# Supplementary material for: The genomic basis of adaptive leaf variation in the Galápagos giant daisies
Source: Nat Commun. 2026 Apr 16;17:5319. doi: 10.1038/s41467-026-71865-3 (PMC13273160; doi:10.1038/s41467-026-71865-3)
Supplement: Supplementary file 3 — Supplementary Data 1 [file 41467_2026_71865_MOESM3_ESM.xlsx]

## Sheet: SD1 Sample Overview
sampleID	population	species	Island	collection date	Latitude	Longitude	sequencing depth (S. atractyloides reference genome) after quality filtering (MAPQ 30)	Habitat	climate	comment	Accession number
a304Hsimsioides	NA	Heiseria simsioides								outgroup	ERR12355725
a61Pecuadoriensis	NA	Pappobolus ecuadoriensis								outgroup	ERR12355724
a34Phypargyreus	NA	Pappobolus hypargyreus								outgroup	ERR12355720, ERR12355721
a60Pjuncosae	NA	Pappobolus juncosae								outgroup	ERR12355728, ERR12355729
a24Plehmanii	NA	Pappobolus lehmanii								outgroup	ERR12355722, ERR12355723
a25Pnigrescens	NA	Pappobolus nigrescens								outgroup	ERR12355726, ERR12355727
a62Phypargyreus	NA	Pappobolus phypargyreus								outgroup	ERR12355730
CDRS_17558	CDRS Herbarium	S. atractyloides x S. stewartii	Santiago	2004-07-28	-0.3	-90.6	0.452236	lava	dry		ERR12355301
CDRS_17561	CDRS Herbarium	S. atractyloides x S. stewartii	Santiago	2004-07-28	-0.3	-90.6	0.483916	lava	dry		ERR12355302
CDRS_17562	CDRS Herbarium	S. atractyloides x S. stewartii	Santiago	2004-07-28	-0.3	-90.6	0.612985	lava	dry		ERR12355303
CDRS_17564	CDRS Herbarium	S. atractyloides x S. stewartii	Santiago	2004-07-29	-0.3	-90.6	0.378278	lava	dry		ERR12355305
CDRS_17567	CDRS Herbarium	S. atractyloides x S. stewartii	Santiago	2004-07-29	-0.3	-90.6	0.777561	lava	dry		ERR12355306
CDRS_17568	CDRS Herbarium	S. atractyloides x S. stewartii	Santiago	2004-07-29	-0.3	-90.6	0.715773	lava	dry		ERR12355307
CDRS_17571	CDRS Herbarium	S. atractyloides x S. stewartii	Santiago	2004-07-31	-0.3	-90.6	0.667203	lava	dry		ERR12355308
CDRS_17574	CDRS Herbarium	S. atractyloides x S. stewartii	Santiago	2004-07-31	-0.3	-90.6	0.683892	lava	dry		ERR12355309
CDRS_17616	CDRS Herbarium	S. atractyloides x S. stewartii	Santiago	2005-07-19	-0.3	-90.6	0.799682	lava	dry		ERR12355314
CDRS_37489	CDRS Herbarium	S. atractyloides x S. stewartii	Santiago	2007-08-16	-0.2	-90.7	0.453384	deciduous forest	dry		ERR12355320
HALM48_12	HALM48	Scalesia affinis	Isabela	1999-02-11	-0.9	-91	4.02099	deciduous forest	dry		ERR12356793, ERR12356795
HALM48_13	HALM48	Scalesia affinis	Isabela	1999-02-11	-0.9	-91	3.97884	deciduous forest	dry		ERR12356800
HALM48_14	HALM48	Scalesia affinis	Isabela	1999-02-11	-0.9	-91	4.56575	deciduous forest	dry		ERR12356806
HALM48_15	HALM48	Scalesia affinis	Isabela	1999-02-11	-0.9	-91	3.91077	deciduous forest	dry		ERR12356811
HALM48_18	HALM48	Scalesia affinis	Isabela	1999-02-11	-0.9	-91	4.29584	deciduous forest	dry		ERR12356814
HALM48_2	HALM48	Scalesia affinis	Isabela	1999-02-11	-0.9	-91	3.26872	deciduous forest	dry		ERR12356830
HALM48_21	HALM48	Scalesia affinis	Isabela	1999-02-11	-0.9	-91	4.00351	deciduous forest	dry		ERR12356818
HALM48_22	HALM48	Scalesia affinis	Isabela	1999-02-11	-0.9	-91	4.00332	deciduous forest	dry		ERR12356824
HALM48_5	HALM48	Scalesia affinis	Isabela	1999-02-11	-0.9	-91	3.65016	deciduous forest	dry		ERR12356834
HALM48_8	HALM48	Scalesia affinis	Isabela	1999-02-11	-0.9	-91	3.77643	deciduous forest	dry		ERR12356835, ERR12356840
HAMP10_44	HAMP10	Scalesia affinis	Santa Cruz	1998-01-15	-0.7	-90.3	4.34873	deciduous forest	dry		ERR12358007
HAMP10_45	HAMP10	Scalesia affinis	Santa Cruz	1998-01-15	-0.7	-90.3	14.5246	deciduous forest	dry		ERR12358082, ERR12358085
HAMP10_46	HAMP10	Scalesia affinis	Santa Cruz	1998-01-15	-0.7	-90.3	4.19592	deciduous forest	dry		ERR12358400
HAMP10_47	HAMP10	Scalesia affinis	Santa Cruz	1998-01-15	-0.7	-90.3	3.22591	deciduous forest	dry		ERR12358442, ERR12358443
HAMP10_48	HAMP10	Scalesia affinis	Santa Cruz	1998-01-15	-0.7	-90.3	4.06096	deciduous forest	dry		ERR12358445, ERR12358448
HAMP29_24	HAMP29	Scalesia affinis	Floreana	1998-01-21	-1.3	-90.5	3.74178	deciduous forest	dry		ERR12363193, ERR12363194
HAMP29_27	HAMP29	Scalesia affinis	Floreana	1998-01-21	-1.3	-90.5	3.96098	deciduous forest	dry		ERR12363200
HAMP29_33	HAMP29	Scalesia affinis	Floreana	1998-01-21	-1.3	-90.5	3.84326	deciduous forest	dry		ERR12363201, ERR12363206
HAMP29_34	HAMP29	Scalesia affinis	Floreana	1998-01-21	-1.3	-90.5	4.64332	deciduous forest	dry		ERR12363212
HAMP29_36	HAMP29	Scalesia affinis	Floreana	1998-01-21	-1.3	-90.5	4.04596	deciduous forest	dry		ERR12363217, ERR12363218, ERR12363220
HAMP29_39	HAMP29	Scalesia affinis	Floreana	1998-01-21	-1.3	-90.5	3.99369	deciduous forest	dry		ERR12363221, ERR12363226
HAMP29_40	HAMP29	Scalesia affinis	Floreana	1998-01-21	-1.3	-90.5	0.346278	deciduous forest	dry	removed from PCA, and admixture analysis (too low sequencing depth)	ERR12363228
HAMP29_44	HAMP29	Scalesia affinis	Floreana	1998-01-21	-1.3	-90.5	4.09105	deciduous forest	dry		ERR12363234
HAMP29_50	HAMP29	Scalesia affinis	Floreana	1998-01-21	-1.3	-90.5	12.3609	deciduous forest	dry		ERR12363244, ERR12363253
HAMP29_53	HAMP29	Scalesia affinis	Floreana	1998-01-21	-1.3	-90.5	4.74396	deciduous forest	dry		ERR12363260
HAMP4_56	HAMP4	Scalesia affinis	Santa Cruz	1998-01-14	-0.7	-90.3	13.1231	deciduous forest	dry		ERR12363508, ERR12363509, ERR12363510
HALM37_1	HALM37	Scalesia aspera	Isla Eden	1999-02-03	-0.6	-90.5	17.2762	deciduous grassland	dry		ERR12356383, ERR12356393
HALM37_11	HALM37	Scalesia aspera	Isla Eden	1999-02-03	-0.6	-90.5	4.44552	deciduous grassland	dry		ERR12356347
HALM37_13	HALM37	Scalesia aspera	Isla Eden	1999-02-03	-0.6	-90.5	4.63821	deciduous grassland	dry		ERR12356348, ERR12356357
HALM37_14	HALM37	Scalesia aspera	Isla Eden	1999-02-03	-0.6	-90.5	4.51853	deciduous grassland	dry		ERR12356365, ERR12356366
HALM37_17	HALM37	Scalesia aspera	Isla Eden	1999-02-03	-0.6	-90.5	4.70466	deciduous grassland	dry		ERR12356373
HALM37_23	HALM37	Scalesia aspera	Isla Eden	1999-02-03	-0.6	-90.5	4.99433	deciduous grassland	dry		ERR12356398, ERR12356401
HALM37_26	HALM37	Scalesia aspera	Isla Eden	1999-02-03	-0.6	-90.5	4.54432	deciduous grassland	dry		ERR12356406
HALM37_31	HALM37	Scalesia aspera	Isla Eden	1999-02-03	-0.6	-90.5	4.71563	deciduous grassland	dry		ERR12356413
HALM37_34	HALM37	Scalesia aspera	Isla Eden	1999-02-03	-0.6	-90.5	4.41031	deciduous grassland	dry		ERR12356419
HALM37_35	HALM37	Scalesia aspera	Isla Eden	1999-02-03	-0.6	-90.5	4.7252	deciduous grassland	dry		ERR12356426, ERR12356428
HALM64_1	HALM64	Scalesia aspera	Santa Cruz	1999-05-24	-0.6	-90.5	4.52316	deciduous forest	dry		ERR12357233, ERR12357235
HALM64_10	HALM64	Scalesia aspera	Santa Cruz	1999-05-24	-0.6	-90.5	17.5475	deciduous forest	dry		ERR12357214, ERR12357215, ERR12357221
HALM64_13	HALM64	Scalesia aspera	Santa Cruz	1999-05-24	-0.6	-90.5	4.09224	deciduous forest	dry		ERR12357222, ERR12357226
HALM64_14	HALM64	Scalesia aspera	Santa Cruz	1999-05-24	-0.6	-90.5	4.39667	deciduous forest	dry		ERR12357231
HALM64_22	HALM64	Scalesia aspera	Santa Cruz	1999-05-24	-0.6	-90.5	4.27265	deciduous forest	dry		ERR12357239
HALM64_26	HALM64	Scalesia aspera	Santa Cruz	1999-05-24	-0.6	-90.5	4.61779	deciduous forest	dry		ERR12357240, ERR12357245
HALM64_27	HALM64	Scalesia aspera	Santa Cruz	1999-05-24	-0.6	-90.5	4.30918	deciduous forest	dry		ERR12357249, ERR12357250
HALM64_4	HALM64	Scalesia aspera	Santa Cruz	1999-05-24	-0.6	-90.5	4.21419	deciduous forest	dry		ERR12357255
HALM64_7	HALM64	Scalesia aspera	Santa Cruz	1999-05-24	-0.6	-90.5	4.01018	deciduous forest	dry		ERR12357266
HALM64_9	HALM64	Scalesia aspera	Santa Cruz	1999-05-24	-0.6	-90.5	4.64532	deciduous forest	dry		ERR12357271, ERR12357281
HALM8_13	HALM8	Scalesia aspera x S. crockeri	Santa Cruz	1999-01-15	-0.5	-90.3	15.2605	deciduous forest	dry		ERR12357383, ERR12357385, ERR12357391
HALM8_14	HALM8	Scalesia aspera x S. crockeri	Santa Cruz	1999-01-15	-0.5	-90.3	4.32241	deciduous forest	dry		ERR12357392, ERR12357395
HALM8_15	HALM8	Scalesia aspera x S. crockeri	Santa Cruz	1999-01-15	-0.5	-90.3	4.3959	deciduous forest	dry		ERR12357396, ERR12357431
HALM8_17	HALM8	Scalesia aspera x S. crockeri	Santa Cruz	1999-01-15	-0.5	-90.3	5.21165	deciduous forest	dry		ERR12357433, ERR12357441
HALM8_18	HALM8	Scalesia aspera x S. crockeri	Santa Cruz	1999-01-15	-0.5	-90.3	4.57455	deciduous forest	dry		ERR12357443, ERR12357478
HALM8_21	HALM8	Scalesia aspera x S. crockeri	Santa Cruz	1999-01-15	-0.5	-90.3	5.04403	deciduous forest	dry		ERR12357541, ERR12357542
HALM8_22	HALM8	Scalesia aspera x S. crockeri	Santa Cruz	1999-01-15	-0.5	-90.3	4.77172	deciduous forest	dry		ERR12357548
HALM8_26	HALM8	Scalesia aspera x S. crockeri	Santa Cruz	1999-01-15	-0.5	-90.3	4.98163	deciduous forest	dry		ERR12357550, ERR12357553
HALM8_3	HALM8	Scalesia aspera x S. crockeri	Santa Cruz	1999-01-15	-0.5	-90.3	4.93359	deciduous forest	dry		ERR12357889
HALM8_9	HALM8	Scalesia aspera x S. crockeri	Santa Cruz	1999-01-15	-0.5	-90.3	4.73482	deciduous forest	dry		ERR12357955
HAMP7_12	HAMP7	Scalesia aspera x S. crockeri	Santa Cruz	1998-01-15	-0.5	-90.3	4.9895	deciduous forest	dry		ERR12363530
HAMP7_14	HAMP7	Scalesia aspera x S. crockeri	Santa Cruz	1998-01-15	-0.5	-90.3	4.56159	deciduous forest	dry		ERR12363531, ERR12363532
HAMP7_19	HAMP7	Scalesia aspera x S. crockeri	Santa Cruz	1998-01-15	-0.5	-90.3	4.26692	deciduous forest	dry		ERR12363533, ERR12363534
HAMP7_24	HAMP7	Scalesia aspera x S. crockeri	Santa Cruz	1998-01-15	-0.5	-90.3	4.45213	deciduous forest	dry		ERR12363535, ERR12363536, ERR12363537
HAMP7_25	HAMP7	Scalesia aspera x S. crockeri	Santa Cruz	1998-01-15	-0.5	-90.3	4.72382	deciduous forest	dry		ERR12363538
HAMP7_26	HAMP7	Scalesia aspera x S. crockeri	Santa Cruz	1998-01-15	-0.5	-90.3	4.6955	deciduous forest	dry		ERR12363539, ERR12363540
HAMP7_30	HAMP7	Scalesia aspera x S. crockeri	Santa Cruz	1998-01-15	-0.5	-90.3	4.77086	deciduous forest	dry		ERR12363541, ERR12363542
HAMP7_32	HAMP7	Scalesia aspera x S. crockeri	Santa Cruz	1998-01-15	-0.5	-90.3	5.02695	deciduous forest	dry		ERR12363543
HAMP7_5	HAMP7	Scalesia aspera x S. crockeri	Santa Cruz	1998-01-15	-0.5	-90.3	4.66001	deciduous forest	dry		ERR12363544
HAMP7_6	HAMP7	Scalesia aspera x S. crockeri	Santa Cruz	1998-01-15	-0.5	-90.3	15.8598	deciduous forest	dry		ERR12363545, ERR12363546, ERR12363547
CDRS_11020	CDRS Herbarium	Scalesia atractyloides var. atractyloides	Santiago	2000-03-31	-0.3	-90.8	2.25226	lava	dry		ERR12355287
CDRS_11527	CDRS Herbarium	Scalesia atractyloides var. atractyloides	Santiago	2000-10-08	-0.3	-90.8	1.82999	lava	dry		ERR12355289
CDRS_11530	CDRS Herbarium	Scalesia atractyloides var. atractyloides	Santiago	2000-10-04	-0.3	-90.8	1.80914	lava	dry		ERR12355290
CDRS_11587	CDRS Herbarium	Scalesia atractyloides var. atractyloides	Santiago	2001-01-04	-0.3	-90.8	1.69573	lava	dry		ERR12355291
CDRS_11843	CDRS Herbarium	Scalesia atractyloides var. atractyloides	Santiago	2000-12-03	-0.3	-90.8	1.80249	lava	dry		ERR12355292, ERR12355293
CDRS_11924	CDRS Herbarium	Scalesia atractyloides var. atractyloides	Santiago	2001-07-25	-0.3	-90.8	1.69634	lava	dry		ERR12355296
CDRS_16393	CDRS Herbarium	Scalesia atractyloides var. atractyloides	Santiago	2004-02-26	-0.3	-90.6	1.55095	lava	dry		ERR12355299
CDRS_33950	CDRS Herbarium	Scalesia atractyloides var. atractyloides	Santiago	2000-04-25	-0.3	-90.8	2.14237	lava	dry		ERR12355317
CDRS_37496	CDRS Herbarium	Scalesia atractyloides var. atractyloides	Santiago	2007-08-21	-0.3	-90.8	1.68657	lava	dry		ERR12355321
CDRS_38881	CDRS Herbarium	Scalesia atractyloides var. atractyloides	Santiago	1974-10-10	-0.3	-90.8	1.69904	lava	dry		ERR12355322
CDRS_9487	CDRS Herbarium	Scalesia atractyloides var. atractyloides	Santiago	1999-04-26	-0.3	-90.8	1.29577	lava	dry		ERR12355323
CDRS_9488	CDRS Herbarium	Scalesia atractyloides var. atractyloides	Santiago	1999-04-26	-0.3	-90.8	1.89471	lava	dry		ERR12355324
CDRS_9489	CDRS Herbarium	Scalesia atractyloides var. atractyloides	Santiago	1999-04-27	-0.3	-90.8	1.80092	lava	dry		ERR12355325
CDRS_11075	CDRS Herbarium	Scalesia atractyloides var. darwinii	Santiago	2000-05-29	-0.3	-90.6	1.43826	deciduous forest	dry		ERR12355288
CDRS_11871	CDRS Herbarium	Scalesia atractyloides var. darwinii	Santiago	2001-04-25	-0.3	-90.6	1.4237	lava	dry		ERR12355294
CDRS_11872	CDRS Herbarium	Scalesia atractyloides var. darwinii	Santiago	2001-04-25	-0.3	-90.6	1.59872	deciduous forest	dry		ERR12355295
CDRS_15369	CDRS Herbarium	Scalesia atractyloides var. darwinii	Santiago	2004-04-01	-0.3	-90.6	1.77817	deciduous forest	dry		ERR12355297
CDRS_16392	CDRS Herbarium	Scalesia atractyloides var. darwinii	Santiago	2004-02-26	-0.3	-90.6	1.7474	lava	dry		ERR12355298
CDRS_16394	CDRS Herbarium	Scalesia atractyloides var. darwinii	Santiago	2004-02-25	-0.3	-90.8	1.41854	lava	dry		ERR12355300
CDRS_17563	CDRS Herbarium	Scalesia atractyloides var. darwinii	Santiago	2004-07-29	-0.3	-90.6	1.34019	lava	dry		ERR12355304
CDRS_17603	CDRS Herbarium	Scalesia atractyloides var. darwinii	Santiago	2005-07-18	-0.3	-90.6	1.47187	lava	dry		ERR12355310
CDRS_17604	CDRS Herbarium	Scalesia atractyloides var. darwinii	Santiago	2005-07-18	-0.3	-90.6	1.80465	lava	dry		ERR12355311
CDRS_17605	CDRS Herbarium	Scalesia atractyloides var. darwinii	Santiago	2005-07-28	-0.3	-90.6	1.54085	lava	dry		ERR12355312
CDRS_17606	CDRS Herbarium	Scalesia atractyloides var. darwinii	Santiago	2005-07-18	-0.3	-90.6	1.84647	lava	dry		ERR12355313
CDRS_17857	CDRS Herbarium	Scalesia atractyloides var. darwinii	Santiago	2006-07-17	-0.3	-90.6	2.01705	lava	dry		ERR12355315
CDRS_33949	CDRS Herbarium	Scalesia atractyloides var. darwinii	Santiago	2000-04-26	-0.3	-90.6	2.12086	deciduous forest	dry		ERR12355316
CDRS_37464	CDRS Herbarium	Scalesia atractyloides var. darwinii	Santiago	2007-08-09	-0.3	-90.6	2.6251	lava	dry		ERR12355318
CDRS_37482	CDRS Herbarium	Scalesia atractyloides var. darwinii	Santiago	2007-08-13	-0.3	-90.6	1.8563	lava	dry		ERR12355319
AHA6_15	AHA6	Scalesia baurii ssp. baurii	Pinzon	2004-02-16	-0.6	-90.7	4.88183	deciduous forest	dry		ERR12350450, ERR12355221
AHA6_19	AHA6	Scalesia baurii ssp. baurii	Pinzon	2004-02-16	-0.6	-90.7	4.61453	deciduous forest	dry		ERR12355222, ERR12355269
AHA6_2	AHA6	Scalesia baurii ssp. baurii	Pinzon	2004-02-16	-0.6	-90.7	5.05238	deciduous forest	dry		ERR12355278, ERR12355279
AHA6_21	AHA6	Scalesia baurii ssp. baurii	Pinzon	2004-02-16	-0.6	-90.7	5.04051	deciduous forest	dry		ERR12355270, ERR12355271
AHA6_22	AHA6	Scalesia baurii ssp. baurii	Pinzon	2004-02-16	-0.6	-90.7	4.83312	deciduous forest	dry		ERR12355272, ERR12355273
AHA6_27	AHA6	Scalesia baurii ssp. baurii	Pinzon	2004-02-16	-0.6	-90.7	4.4525	deciduous forest	dry		ERR12355274, ERR12355275
AHA6_28	AHA6	Scalesia baurii ssp. baurii	Pinzon	2004-02-16	-0.6	-90.7	4.88497	deciduous forest	dry		ERR12355276, ERR12355277
AHA6_30	AHA6	Scalesia baurii ssp. baurii	Pinzon	2004-02-16	-0.6	-90.7	16.4216	deciduous forest	dry		ERR12355280, ERR12355281
AHA6_6	AHA6	Scalesia baurii ssp. baurii	Pinzon	2004-02-16	-0.6	-90.7	4.81028	deciduous forest	dry		ERR12355282, ERR12355283
AHA6_7	AHA6	Scalesia baurii ssp. baurii	Pinzon	2004-02-16	-0.6	-90.7	4.34391	deciduous forest	dry		ERR12355284, ERR12355285, ERR12355286
SLAM20_1	SLAM20	Scalesia baurii ssp. hopkinsii	Pinta	2000-01-11	0.5	-90.7	4.54125	lava	dry		ERR12363584, ERR12363588
SLAM20_14	SLAM20	Scalesia baurii ssp. hopkinsii	Pinta	2000-01-11	0.5	-90.7	4.0571	lava	dry		ERR12363573, ERR12363574, ERR12363575
SLAM20_15	SLAM20	Scalesia baurii ssp. hopkinsii	Pinta	2000-01-11	0.5	-90.7	4.68822	lava	dry		ERR12363576, ERR12363577
SLAM20_16	SLAM20	Scalesia baurii ssp. hopkinsii	Pinta	2000-01-11	0.5	-90.7	4.50181	lava	dry		ERR12363578
SLAM20_17	SLAM20	Scalesia baurii ssp. hopkinsii	Pinta	2000-01-11	0.5	-90.7	4.11156	lava	dry		ERR12363579, ERR12363580
SLAM20_18	SLAM20	Scalesia baurii ssp. hopkinsii	Pinta	2000-01-11	0.5	-90.7	4.48304	lava	dry		ERR12363581, ERR12363582
SLAM20_19	SLAM20	Scalesia baurii ssp. hopkinsii	Pinta	2000-01-11	0.5	-90.7	4.85051	lava	dry		ERR12363583
SLAM20_2	SLAM20	Scalesia baurii ssp. hopkinsii	Pinta	2000-01-11	0.5	-90.7	15.1455	lava	dry		ERR12363589, ERR12363590, ERR12363591
SLAM20_5	SLAM20	Scalesia baurii ssp. hopkinsii	Pinta	2000-01-11	0.5	-90.7	4.67349	lava	dry		ERR12363592, ERR12363593
SLAM20_9	SLAM20	Scalesia baurii ssp. hopkinsii	Pinta	2000-01-11	0.5	-90.7	4.42655	lava	dry		ERR12363594
SLAM27_12	SLAM27	Scalesia baurii ssp. hopkinsii	Pinta	2000-01-16	0.6	-90.8	4.29644	Evergreen Forest and Shrubland	transition zone		ERR12363963
SLAM27_13	SLAM27	Scalesia baurii ssp. hopkinsii	Pinta	2000-01-16	0.6	-90.8	4.45419	Evergreen Forest and Shrubland	transition zone		ERR12363964
SLAM27_14	SLAM27	Scalesia baurii ssp. hopkinsii	Pinta	2000-01-16	0.6	-90.8	4.27196	Evergreen Forest and Shrubland	transition zone		ERR12363965
SLAM27_16	SLAM27	Scalesia baurii ssp. hopkinsii	Pinta	2000-01-16	0.6	-90.8	4.08918	Evergreen Forest and Shrubland	transition zone		ERR12363966, ERR12363967
SLAM27_17	SLAM27	Scalesia baurii ssp. hopkinsii	Pinta	2000-01-16	0.6	-90.8	4.31565	Evergreen Forest and Shrubland	transition zone		ERR12363968, ERR12363969, ERR12363970
SLAM27_2	SLAM27	Scalesia baurii ssp. hopkinsii	Pinta	2000-01-16	0.6	-90.8	4.15083	Evergreen Forest and Shrubland	transition zone		ERR12363975
SLAM27_23	SLAM27	Scalesia baurii ssp. hopkinsii	Pinta	2000-01-16	0.6	-90.8	4.58077	Evergreen Forest and Shrubland	transition zone		ERR12363971
SLAM27_24	SLAM27	Scalesia baurii ssp. hopkinsii	Pinta	2000-01-16	0.6	-90.8	15.8242	Evergreen Forest and Shrubland	transition zone		ERR12363972, ERR12363973, ERR12363974
SLAM27_7	SLAM27	Scalesia baurii ssp. hopkinsii	Pinta	2000-01-16	0.6	-90.8	4.90869	Evergreen Forest and Shrubland	transition zone		ERR12363977
SLAM27_9	SLAM27	Scalesia baurii ssp. hopkinsii	Pinta	2000-01-16	0.6	-90.8	4.41584	Evergreen Forest and Shrubland	transition zone		ERR12363978
HALM41_14	HALM41	Scalesia cfr. retroflexa	Santa Cruz	1999-02-06	-0.7	-90.2	4.09337	deciduous forest	dry		ERR12356556, ERR12356557, ERR12356563
HALM41_15	HALM41	Scalesia cfr. retroflexa	Santa Cruz	1999-02-06	-0.7	-90.2	4.38164	deciduous forest	dry		ERR12356567, ERR12356570
HALM41_22	HALM41	Scalesia cfr. retroflexa	Santa Cruz	1999-02-06	-0.7	-90.2	4.61131	deciduous forest	dry		ERR12356575, ERR12356578, ERR12356579
HALM41_24	HALM41	Scalesia cfr. retroflexa	Santa Cruz	1999-02-06	-0.7	-90.2	5.01711	deciduous forest	dry		ERR12356584, ERR12356586
HALM41_25	HALM41	Scalesia cfr. retroflexa	Santa Cruz	1999-02-06	-0.7	-90.2	4.35375	deciduous forest	dry		ERR12356594, ERR12356595, ERR12356597
HALM41_26	HALM41	Scalesia cfr. retroflexa	Santa Cruz	1999-02-06	-0.7	-90.2	15.5015	deciduous forest	dry		ERR12356602, ERR12356612, ERR12356620
HALM41_28	HALM41	Scalesia cfr. retroflexa	Santa Cruz	1999-02-06	-0.7	-90.2	4.46364	deciduous forest	dry		ERR12356698, ERR12356702, ERR12356704
HALM41_29	HALM41	Scalesia cfr. retroflexa	Santa Cruz	1999-02-06	-0.7	-90.2	4.71483	deciduous forest	dry		ERR12356707, ERR12356713
HALM41_4	HALM41	Scalesia cfr. retroflexa	Santa Cruz	1999-02-06	-0.7	-90.2	4.8856	deciduous forest	dry		ERR12356717, ERR12356721
HALM41_5	HALM41	Scalesia cfr. retroflexa	Santa Cruz	1999-02-06	-0.7	-90.2	4.65735	deciduous forest	dry		ERR12356725, ERR12356727
HALM44_14	HALM44	Scalesia cordata	Isabela	1999-02-10	-0.8	-91	3.93134	agricultural area			ERR12356729, ERR12356730, ERR12356733
HALM44_16	HALM44	Scalesia cordata	Isabela	1999-02-10	-0.8	-91	4.81513	agricultural area			ERR12356737, ERR12356739
HALM44_17	HALM44	Scalesia cordata	Isabela	1999-02-10	-0.8	-91	14.1864	agricultural area			ERR12356743, ERR12356750
HALM44_18	HALM44	Scalesia cordata	Isabela	1999-02-10	-0.8	-91	3.86963	agricultural area			ERR12356755
HALM44_25	HALM44	Scalesia cordata	Isabela	1999-02-10	-0.8	-91	3.83246	agricultural area			ERR12356757, ERR12356758, ERR12356759
HALM44_26	HALM44	Scalesia cordata	Isabela	1999-02-10	-0.8	-91	3.99732	agricultural area			ERR12356764
HALM44_29	HALM44	Scalesia cordata	Isabela	1999-02-10	-0.8	-91	3.79806	agricultural area			ERR12356765, ERR12356770, ERR12356771
HALM44_30	HALM44	Scalesia cordata	Isabela	1999-02-10	-0.8	-91	4.42467	agricultural area			ERR12356772, ERR12356775, ERR12356778
HALM44_5	HALM44	Scalesia cordata	Isabela	1999-02-10	-0.8	-91	4.59391	agricultural area			ERR12356780, ERR12356784
HALM44_9	HALM44	Scalesia cordata	Isabela	1999-02-10	-0.8	-91	3.46178	agricultural area			ERR12356787, ERR12356788, ERR12356790
HALM53_1	HALM53	Scalesia cordata	Isabela	1999-02-11	-0.9	-91	4.93794	Evergreen Forest and Shrubland	transition zone		ERR12356922, ERR12356926
HALM53_10	HALM53	Scalesia cordata	Isabela	1999-02-11	-0.9	-91	4.81394	Evergreen Forest and Shrubland	transition zone		ERR12356899, ERR12356900
HALM53_11	HALM53	Scalesia cordata	Isabela	1999-02-11	-0.9	-91	5.56173	Evergreen Forest and Shrubland	transition zone		ERR12356903, ERR12356907
HALM53_13	HALM53	Scalesia cordata	Isabela	1999-02-11	-0.9	-91	5.02213	Evergreen Forest and Shrubland	transition zone		ERR12356909, ERR12356915
HALM53_14	HALM53	Scalesia cordata	Isabela	1999-02-11	-0.9	-91	5.13439	Evergreen Forest and Shrubland	transition zone		ERR12356919, ERR12356920
HALM53_3	HALM53	Scalesia cordata	Isabela	1999-02-11	-0.9	-91	15.742	Evergreen Forest and Shrubland	transition zone		ERR12356930, ERR12356933, ERR12356939
HALM53_4	HALM53	Scalesia cordata	Isabela	1999-02-11	-0.9	-91	4.87057	Evergreen Forest and Shrubland	transition zone		ERR12356940, ERR12356942, ERR12356946
HALM53_5	HALM53	Scalesia cordata	Isabela	1999-02-11	-0.9	-91	5.2923	Evergreen Forest and Shrubland	transition zone		ERR12356948, ERR12356952
HALM53_6	HALM53	Scalesia cordata	Isabela	1999-02-11	-0.9	-91	4.79717	Evergreen Forest and Shrubland	transition zone		ERR12356954, ERR12356959
HALM53_7	HALM53	Scalesia cordata	Isabela	1999-02-11	-0.9	-91	4.92488	Evergreen Forest and Shrubland	transition zone		ERR12357157, ERR12357159
HALM39_11	HALM39	Scalesia crockeri	Santa Cruz	1999-02-06	-0.6	-90.2	4.78718	deciduous grassland	dry	related to HALM39_6	ERR12356437, ERR12356438
HALM39_13	HALM39	Scalesia crockeri	Santa Cruz	1999-02-06	-0.6	-90.2	4.51759	deciduous grassland	dry	related to HALM39_3	ERR12356439, ERR12356446
HALM39_15	HALM39	Scalesia crockeri	Santa Cruz	1999-02-06	-0.6	-90.2	4.76912	deciduous grassland	dry		ERR12356471, ERR12356474
HALM39_16	HALM39	Scalesia crockeri	Santa Cruz	1999-02-06	-0.6	-90.2	4.09192	deciduous grassland	dry		ERR12356475, ERR12356484
HALM39_17	HALM39	Scalesia crockeri	Santa Cruz	1999-02-06	-0.6	-90.2	4.38844	deciduous grassland	dry		ERR12356493, ERR12356495
HALM39_23	HALM39	Scalesia crockeri	Santa Cruz	1999-02-06	-0.6	-90.2	15.8088	deciduous grassland	dry		ERR12356507, ERR12356517, ERR12356522
HALM39_24	HALM39	Scalesia crockeri	Santa Cruz	1999-02-06	-0.6	-90.2	3.58437	deciduous grassland	dry		ERR12356527, ERR12356528, ERR12356529
HALM39_29	HALM39	Scalesia crockeri	Santa Cruz	1999-02-06	-0.6	-90.2	4.53806	deciduous grassland	dry		ERR12356537, ERR12356538
HALM39_3	HALM39	Scalesia crockeri	Santa Cruz	1999-02-06	-0.6	-90.2	4.09461	deciduous grassland	dry	related to HALM39_13 (removed from analysis)	ERR12356540, ERR12356541, ERR12356547
HALM39_6	HALM39	Scalesia crockeri	Santa Cruz	1999-02-06	-0.6	-90.2	4.60998	deciduous grassland	dry	related to HALM39_11 (removed from analysis	ERR12356552
HAMP5_10	HAMP5	Scalesia crockeri	Santa Cruz	1998-01-15	-0.5	-90.3	4.5841	deciduous forest	dry		ERR12363511, ERR12363512
HAMP5_15	HAMP5	Scalesia crockeri	Santa Cruz	1998-01-15	-0.5	-90.3	13.7739	deciduous forest	dry		ERR12363513, ERR12363514, ERR12363515
HAMP5_16	HAMP5	Scalesia crockeri	Santa Cruz	1998-01-15	-0.5	-90.3	4.51316	deciduous forest	dry		ERR12363516
HAMP5_20	HAMP5	Scalesia crockeri	Santa Cruz	1998-01-15	-0.5	-90.3	4.88237	deciduous forest	dry		ERR12363517, ERR12363518
HAMP5_21	HAMP5	Scalesia crockeri	Santa Cruz	1998-01-15	-0.5	-90.3	4.34623	deciduous forest	dry		ERR12363519, ERR12363520
HAMP5_23	HAMP5	Scalesia crockeri	Santa Cruz	1998-01-15	-0.5	-90.3	4.58543	deciduous forest	dry		ERR12363521, ERR12363522
HAMP5_24	HAMP5	Scalesia crockeri	Santa Cruz	1998-01-15	-0.5	-90.3	4.39244	deciduous forest	dry		ERR12363523
HAMP5_25	HAMP5	Scalesia crockeri	Santa Cruz	1998-01-15	-0.5	-90.3	4.75544	deciduous forest	dry		ERR12363524, ERR12363525, ERR12363526
HAMP5_9	HAMP5	Scalesia crockeri	Santa Cruz	1998-01-15	-0.5	-90.3	4.34998	deciduous forest	dry		ERR12363527, ERR12363528, ERR12363529
HALM11_10	HALM11	Scalesia divisa	San Cristóbal	1999-01-17	-0.8	-89.3	4.53534	deciduous forest	dry		ERR12355331
HALM11_12	HALM11	Scalesia divisa	San Cristóbal	1999-01-17	-0.8	-89.3	4.8145	deciduous forest	dry		ERR12355332, ERR12355333
HALM11_13	HALM11	Scalesia divisa	San Cristóbal	1999-01-17	-0.8	-89.3	15.8458	deciduous forest	dry		ERR12355334, ERR12355335, ERR12355336
HALM11_14	HALM11	Scalesia divisa	San Cristóbal	1999-01-17	-0.8	-89.3	4.4258	deciduous forest	dry		ERR12355337, ERR12355338
HALM11_28	HALM11	Scalesia divisa	San Cristóbal	1999-01-17	-0.8	-89.3	5.02714	deciduous forest	dry		ERR12355339, ERR12355340
HALM11_29	HALM11	Scalesia divisa	San Cristóbal	1999-01-17	-0.8	-89.3	3.90311	deciduous forest	dry		ERR12355341, ERR12355342, ERR12355343
HALM11_4	HALM11	Scalesia divisa	San Cristóbal	1999-01-17	-0.8	-89.3	5.05973	deciduous forest	dry	related to HALM11_5	ERR12355344, ERR12355345
HALM11_5	HALM11	Scalesia divisa	San Cristóbal	1999-01-17	-0.8	-89.3	4.73354	deciduous forest	dry	related to HALM11_4 (removed from anaylisis)	ERR12355346
HALM11_7	HALM11	Scalesia divisa	San Cristóbal	1999-01-17	-0.8	-89.3	4.40486	deciduous forest	dry		ERR12355347, ERR12355348
HALM11_8	HALM11	Scalesia divisa	San Cristóbal	1999-01-17	-0.8	-89.3	4.98582	deciduous forest	dry		ERR12355349, ERR12355350
HALM12_1	HALM12	Scalesia divisa	San Cristóbal	1999-01-17	-0.8	-89.4	4.61716	Deciduous Shrubland	dry		ERR12355355
HALM12_13	HALM12	Scalesia divisa	San Cristóbal	1999-01-17	-0.8	-89.4	4.85527	Deciduous Shrubland	dry		ERR12355351
HALM12_19	HALM12	Scalesia divisa	San Cristóbal	1999-01-17	-0.8	-89.4	14.0292	Deciduous Shrubland	dry		ERR12355352, ERR12355353, ERR12355354
HALM12_20	HALM12	Scalesia divisa	San Cristóbal	1999-01-17	-0.8	-89.4	5.12275	Deciduous Shrubland	dry		ERR12355356, ERR12355357
HALM12_23	HALM12	Scalesia divisa	San Cristóbal	1999-01-17	-0.8	-89.4	4.72873	Deciduous Shrubland	dry		ERR12355358, ERR12355359
HALM12_25	HALM12	Scalesia divisa	San Cristóbal	1999-01-17	-0.8	-89.4	4.36681	Deciduous Shrubland	dry		ERR12355360
HALM12_27	HALM12	Scalesia divisa	San Cristóbal	1999-01-17	-0.8	-89.4	4.64186	Deciduous Shrubland	dry		ERR12355361, ERR12355362
HALM12_29	HALM12	Scalesia divisa	San Cristóbal	1999-01-17	-0.8	-89.4	4.71048	Deciduous Shrubland	dry		ERR12355363
HALM12_3	HALM12	Scalesia divisa	San Cristóbal	1999-01-17	-0.8	-89.4	5.13546	Deciduous Shrubland	dry		ERR12355366, ERR12355367
HALM12_30	HALM12	Scalesia divisa	San Cristóbal	1999-01-17	-0.8	-89.4	4.37499	Deciduous Shrubland	dry		ERR12355364, ERR12355365
HALM19_13	HALM19	Scalesia divisa	San Cristóbal	1999-01-20	-0.7	-89.4	4.02346	lava	dry		ERR12355368, ERR12355369
HALM19_2	HALM19	Scalesia divisa	San Cristóbal	1999-01-20	-0.7	-89.4	4.17551	lava	dry		ERR12355384
HALM19_20	HALM19	Scalesia divisa	San Cristóbal	1999-01-20	-0.7	-89.4	4.2562	lava	dry		ERR12355370
HALM19_22	HALM19	Scalesia divisa	San Cristóbal	1999-01-20	-0.7	-89.4	3.97249	lava	dry		ERR12355371
HALM19_24	HALM19	Scalesia divisa	San Cristóbal	1999-01-20	-0.7	-89.4	14.4592	lava	dry		ERR12355372, ERR12355373, ERR12355374
HALM19_25	HALM19	Scalesia divisa	San Cristóbal	1999-01-20	-0.7	-89.4	4.15518	lava	dry		ERR12355375, ERR12355376, ERR12355377
HALM19_27	HALM19	Scalesia divisa	San Cristóbal	1999-01-20	-0.7	-89.4	4.2208	lava	dry		ERR12355378, ERR12355379, ERR12355380
HALM19_29	HALM19	Scalesia divisa	San Cristóbal	1999-01-20	-0.7	-89.4	3.62313	lava	dry		ERR12355381, ERR12355382, ERR12355383
HALM19_5	HALM19	Scalesia divisa	San Cristóbal	1999-01-20	-0.7	-89.4	3.96389	lava	dry		ERR12355385, ERR12355386
HALM19_9	HALM19	Scalesia divisa	San Cristóbal	1999-01-20	-0.7	-89.4	3.82929	lava	dry		ERR12355387, ERR12355389, ERR12355390
HALM23_1	HALM23	Scalesia divisa x S. incisa	San Cristóbal	1999-01-22	-0.8	-89.4	4.31021	deciduous forest	dry		ERR12488128, ERR12488129
HALM23_11	HALM23	Scalesia divisa x S. incisa	San Cristóbal	1999-01-22	-0.8	-89.4	4.24818	deciduous forest	dry		ERR12488025, ERR12488026, ERR12488027
HALM23_17	HALM23	Scalesia divisa x S. incisa	San Cristóbal	1999-01-22	-0.8	-89.4	4.29521	deciduous forest	dry		ERR12488126, ERR12488127
HALM23_2	HALM23	Scalesia divisa x S. incisa	San Cristóbal	1999-01-22	-0.8	-89.4	4.18813	deciduous forest	dry		ERR12490159, ERR12490160, ERR12492161
HALM23_26	HALM23	Scalesia divisa x S. incisa	San Cristóbal	1999-01-22	-0.8	-89.4	3.61443	deciduous forest	dry		ERR12488130, ERR12488156
HALM23_27	HALM23	Scalesia divisa x S. incisa	San Cristóbal	1999-01-22	-0.8	-89.4	4.4116	deciduous forest	dry		ERR12488157, ERR12490158
HALM23_3	HALM23	Scalesia divisa x S. incisa	San Cristóbal	1999-01-22	-0.8	-89.4	4.34743	deciduous forest	dry		ERR12492162
HALM23_5	HALM23	Scalesia divisa x S. incisa	San Cristóbal	1999-01-22	-0.8	-89.4	4.748	deciduous forest	dry		ERR12492163, ERR12492164
HALM23_7	HALM23	Scalesia divisa x S. incisa	San Cristóbal	1999-01-22	-0.8	-89.4	4.51543	deciduous forest	dry		ERR12492165, ERR12492166
HALM23_8	HALM23	Scalesia divisa x S. incisa	San Cristóbal	1999-01-22	-0.8	-89.4	13.8137	deciduous forest	dry		ERR12519176, ERR12519337, ERR12519418
HAMP38_11	HAMP38	Scalesia gordilloi	San Cristóbal	1998-01-26	-0.9	-89.6	4.4901	deciduous forest	dry		ERR12363472, ERR12363473
HAMP38_15	HAMP38	Scalesia gordilloi	San Cristóbal	1998-01-26	-0.9	-89.6	4.94888	deciduous forest	dry		ERR12363474, ERR12363475
HAMP38_16	HAMP38	Scalesia gordilloi	San Cristóbal	1998-01-26	-0.9	-89.6	3.92848	deciduous forest	dry		ERR12363476
HAMP38_17	HAMP38	Scalesia gordilloi	San Cristóbal	1998-01-26	-0.9	-89.6	4.80897	deciduous forest	dry		ERR12363477
HAMP38_18	HAMP38	Scalesia gordilloi	San Cristóbal	1998-01-26	-0.9	-89.6	4.71774	deciduous forest	dry		ERR12363478
HAMP38_20	HAMP38	Scalesia gordilloi	San Cristóbal	1998-01-26	-0.9	-89.6	5.02707	deciduous forest	dry		ERR12363479
HAMP38_22	HAMP38	Scalesia gordilloi	San Cristóbal	1998-01-26	-0.9	-89.6	4.4846	deciduous forest	dry		ERR12363480, ERR12363481
HAMP38_7	HAMP38	Scalesia gordilloi	San Cristóbal	1998-01-26	-0.9	-89.6	14.2611	deciduous forest	dry		ERR12363482, ERR12363483
HAMP38_8	HAMP38	Scalesia gordilloi	San Cristóbal	1998-01-26	-0.9	-89.6	4.31202	deciduous forest	dry		ERR12363484, ERR12363485
HAMP38_9	HAMP38	Scalesia gordilloi	San Cristóbal	1998-01-26	-0.9	-89.6	4.78374	deciduous forest	dry		ERR12363486
HALM62_1	HALM62	Scalesia helleri	Santa Cruz	1999-05-24	-0.8	-90.4	4.28326	deciduous forest	dry		ERR12357185, ERR12357190
HALM62_10	HALM62	Scalesia helleri	Santa Cruz	1999-05-24	-0.8	-90.4	4.33839	deciduous forest	dry		ERR12357164
HALM62_11	HALM62	Scalesia helleri	Santa Cruz	1999-05-24	-0.8	-90.4	4.69855	deciduous forest	dry		ERR12357168, ERR12357170
HALM62_12	HALM62	Scalesia helleri	Santa Cruz	1999-05-24	-0.8	-90.4	4.54261	deciduous forest	dry		ERR12357171, ERR12357175
HALM62_14	HALM62	Scalesia helleri	Santa Cruz	1999-05-24	-0.8	-90.4	4.69726	deciduous forest	dry		ERR12357180
HALM62_15	HALM62	Scalesia helleri	Santa Cruz	1999-05-24	-0.8	-90.4	4.71063	deciduous forest	dry		ERR12357184
HALM62_3	HALM62	Scalesia helleri	Santa Cruz	1999-05-24	-0.8	-90.4	4.4824	deciduous forest	dry		ERR12357191, ERR12357196
HALM62_5	HALM62	Scalesia helleri	Santa Cruz	1999-05-24	-0.8	-90.4	4.72095	deciduous forest	dry		ERR12357202
HALM62_6	HALM62	Scalesia helleri	Santa Cruz	1999-05-24	-0.8	-90.4	14.9677	deciduous forest	dry		ERR12357210, ERR12357211
HALM62_7	HALM62	Scalesia helleri	Santa Cruz	1999-05-24	-0.8	-90.4	4.47764	deciduous forest	dry		ERR12357213, ERR12549788
HALM65_10	HALM65	Scalesia helleri	Santa Fé	1999-05-26	-0.8	-90	4.40847	deciduous forest	dry		ERR12357298
HALM65_11	HALM65	Scalesia helleri	Santa Fé	1999-05-26	-0.8	-90	15.8622	deciduous forest	dry		ERR12357314, ERR12357346
HALM65_12	HALM65	Scalesia helleri	Santa Fé	1999-05-26	-0.8	-90	4.66266	deciduous forest	dry		ERR12357351, ERR12357353
HALM65_14	HALM65	Scalesia helleri	Santa Fé	1999-05-26	-0.8	-90	4.66862	deciduous forest	dry		ERR12357356
HALM65_15	HALM65	Scalesia helleri	Santa Fé	1999-05-26	-0.8	-90	3.95755	deciduous forest	dry		ERR12357357, ERR12357358
HALM65_17	HALM65	Scalesia helleri	Santa Fé	1999-05-26	-0.8	-90	5.01547	deciduous forest	dry		ERR12357359
HALM65_2	HALM65	Scalesia helleri	Santa Fé	1999-05-26	-0.8	-90	4.73502	deciduous forest	dry		ERR12357360, ERR12357366
HALM65_7	HALM65	Scalesia helleri	Santa Fé	1999-05-26	-0.8	-90	4.755	deciduous forest	dry		ERR12357369, ERR12357371
HALM65_8	HALM65	Scalesia helleri	Santa Fé	1999-05-26	-0.8	-90	4.60817	deciduous forest	dry		ERR12357374, ERR12357375
HALM65_9	HALM65	Scalesia helleri	Santa Fé	1999-05-26	-0.8	-90	4.28378	deciduous forest	dry		ERR12357377, ERR12357379
HALM20_12	HALM20	Scalesia incisa	San Cristóbal	1999-01-21	-0.7	-89.3	4.07902	lava	dry		ERR12355391
HALM20_13	HALM20	Scalesia incisa	San Cristóbal	1999-01-21	-0.7	-89.3	3.60704	lava	dry		ERR12355392, ERR12355393
HALM20_17	HALM20	Scalesia incisa	San Cristóbal	1999-01-21	-0.7	-89.3	4.17753	lava	dry		ERR12355394, ERR12355395, ERR12355396
HALM20_2	HALM20	Scalesia incisa	San Cristóbal	1999-01-21	-0.7	-89.3	3.96043	lava	dry		ERR12355405, ERR12355406, ERR12355407
HALM20_21	HALM20	Scalesia incisa	San Cristóbal	1999-01-21	-0.7	-89.3	12.3252	lava	dry		ERR12355397, ERR12355398
HALM20_22	HALM20	Scalesia incisa	San Cristóbal	1999-01-21	-0.7	-89.3	3.75311	lava	dry		ERR12355399, ERR12355400
HALM20_28	HALM20	Scalesia incisa	San Cristóbal	1999-01-21	-0.7	-89.3	3.83446	lava	dry		ERR12355401, ERR12355402, ERR12355404
HALM20_31	HALM20	Scalesia incisa	San Cristóbal	1999-01-21	-0.7	-89.3	3.71676	lava	dry		ERR12355408, ERR12355409, ERR12355410
HALM20_5	HALM20	Scalesia incisa	San Cristóbal	1999-01-21	-0.7	-89.3	4.16597	lava	dry		ERR12355411, ERR12355412
HALM20_7	HALM20	Scalesia incisa	San Cristóbal	1999-01-21	-0.7	-89.3	3.95269	lava	dry		ERR12355413, ERR12355414, ERR12355415
HAMP40_12	HAMP40	Scalesia incisa	San Cristóbal	1998-01-27	-0.7	-89.2	3.79641	deciduous grassland	dry		ERR12363487, ERR12363488
HAMP40_13	HAMP40	Scalesia incisa	San Cristóbal	1998-01-27	-0.7	-89.2	3.55458	deciduous grassland	dry		ERR12363489
HAMP40_15	HAMP40	Scalesia incisa	San Cristóbal	1998-01-27	-0.7	-89.2	3.82403	deciduous grassland	dry		ERR12363490, ERR12363491
HAMP40_16	HAMP40	Scalesia incisa	San Cristóbal	1998-01-27	-0.7	-89.2	3.82831	deciduous grassland	dry		ERR12363492, ERR12363493
HAMP40_19	HAMP40	Scalesia incisa	San Cristóbal	1998-01-27	-0.7	-89.2	3.37166	deciduous grassland	dry		ERR12363494
HAMP40_20	HAMP40	Scalesia incisa	San Cristóbal	1998-01-27	-0.7	-89.2	3.3375	deciduous grassland	dry		ERR12363495
HAMP40_27	HAMP40	Scalesia incisa	San Cristóbal	1998-01-27	-0.7	-89.2	2.96362	deciduous grassland	dry		ERR12363496
HAMP40_29	HAMP40	Scalesia incisa	San Cristóbal	1998-01-27	-0.7	-89.2	12.0222	deciduous grassland	dry		ERR12363497, ERR12363498, ERR12363499
HAMP40_30	HAMP40	Scalesia incisa	San Cristóbal	1998-01-27	-0.7	-89.2	2.56871	deciduous grassland	dry		ERR12363500
HAMP40_5	HAMP40	Scalesia incisa	San Cristóbal	1998-01-27	-0.7	-89.2	3.66213	deciduous grassland	dry		ERR12363501, ERR12363502
HALM51_1	HALM51	Scalesia microcephala	Isabela	1999-02-06	-0.2	-91.3	4.2967	lava	dry		ERR12356849, ERR12356854
HALM51_10	HALM51	Scalesia microcephala	Isabela	1999-02-06	-0.2	-91.3	4.40136	lava	dry		ERR12356845
HALM51_17	HALM51	Scalesia microcephala	Isabela	1999-02-06	-0.2	-91.3	4.50749	lava	dry		ERR12356848
HALM51_21	HALM51	Scalesia microcephala	Isabela	1999-02-06	-0.2	-91.3	15.3705	lava	dry		ERR12356861, ERR12356862, ERR12356866
HALM51_22	HALM51	Scalesia microcephala	Isabela	1999-02-06	-0.2	-91.3	4.45554	lava	dry		ERR12356870
HALM51_23	HALM51	Scalesia microcephala	Isabela	1999-02-06	-0.2	-91.3	4.11751	lava	dry		ERR12356872, ERR12356876
HALM51_24	HALM51	Scalesia microcephala	Isabela	1999-02-06	-0.2	-91.3	4.63194	lava	dry		ERR12356877, ERR12356883
HALM51_3	HALM51	Scalesia microcephala	Isabela	1999-02-06	-0.2	-91.3	4.27204	lava	dry		ERR12356887
HALM51_6	HALM51	Scalesia microcephala	Isabela	1999-02-06	-0.2	-91.3	4.35722	lava	dry		ERR12356888, ERR12549787
HALM51_9	HALM51	Scalesia microcephala	Isabela	1999-02-06	-0.2	-91.3	4.5555	lava	dry		ERR12356891, ERR12356892, ERR12356895
HAMP36_4	HAMP36	Scalesia pedunculata	San Cristóbal	1998-01-25	-0.9	-89.4	3.23278	agricultural area		related to HAMP36_7 (removed from analysis)	ERR12363460, ERR12363461, ERR12363462, ERR12363463
HALM25_1	HALM25	Scalesia pedunculata 1	Santa Cruz	1999-01-25	-0.6	-90.4	3.66166	Evergreen Forest and Shrubland	transition zone		ERR12355452, ERR12355453, ERR12355454, ERR12355455
HAMP30_22	HAMP30	Scalesia pedunculata 1	Floreana	1998-01-21	-1.3	-90.4	4.4795	Evergreen Forest and Shrubland	transition zone		ERR12363268, ERR12363269
HAMP30_26	HAMP30	Scalesia pedunculata 1	Floreana	1998-01-21	-1.3	-90.4	4.41291	Evergreen Forest and Shrubland	transition zone		ERR12363278
HAMP30_31	HAMP30	Scalesia pedunculata 1	Floreana	1998-01-21	-1.3	-90.4	4.40964	Evergreen Forest and Shrubland	transition zone		ERR12363289
HAMP30_32	HAMP30	Scalesia pedunculata 1	Floreana	1998-01-21	-1.3	-90.4	4.2275	Evergreen Forest and Shrubland	transition zone		ERR12363301
HAMP30_33	HAMP30	Scalesia pedunculata 1	Floreana	1998-01-21	-1.3	-90.4	4.42094	Evergreen Forest and Shrubland	transition zone		ERR12363379, ERR12363383, ERR12363391
HAMP30_35	HAMP30	Scalesia pedunculata 1	Floreana	1998-01-21	-1.3	-90.4	4.59751	Evergreen Forest and Shrubland	transition zone		ERR12363392, ERR12363393, ERR12363394
HAMP30_39	HAMP30	Scalesia pedunculata 1	Floreana	1998-01-21	-1.3	-90.4	14.3997	Evergreen Forest and Shrubland	transition zone		ERR12363402, ERR12363406, ERR12363424, ERR12363426, ERR12363432
HAMP30_44	HAMP30	Scalesia pedunculata 1	Floreana	1998-01-21	-1.3	-90.4	4.44628	Evergreen Forest and Shrubland	transition zone		ERR12363434, ERR12363441, ERR12363442
HAMP30_47	HAMP30	Scalesia pedunculata 1	Floreana	1998-01-21	-1.3	-90.4	4.3968	Evergreen Forest and Shrubland	transition zone		ERR12363443, ERR12363444
HAMP30_49	HAMP30	Scalesia pedunculata 1	Floreana	1998-01-21	-1.3	-90.4	4.34371	Evergreen Forest and Shrubland	transition zone		ERR12363445, ERR12363446, ERR12363447
HAMP36_1	HAMP36	Scalesia pedunculata 1	San Cristóbal	1998-01-25	-0.9	-89.4	13.2997	agricultural area			ERR12363453, ERR12363454
HAMP36_2	HAMP36	Scalesia pedunculata 1	San Cristóbal	1998-01-25	-0.9	-89.4	3.28864	agricultural area			ERR12363455, ERR12363456
HAMP36_3	HAMP36	Scalesia pedunculata 1	San Cristóbal	1998-01-25	-0.9	-89.4	3.92967	agricultural area			ERR12363457, ERR12363458, ERR12363459
HAMP36_5	HAMP36	Scalesia pedunculata 1	San Cristóbal	1998-01-25	-0.9	-89.4	3.63048	agricultural area			ERR12363464, ERR12363465, ERR12363466, ERR12363467
HAMP36_6	HAMP36	Scalesia pedunculata 1	San Cristóbal	1998-01-25	-0.9	-89.4	4.68796	agricultural area			ERR12363468
HAMP36_7	HAMP36	Scalesia pedunculata 1	San Cristóbal	1998-01-25	-0.9	-89.4	4.60921	agricultural area		related to HAMP36_4	ERR12363469, ERR12363470
HAMP36_8	HAMP36	Scalesia pedunculata 1	San Cristóbal	1998-01-25	-0.9	-89.4	3.57803	agricultural area			ERR12363471
HALM10-1	HALM10	Scalesia pedunculata 2	Santa Cruz	1999-01-15	-0.6	-90.4	1.36786	Evergreen Forest and Shrubland	transition zone		ERR12355326
HALM10-2	HALM10	Scalesia pedunculata 2	Santa Cruz	1999-01-15	-0.6	-90.4	1.7672	Evergreen Forest and Shrubland	transition zone		ERR12355327
HALM10-3	HALM10	Scalesia pedunculata 2	Santa Cruz	1999-01-15	-0.6	-90.4	1.87726	Evergreen Forest and Shrubland	transition zone		ERR12355328
HALM10-4	HALM10	Scalesia pedunculata 2	Santa Cruz	1999-01-15	-0.6	-90.4	1.52479	Evergreen Forest and Shrubland	transition zone		ERR12355329
HALM10-5	HALM10	Scalesia pedunculata 2	Santa Cruz	1999-01-15	-0.6	-90.4	1.82883	Evergreen Forest and Shrubland	transition zone		ERR12355330
HALM24-1	HALM24	Scalesia pedunculata 2	Santa Cruz	1999-01-24	-0.6	-90.4	1.66766	Evergreen Forest and Shrubland	transition zone		ERR12355416
HALM24-2	HALM24	Scalesia pedunculata 2	Santa Cruz	1999-01-24	-0.6	-90.4	1.58186	Evergreen Forest and Shrubland	transition zone		ERR12355417
HALM24-3	HALM24	Scalesia pedunculata 2	Santa Cruz	1999-01-24	-0.6	-90.4	1.92711	Evergreen Forest and Shrubland	transition zone		ERR12355418
HALM24-5	HALM24	Scalesia pedunculata 2	Santa Cruz	1999-01-24	-0.6	-90.4	1.52131	Evergreen Forest and Shrubland	transition zone		ERR12355419
HALM24-6	HALM24	Scalesia pedunculata 2	Santa Cruz	1999-01-24	-0.6	-90.4	1.63071	Evergreen Forest and Shrubland	transition zone		ERR12355420
HALM25_10	HALM25	Scalesia pedunculata 2	Santa Cruz	1999-01-25	-0.6	-90.4	5.03175	Evergreen Forest and Shrubland	transition zone		ERR12355444
HALM25_16	HALM25	Scalesia pedunculata 2	Santa Cruz	1999-01-25	-0.6	-90.4	4.27698	Evergreen Forest and Shrubland	transition zone		ERR12355445, ERR12355446
HALM25_19	HALM25	Scalesia pedunculata 2	Santa Cruz	1999-01-25	-0.6	-90.4	13.7662	Evergreen Forest and Shrubland	transition zone		ERR12355448, ERR12355449, ERR12355451
HALM25_27	HALM25	Scalesia pedunculata 2	Santa Cruz	1999-01-25	0	-90.4	4.27534	Evergreen Forest and Shrubland	transition zone		ERR12355456, ERR12355457, ERR12355458, ERR12355459
HALM25_33	HALM25	Scalesia pedunculata 2	Santa Cruz	1999-01-25	-0.6	-90.4	4.14936	Evergreen Forest and Shrubland	transition zone		ERR12355460, ERR12355461
HALM25_36	HALM25	Scalesia pedunculata 2	Santa Cruz	1999-01-25	-0.6	-90.4	4.56142	Evergreen Forest and Shrubland	transition zone		ERR12355462, ERR12355464, ERR12355595
HALM25_46	HALM25	Scalesia pedunculata 2	Santa Cruz	1999-01-25	-0.6	-90.4	4.29423	Evergreen Forest and Shrubland	transition zone		ERR12355597, ERR12355599
HALM25_48	HALM25	Scalesia pedunculata 2	Santa Cruz	1999-01-25	-0.6	-90.4	4.14174	Evergreen Forest and Shrubland	transition zone		ERR12355600, ERR12355701
HALM25_49	HALM25	Scalesia pedunculata 2	Santa Cruz	1999-01-25	-0.6	-90.4	4.06672	Evergreen Forest and Shrubland	transition zone		ERR12355702, ERR12355703
HALM32_10	HALM32	Scalesia pedunculata 2	Santiago	1999-01-31	-0.2	-90.8	3.9656	Evergreen Forest and Shrubland	transition zone		ERR12355742
HALM32_12	HALM32	Scalesia pedunculata 2	Santiago	1999-01-31	-0.2	-90.8	3.94435	Evergreen Forest and Shrubland	transition zone		ERR12355743, ERR12355744, ERR12355745, ERR12355746
HALM32_17	HALM32	Scalesia pedunculata 2	Santiago	1999-01-31	-0.2	-90.8	4.49092	Evergreen Forest and Shrubland	transition zone		ERR12355747, ERR12355748
HALM32_2	HALM32	Scalesia pedunculata 2	Santiago	1999-01-31	-0.2	-90.8	3.94789	Evergreen Forest and Shrubland	transition zone		ERR12355793, ERR12355795
HALM32_20	HALM32	Scalesia pedunculata 2	Santiago	1999-01-31	-0.2	-90.8	3.93666	Evergreen Forest and Shrubland	transition zone		ERR12355754
HALM32_22	HALM32	Scalesia pedunculata 2	Santiago	1999-01-31	-0.2	-90.8	14.4917	Evergreen Forest and Shrubland	transition zone		ERR12355769, ERR12355773, ERR12355781, ERR12355783
HALM32_24	HALM32	Scalesia pedunculata 2	Santiago	1999-01-31	-0.2	-90.8	3.53006	Evergreen Forest and Shrubland	transition zone		ERR12355784, ERR12355785, ERR12355787
HALM32_26	HALM32	Scalesia pedunculata 2	Santiago	1999-01-31	-0.2	-90.8	4.06577	Evergreen Forest and Shrubland	transition zone		ERR12355789, ERR12355790
HALM32_3	HALM32	Scalesia pedunculata 2	Santiago	1999-01-31	-0.2	-90.8	3.77293	Evergreen Forest and Shrubland	transition zone		ERR12355796, ERR12355800, ERR12355801
HALM32_5	HALM32	Scalesia pedunculata 2	Santiago	1999-01-31	-0.2	-90.8	4.0296	Evergreen Forest and Shrubland	transition zone		ERR12355806
HAMP44-1	HAMP44	Scalesia pedunculata 2	Santa Cruz	1998-01-30	-0.6	-90.3	1.71923	wet grassland	humid		ERR12363503
HAMP44-2	HAMP44	Scalesia pedunculata 2	Santa Cruz	1998-01-30	-0.6	-90.3	1.43014	wet grassland	humid		ERR12363504
HAMP44-3	HAMP44	Scalesia pedunculata 2	Santa Cruz	1998-01-30	-0.6	-90.3	1.6822	wet grassland	humid		ERR12363505
HAMP44-4	HAMP44	Scalesia pedunculata 2	Santa Cruz	1998-01-30	-0.6	-90.3	1.64237	wet grassland	humid		ERR12363506
HAMP44-5	HAMP44	Scalesia pedunculata 2	Santa Cruz	1998-01-30	-0.6	-90.3	1.88241	wet grassland	humid		ERR12363507
HAMP8-1	HAMP8	Scalesia pedunculata 2	Santa Cruz	1998-01-15	-0.6	-90.4	1.32243	Evergreen Forest and Shrubland	transition zone		ERR12363548
HAMP8-2	HAMP8	Scalesia pedunculata 2	Santa Cruz	1998-01-15	-0.6	-90.4	1.4982	Evergreen Forest and Shrubland	transition zone		ERR12363551
HAMP8-21	HAMP8	Scalesia pedunculata 2	Santa Cruz	1998-01-15	-0.6	-90.4	1.62091	Evergreen Forest and Shrubland	transition zone		ERR12363549
HAMP8-22	HAMP8	Scalesia pedunculata 2	Santa Cruz	1998-01-15	-0.6	-90.4	1.48684	Evergreen Forest and Shrubland	transition zone		ERR12363550
HAMP8-3	HAMP8	Scalesia pedunculata 2	Santa Cruz	1998-01-15	-0.6	-90.4	1.52018	Evergreen Forest and Shrubland	transition zone		ERR12363552
HALM26_15	HALM26	Scalesia retroflexa	Santa Cruz	1999-01-26	-0.7	-90.3	4.22979	deciduous forest	dry		ERR12355704, ERR12355705, ERR12355706
HALM26_16	HALM26	Scalesia retroflexa	Santa Cruz	1999-01-26	-0.7	-90.3	4.07009	deciduous forest	dry		ERR12355707, ERR12355708, ERR12355709
HALM26_18	HALM26	Scalesia retroflexa	Santa Cruz	1999-01-26	-0.7	-90.3	14.0888	deciduous forest	dry		ERR12355710, ERR12355711, ERR12355712
HALM26_19	HALM26	Scalesia retroflexa	Santa Cruz	1999-01-26	-0.7	-90.3	4.14991	deciduous forest	dry		ERR12355713
HALM26_20	HALM26	Scalesia retroflexa	Santa Cruz	1999-01-26	-0.7	-90.3	4.06825	deciduous forest	dry		ERR12355714, ERR12355715, ERR12355716
HALM26_21	HALM26	Scalesia retroflexa	Santa Cruz	1999-01-26	-0.7	-90.3	4.31602	deciduous forest	dry		ERR12355717, ERR12355731
HALM26_22	HALM26	Scalesia retroflexa	Santa Cruz	1999-01-26	-0.7	-90.3	4.5408	deciduous forest	dry		ERR12355732, ERR12355733
HALM26_24	HALM26	Scalesia retroflexa	Santa Cruz	1999-01-26	-0.7	-90.3	4.15776	deciduous forest	dry		ERR12355734, ERR12355735, ERR12355736
HALM26_26	HALM26	Scalesia retroflexa	Santa Cruz	1999-01-26	-0.7	-90.3	4.27364	deciduous forest	dry		ERR12355737, ERR12355738, ERR12355739
HALM26_29	HALM26	Scalesia retroflexa	Santa Cruz	1999-01-26	-0.7	-90.3	3.8928	deciduous forest	dry		ERR12355740, ERR12355741
LAM26_13	LAM26	Scalesia retroflexa	Santa Cruz	2001-01-30	-0.7	-90.2	3.74344	deciduous forest	dry		ERR12363553, ERR12363554, ERR12363555, ERR12363556
LAM26_14	LAM26	Scalesia retroflexa	Santa Cruz	2001-01-30	-0.7	-90.2	4.12964	deciduous forest	dry		ERR12363557, ERR12363558, ERR12363559
LAM26_15	LAM26	Scalesia retroflexa	Santa Cruz	2001-01-30	-0.7	-90.2	13.0764	deciduous forest	dry		ERR12363560, ERR12363561
LAM26_16	LAM26	Scalesia retroflexa	Santa Cruz	2001-01-30	-0.7	-90.2	4.49726	deciduous forest	dry		ERR12363562
LAM26_18	LAM26	Scalesia retroflexa	Santa Cruz	2001-01-30	-0.7	-90.2	4.08761	deciduous forest	dry		ERR12363563, ERR12363564
LAM26_21	LAM26	Scalesia retroflexa	Santa Cruz	2001-01-30	-0.7	-90.2	3.40502	deciduous forest	dry		ERR12363565
LAM26_24	LAM26	Scalesia retroflexa	Santa Cruz	2001-01-30	-0.7	-90.2	3.93886	deciduous forest	dry		ERR12363566
LAM26_26	LAM26	Scalesia retroflexa	Santa Cruz	2001-01-30	-0.7	-90.2	4.50245	deciduous forest	dry		ERR12363567, ERR12363568
LAM26_7	LAM26	Scalesia retroflexa	Santa Cruz	2001-01-30	-0.7	-90.2	3.75948	deciduous forest	dry		ERR12363569
LAM26_8	LAM26	Scalesia retroflexa	Santa Cruz	2001-01-30	-0.7	-90.2	4.52304	deciduous forest	dry		ERR12363571, ERR12363572
HALM35_13	HALM35	Scalesia stewartii	Bartolomé	1999-02-03	-0.3	-90.6	4.37606	lava	dry		ERR12355878, ERR12355880
HALM35_15	HALM35	Scalesia stewartii	Bartolomé	1999-02-03	-0.3	-90.6	4.45004	lava	dry		ERR12355881, ERR12355882, ERR12355883
HALM35_17	HALM35	Scalesia stewartii	Bartolomé	1999-02-03	-0.3	-90.6	4.81181	lava	dry		ERR12355885
HALM35_18	HALM35	Scalesia stewartii	Bartolomé	1999-02-03	-0.3	-90.6	4.38721	lava	dry		ERR12355888
HALM35_20	HALM35	Scalesia stewartii	Bartolomé	1999-02-03	-0.3	-90.6	15.0345	lava	dry		ERR12355979
HALM35_22	HALM35	Scalesia stewartii	Bartolomé	1999-02-03	-0.3	-90.6	4.31381	lava	dry		ERR12355982, ERR12355983
HALM35_24	HALM35	Scalesia stewartii	Bartolomé	1999-02-03	-0.3	-90.6	4.47865	lava	dry		ERR12355985, ERR12355987
HALM35_27	HALM35	Scalesia stewartii	Bartolomé	1999-02-03	-0.3	-90.6	4.71206	lava	dry		ERR12356034
HALM35_28	HALM35	Scalesia stewartii	Bartolomé	1999-02-03	-0.3	-90.6	4.53286	lava	dry		ERR12356038
HALM35_9	HALM35	Scalesia stewartii	Bartolomé	1999-02-03	-0.3	-90.6	5.79277	lava	dry		ERR12356045
HALM36_10	HALM36	Scalesia stewartii	Santiago	1999-02-03	-0.3	-90.6	4.17265	deciduous grassland	dry		ERR12356046, ERR12356052
HALM36_12	HALM36	Scalesia stewartii	Santiago	1999-02-03	-0.3	-90.6	15.2166	deciduous grassland	dry		ERR12356073, ERR12356079
HALM36_14	HALM36	Scalesia stewartii	Santiago	1999-02-03	-0.3	-90.6	4.70445	deciduous grassland	dry		ERR12356086
HALM36_16	HALM36	Scalesia stewartii	Santiago	1999-02-03	-0.3	-90.6	4.47042	deciduous grassland	dry		ERR12356094
HALM36_17	HALM36	Scalesia stewartii	Santiago	1999-02-03	-0.3	-90.6	4.87129	deciduous grassland	dry		ERR12356099, ERR12356100
HALM36_24	HALM36	Scalesia stewartii	Santiago	1999-02-03	-0.3	-90.6	4.09133	deciduous grassland	dry		ERR12356104, ERR12356106, ERR12356111
HALM36_25	HALM36	Scalesia stewartii	Santiago	1999-02-03	-0.3	-90.6	4.65526	deciduous grassland	dry		ERR12356112, ERR12356118
HALM36_6	HALM36	Scalesia stewartii	Santiago	1999-02-03	-0.3	-90.6	4.75459	deciduous grassland	dry		ERR12356327
HALM36_7	HALM36	Scalesia stewartii	Santiago	1999-02-03	-0.3	-90.6	4.94188	deciduous grassland	dry		ERR12549786, ERR12356331
HALM36_9	HALM36	Scalesia stewartii	Santiago	1999-02-03	-0.3	-90.6	4.30087	deciduous grassland	dry		ERR12356332, ERR12356339
HAMP24_10	HAMP24	Scalesia villosa	Champion	1998-01-20	-1.2	-90.4	4.26537	deciduous grassland	dry		ERR12358451
HAMP24_11	HAMP24	Scalesia villosa	Champion	1998-01-20	-1.2	-90.4	3.91449	deciduous grassland	dry		ERR12358452, ERR12358484
HAMP24_19	HAMP24	Scalesia villosa	Champion	1998-01-20	-1.2	-90.4	4.03405	deciduous grassland	dry		ERR12358489
HAMP24_2	HAMP24	Scalesia villosa	Champion	1998-01-20	-1.2	-90.4	8.71178	deciduous grassland	dry		ERR12360771
HAMP24_20	HAMP24	Scalesia villosa	Champion	1998-01-20	-1.2	-90.4	3.91714	deciduous grassland	dry		ERR12358490, ERR12358494, ERR12358496
HAMP24_22	HAMP24	Scalesia villosa	Champion	1998-01-20	-1.2	-90.4	3.17527	deciduous grassland	dry		ERR12358497, ERR12358499, ERR12358501
HAMP24_23	HAMP24	Scalesia villosa	Champion	1998-01-20	-1.2	-90.4	4.09882	deciduous grassland	dry		ERR12358505
HAMP24_24	HAMP24	Scalesia villosa	Champion	1998-01-20	-1.2	-90.4	3.41579	deciduous grassland	dry		ERR12358509, ERR12358510, ERR12358512, ERR12359336
HAMP24_3	HAMP24	Scalesia villosa	Champion	1998-01-20	-1.2	-90.4	3.48417	deciduous grassland	dry		ERR12363081, ERR12363082
HAMP24_4	HAMP24	Scalesia villosa	Champion	1998-01-20	-1.2	-90.4	4.07111	deciduous grassland	dry		ERR12363086, ERR12363088
HAMP28_29	HAMP28	Scalesia villosa	Floreana	1998-01-20	-1.2	-90.4	4.13033	Deciduous Shrubland	dry		ERR12363092, ERR12363093
HAMP28_35	HAMP28	Scalesia villosa	Floreana	1998-01-20	-1.2	-90.4	13.6873	Deciduous Shrubland	dry		ERR12363096, ERR12363097, ERR12363109
HAMP28_37	HAMP28	Scalesia villosa	Floreana	1998-01-20	-1.2	-90.4	4.37818	Deciduous Shrubland	dry		ERR12363115
HAMP28_41	HAMP28	Scalesia villosa	Floreana	1998-01-20	-1.2	-90.4	4.23402	Deciduous Shrubland	dry		ERR12363116, ERR12363121, ERR12363123
HAMP28_42	HAMP28	Scalesia villosa	Floreana	1998-01-20	-1.2	-90.4	4.2868	Deciduous Shrubland	dry		ERR12363127, ERR12363129, ERR12363131
HAMP28_46	HAMP28	Scalesia villosa	Floreana	1998-01-20	-1.2	-90.4	4.3326	Deciduous Shrubland	dry		ERR12363135
HAMP28_50	HAMP28	Scalesia villosa	Floreana	1998-01-20	-1.2	-90.4	4.25222	Deciduous Shrubland	dry		ERR12363141
HAMP28_52	HAMP28	Scalesia villosa	Floreana	1998-01-20	-1.2	-90.4	3.94777	Deciduous Shrubland	dry		ERR12363142, ERR12363148
HAMP28_54	HAMP28	Scalesia villosa	Floreana	1998-01-20	-1.2	-90.4	4.70317	Deciduous Shrubland	dry		ERR12363180
HAMP28_56	HAMP28	Scalesia villosa	Floreana	1998-01-20	-1.2	-90.4	4.09091	Deciduous Shrubland	dry		ERR12363185, ERR12363187
a2882Ssericeus	NA	Syncretocarpus sericeus								outgroup	ERR12355718, ERR12355719
