# Supplementary material for: The genomic basis of adaptive leaf variation in the Galápagos giant daisies
Source: Nat Commun. 2026 Apr 16;17:5319. doi: 10.1038/s41467-026-71865-3 (PMC13273160; doi:10.1038/s41467-026-71865-3)
Supplement: Supplementary file 4 — Supplementary Data 2 [file 41467_2026_71865_MOESM4_ESM.xlsx]

## Sheet: SD2 Population Info
Population	Species	collection year	Island	Latitude	Longitude	Population used for sequencing?	number of samples for genomic analysis	used in leaf morpholgy analysis?	number of samples for leaf morphology analysis
HALM48	Scalesia affinis	1999	Isabela	-0.9	-91	yes	10	yes	30
SLAM3	Scalesia affinis	2000	Floreana	-1.3	-90.5	no	0	yes	30
HAMP10	Scalesia affinis	1998	Santa Cruz	-0.7	-90.3	yes	5	no	0
HAMP29	Scalesia affinis	1998	Floreana	-1.3	-90.5	yes	10	no	0
HAMP4	Scalesia affinis	1998	Santa Cruz	-0.7	-90.3	yes	1	no	0
HALM37	Scalesia aspera	1999	Isla Eden	-0.6	-90.5	yes	10	yes	30
HALM64	Scalesia aspera	1999	Santa Cruz	-0.6	-90.5	yes	10	yes	30
AHA6	Scalesia baurii ssp. baurii	2004	Pinzon	-0.6	-90.7	yes	10	yes	27
SLAM20	Scalesia baurii ssp. hopkinsii	2000	Pinta	0.5	-90.7	yes	10	yes	39
SLAM27	Scalesia baurii ssp. hopkinsii	2000	Pinta	0.6	-90.8	yes	10	yes	33
HALM41	Scalesia cfr. retroflexa	1999	Santa Cruz	-0.7	-90.2	yes	10	yes	35
HALM44	Scalesia cordata	1999	Isabela	-0.8	-91	yes	10	yes	31
HALM53	Scalesia cordata	1999	Isabela	-0.9	-91	yes	10	yes	28
HALM3	Scalesia crockeri	1999	Santa Cruz	-0.5	-90.3	no	0	yes	33
HALM39	Scalesia crockeri	1999	Santa Cruz	-0.6	-90.2	yes	10	yes	35
HAMP5	Scalesia crockeri	1998	Santa Cruz	-0.5	-90.3	yes	9	no	0
HALM8	Scalesia aspera x crockeri	1999	Santa Cruz	-0.5	-90.3	yes	10	yes	30
HALM9	Scalesia aspera x crockeri	1999	Santa Cruz	-0.5	-90.3	no	0	yes	30
HAMP7	Scalesia aspera x crockeri	1998	Santa Cruz	-0.5	-90.3	yes	10	no	0
HALM11	Scalesia divisa	1999	San Cristóbal	-0.8	-89.3	yes	10	yes	20
HALM12	Scalesia divisa	1999	San Cristóbal	-0.8	-89.4	yes	10	yes	22
HALM19	Scalesia divisa	1999	San Cristóbal	-0.7	-89.4	yes	10	yes	24
HAMP38	Scalesia gordilloi	1998	San Cristóbal	-0.9	-89.6	yes	10	no	0
HALM62	Scalesia helleri	1999	Santa Cruz	-0.7	-90.4	yes	10	yes	34
HALM65	Scalesia helleri	1999	Santa Fe	-0.8	-90	yes	10	yes	29
HALM20	Scalesia incisa	1999	San Cristóbal	-0.7	-89.3	yes	10	yes	26
HALM21	Scalesia incisa	1999	San Cristóbal	-0.7	-89.3	no	0	yes	33
HAMP40	Scalesia incisa	1998	San Cristóbal	-0.7	-89.2	yes	10	no	0
HALM23	Scalesia divisa x incisa	1999	San Cristóbal	-0.8	-89.4	yes	10	yes	25
HALM51	Scalesia microcephala	1999	Isabela	-0.2	-91.3	yes	10	yes	28
HALM10	Scalesia pedunculata	1999	Santa Cruz	-0.6	-90.4	yes	5	no	0
HALM24	Scalesia pedunculata	1999	Santa Cruz	-0.6	-90.3	yes	5	no	0
HALM25	Scalesia pedunculata	1999	Santa Cruz	-0.6	-90.4	yes	10	yes	36
HALM32	Scalesia pedunculata	1999	Santiago	-0.2	-90.8	yes	10	yes	33
HAMP30	Scalesia pedunculata	1998	Floreana	-1.3	-90.5	yes	10	no	0
HAMP36	Scalesia pedunculata	1998	San Cristóbal	-0.9	-89.4	yes	8	no	0
HAMP44	Scalesia pedunculata	1998	Santa Cruz	-0.6	-90.3	yes	5	no	0
HAMP8	Scalesia pedunculata	1998	Santa Cruz	-0.6	-90.4	yes	5	no	0
HALM26	Scalesia retroflexa	1999	Santa Cruz	-0.7	-90.3	yes	10	yes	27
LAM26	Scalesia retroflexa	2001	Santa Cruz	-0.7	-90.2	yes	10	no	0
HALM35	Scalesia stewartii	1999	Bartolomé	-0.3	-90.6	yes	10	yes	30
HALM36	Scalesia stewartii	1999	Santiago	-0.3	-90.6	yes	10	yes	27
HAMP24	Scalesia villosa	1998	Champion	-1.2	-90.4	yes	10	no	0
HAMP28	Scalesia villosa	1998	Floreana	-1.2	-90.4	yes	10	no	0
LAM13	Scalesia villosa	2001	Floreana	-1.2	-90.4	no	0	yes	36
