# Supplementary material for: The genomic basis of adaptive leaf variation in the Galápagos giant daisies
Source: Nat Commun. 2026 Apr 16;17:5319. doi: 10.1038/s41467-026-71865-3 (PMC13273160; doi:10.1038/s41467-026-71865-3)
Supplement: Supplementary file 5 — Supplementary Data 3 [file 41467_2026_71865_MOESM5_ESM.xlsx]

## Sheet: SD3 Leaf Morphology measurement
SampleID	Population	Species	LeafArea	Perimeter	VertLength	HorizWidth	AvgHorizWidth	AspectRation.W.L.	FormCoefficient	BladeLength	MaxPerpWidth	PosiMaxPerpWidth	PerpWidth1	PerpWidth2	PetioleLength	PetioleArea	Perimeter/BladeLength	Perimeter/LeafArea
A6_1_1	AHA6	Scalesia baurii ssp. baurii	14.334	33.729	9.737	3.421	1.553	0.351	0.158	7.366	3.387	0.864	2.455	0.779	2.522	0.239	4.57901	2.35308
A6_1_2	AHA6	Scalesia baurii ssp. baurii	6.873	21.556	6.316	2.201	1.151	0.349	0.186	4.982	2.328	1.279	1.654	0.761	1.7	0.18	4.32678	3.13633
A6_1_3	AHA6	Scalesia baurii ssp. baurii	21.087	49.682	11.82	4.013	1.947	0.34	0.107	8.748	4.136	1.997	2.546	0.632	3.42	0.389	5.67924	2.35605
A6_2_2	AHA6	Scalesia baurii ssp. baurii	10.753	29.445	8.958	2.98	1.272	0.333	0.156	6.175	2.985	2.291	2.443	0.594	3.045	0.204	4.76842	2.73831
A6_2_3	AHA6	Scalesia baurii ssp. baurii	12.022	25.2	8.043	3.421	1.577	0.425	0.238	5.879	3.405	0.813	2.575	0.847	2.299	0.15	4.28644	2.09616
A6_6_1	AHA6	Scalesia baurii ssp. baurii	9.597	26.15	6.486	3.082	1.592	0.475	0.176	4.925	3.14	1.423	2.661	0.585	1.814	0.172	5.30964	2.72481
A6_6_2	AHA6	Scalesia baurii ssp. baurii	8.339	28.534	5.249	3.505	1.781	0.668	0.129	4.098	3.503	0.492	3.197	0.442	1.229	0.109	6.96291	3.42175
A6_6_3	AHA6	Scalesia baurii ssp. baurii	6.949	25.452	6.587	2.811	1.111	0.427	0.135	4.614	2.765	1.407	2.239	0.509	1.899	0.109	5.51625	3.66269
A6_8_1	AHA6	Scalesia baurii ssp. baurii	4.852	13.879	4.318	2.218	1.211	0.514	0.317	3.099	2.218	0.627	2.032	0.491	1.26	0.101	4.47854	2.86047
A6_8_2	AHA6	Scalesia baurii ssp. baurii	3.925	14.984	4.606	1.88	0.907	0.408	0.22	3.372	1.941	0.324	1.567	0.544	1.313	0.095	4.44365	3.81758
A6_8_3	AHA6	Scalesia baurii ssp. baurii	4.552	15.643	4.724	2.235	1.034	0.473	0.234	3.404	2.218	0.525	1.524	0.593	1.353	0.109	4.59548	3.43651
A6_9_1	AHA6	Scalesia baurii ssp. baurii	3.28	10.875	4.572	1.524	0.74	0.333	0.349	3.508	1.569	1.312	1.178	0.589	1.394	0.09	3.10006	3.31555
A6_9_2	AHA6	Scalesia baurii ssp. baurii	5.056	15.43	5.232	2.235	1.026	0.427	0.267	3.992	2.124	0.702	1.715	0.532	1.347	0.1	3.86523	3.05182
A6_9_3	AHA6	Scalesia baurii ssp. baurii	4.453	13.181	4.538	2.455	1.03	0.541	0.322	3.032	2.473	0.745	1.965	0.847	1.553	0.127	4.3473	2.96003
A6_13_1	AHA6	Scalesia baurii ssp. baurii	7.022	25.549	7.027	2.472	1.088	0.352	0.135	5.389	2.441	1.373	1.101	0.61	1.71	0.15	4.74095	3.63842
A6_13_2	AHA6	Scalesia baurii ssp. baurii	11.751	25.045	8.297	2.946	1.498	0.355	0.235	6.116	2.897	1.694	2.677	0.965	2.391	0.256	4.095	2.13131
A6_15_1	AHA6	Scalesia baurii ssp. baurii	8.11	24.773	7.027	2.743	1.239	0.39	0.166	5.207	2.714	2.102	2.086	0.695	2.134	0.194	4.75763	3.05462
A6_15_2	AHA6	Scalesia baurii ssp. baurii	19.372	41.095	10.211	4.352	2.015	0.426	0.144	7.795	4.415	3.477	3.943	0.991	2.902	0.337	5.27197	2.12136
A6_15_3	AHA6	Scalesia baurii ssp. baurii	11.534	36.326	8.433	3.725	1.475	0.442	0.11	5.984	3.65	2.125	2.438	1.053	2.718	0.249	6.07052	3.14947
A6_16_1	AHA6	Scalesia baurii ssp. baurii	4.725	13.589	4.47	2.151	1.107	0.481	0.322	3.363	2.007	0.702	1.904	0.738	1.17	0.094	4.04074	2.87598
A6_16_2	AHA6	Scalesia baurii ssp. baurii	4.296	13.511	4.555	2.032	0.983	0.446	0.296	3.328	2.049	1.378	1.674	0.292	1.305	0.096	4.0598	3.14502
A6_16_3	AHA6	Scalesia baurii ssp. baurii	3.907	14.364	4.741	2.032	0.876	0.429	0.238	3.338	1.958	1.328	1.395	0.288	1.525	0.101	4.30318	3.67648
A6_19_2	AHA6	Scalesia baurii ssp. baurii	8.226	21.846	5.554	3.099	1.58	0.558	0.217	4.361	3.084	1.193	2.351	0.767	1.442	0.095	5.0094	2.65573
A6_19_3	AHA6	Scalesia baurii ssp. baurii	5.6	13.937	5.283	2.472	1.091	0.468	0.362	3.79	2.533	1.138	2.159	0.544	1.651	0.107	3.67731	2.48875
A6_20_1	AHA6	Scalesia baurii ssp. baurii	11.056	33.089	7.4	3.861	1.64	0.522	0.127	5.944	3.844	0.728	2.252	0.491	1.503	0.144	5.56679	2.99285
A6_20_2	AHA6	Scalesia baurii ssp. baurii	8.395	24.638	6.621	2.93	1.351	0.443	0.174	5.268	2.914	1.525	2.134	0.644	1.422	0.124	4.67692	2.93484
A6_20_3	AHA6	Scalesia baurii ssp. baurii	8.222	28.146	6.096	3.065	1.483	0.503	0.13	4.967	3.028	0.612	1.7	0.34	1.269	0.126	5.6666	3.42325
HL11_5_1	HALM11	Scalesia divisa	7.139	17.117	7.214	2.303	1.017	0.319	0.306	5.571	2.286	1.372	1.423	0.373	1.689	0.144	3.07252	2.39767
HL11_9_1	HALM11	Scalesia divisa	6.269	13.569	6.384	2.083	1.009	0.326	0.428	5.046	2.066	1.236	1.592	0.508	1.972	0.167	2.68906	2.16446
HL11_9_2	HALM11	Scalesia divisa	4.048	10.972	4.606	1.829	0.924	0.397	0.423	3.93	1.83	1.05	1.356	0.373	1.324	0.125	2.79186	2.71047
HL11_9_3	HALM11	Scalesia divisa	5.872	12.387	6.723	2.117	0.903	0.315	0.481	4.577	2.116	1.186	1.807	0.515	2.343	0.194	2.70636	2.1095
HL11_14_1	HALM11	Scalesia divisa	7.986	17.795	6.519	2.422	1.258	0.371	0.317	5.368	2.405	2.235	2.134	0.61	1.903	0.155	3.31501	2.22827
HL11_14_2	HALM11	Scalesia divisa	7.954	17.407	6.587	2.269	1.226	0.345	0.33	5.576	2.254	1.662	2.051	0.797	1.287	0.083	3.12177	2.18846
HL11_20_1	HALM11	Scalesia divisa	4.97	11.069	6.113	1.947	0.849	0.319	0.51	3.902	1.916	0.983	1.781	0.594	2.3	0.216	2.83675	2.22716
HL11_20_3	HALM11	Scalesia divisa	3.25	8.335	4.47	1.49	0.751	0.333	0.588	3.186	1.508	1.356	1.406	0.458	1.368	0.107	2.61613	2.56462
HL11_22_1	HALM11	Scalesia divisa	2.415	7.386	3.793	1.456	0.662	0.384	0.556	2.758	1.447	1.072	1.277	0.273	1.342	0.083	2.67803	3.05839
HL11_22_3	HALM11	Scalesia divisa	5.475	13.627	5.944	2.371	0.956	0.399	0.371	4.167	2.354	1.507	2.151	0.441	1.959	0.138	3.27022	2.48895
HL11_24_2	HALM11	Scalesia divisa	2.847	8.859	4.86	1.355	0.602	0.279	0.456	3.72	1.342	1.512	1.291	0.238	1.177	0.075	2.38145	3.1117
HL11_24_3	HALM11	Scalesia divisa	4.811	11.185	6.062	1.93	0.821	0.318	0.483	4.437	1.914	2.083	1.761	0.322	1.758	0.155	2.52085	2.32488
HL11_25_3	HALM11	Scalesia divisa	7.52	17.175	6.384	2.574	1.222	0.403	0.32	4.947	2.492	1.08	1.701	0.704	1.75	0.198	3.4718	2.28391
HL11_28_2	HALM11	Scalesia divisa	6.812	16.283	8.23	2.269	0.866	0.276	0.323	5.428	2.239	1.137	1.782	0.373	3.097	0.24	2.99982	2.39034
HL11_28_3	HALM11	Scalesia divisa	8.852	23.998	8.433	3.031	1.109	0.359	0.193	5.996	3.015	1.558	2.033	0.576	2.618	0.239	4.00233	2.71103
HL11_35_1	HALM11	Scalesia divisa	6.053	15.159	6.248	2.151	1.001	0.344	0.331	4.759	2.151	1.355	1.914	0.424	1.663	0.123	3.18533	2.50438
HL11_35_2	HALM11	Scalesia divisa	2.814	7.463	4.183	1.558	0.701	0.373	0.635	2.913	1.541	1.304	1.49	0.576	1.4	0.115	2.56196	2.6521
HL11_35_3	HALM11	Scalesia divisa	4.381	10.022	5.08	1.846	0.888	0.363	0.548	3.827	1.812	1.152	1.609	0.525	1.373	0.122	2.61876	2.28761
HL11_40_2	HALM11	Scalesia divisa	4.631	11.96	5.656	1.744	0.842	0.308	0.407	4.241	1.727	1.162	1.47	0.496	1.537	0.118	2.82009	2.5826
HL11_40_3	HALM11	Scalesia divisa	4.088	9.692	4.437	1.744	0.94	0.393	0.547	3.527	1.747	1.153	1.576	0.661	1.073	0.079	2.74794	2.37084
HL12_4_2	HALM12	Scalesia divisa	14.66	25.471	10.465	3.048	1.439	0.291	0.284	8.442	3.017	2.847	2.475	0.797	2.408	0.238	3.01718	1.73745
HL12_4_3	HALM12	Scalesia divisa	10.654	20.392	9.144	2.777	1.195	0.304	0.322	7.061	2.76	2.388	2.218	0.593	2.241	0.199	2.88798	1.91402
HL12_5_1	HALM12	Scalesia divisa	18.798	24.541	10.312	3.742	1.86	0.363	0.392	8.22	3.813	1.932	3.067	0.763	2.741	0.353	2.98552	1.30551
HL12_5_2	HALM12	Scalesia divisa	16.878	22.467	10.397	3.759	1.654	0.362	0.42	7.915	3.745	2.694	3.05	0.847	2.67	0.293	2.83853	1.33114
HL12_5_3	HALM12	Scalesia divisa	8.397	16.438	7.772	2.32	1.105	0.299	0.391	6.011	2.303	2.794	1.998	0.508	1.969	0.176	2.73465	1.9576
HL12_9_2	HALM12	Scalesia divisa	3.283	8.549	4.25	1.609	0.797	0.379	0.565	3.287	1.576	0.965	1.271	0.424	1.257	0.101	2.60085	2.60402
HL12_9_3	HALM12	Scalesia divisa	3.228	8.646	4.318	1.575	0.766	0.365	0.543	3.404	1.541	1.016	1.202	0.474	0.996	0.077	2.53995	2.67844
HL12_11_1	HALM12	Scalesia divisa	6.265	18.318	5.876	2.642	1.101	0.45	0.235	4.303	2.626	0.932	1.796	0.373	1.782	0.142	4.25703	2.92386
HL12_11_2	HALM12	Scalesia divisa	5.582	14.034	5.859	1.846	0.98	0.315	0.356	4.959	1.817	0.849	1.512	0.527	1.284	0.127	2.83001	2.51415
HL12_11_3	HALM12	Scalesia divisa	7.237	15.139	6.909	2.438	1.069	0.353	0.397	5.358	2.425	1.374	1.916	0.526	1.562	0.124	2.82549	2.09189
HL12_18_2	HALM12	Scalesia divisa	3.696	8.083	3.996	1.863	0.944	0.466	0.711	3.252	1.846	1.05	1.592	0.474	1.08	0.075	2.48555	2.18696
HL12_18_3	HALM12	Scalesia divisa	4.09	8.297	4.623	1.795	0.909	0.388	0.747	3.308	1.781	1.391	1.73	0.729	1.402	0.106	2.50816	2.02861
HL12_20_1	HALM12	Scalesia divisa	5.103	12.425	5.774	1.914	0.916	0.331	0.415	4.133	1.88	0.999	1.694	0.491	1.815	0.158	3.00629	2.43484
HL12_20_2	HALM12	Scalesia divisa	5.127	12.871	5.588	2.117	0.944	0.379	0.389	4.142	2.055	0.799	1.782	0.391	1.685	0.129	3.10744	2.51043
HL12_25_1	HALM12	Scalesia divisa	8.749	16.341	5.69	3.15	1.569	0.554	0.412	4.609	3.169	1.355	2.558	0.915	1.291	0.092	3.54545	1.86776
HL12_25_2	HALM12	Scalesia divisa	8.76	15.062	5.165	3.184	1.745	0.616	0.485	4.116	3.235	1.22	2.778	1.389	1.131	0.123	3.65938	1.71941
HL12_25_3	HALM12	Scalesia divisa	10.997	18.784	5.673	3.776	2.002	0.666	0.392	4.752	3.798	1.363	3.149	1.533	1.304	0.121	3.95286	1.7081
HL12_26_2	HALM12	Scalesia divisa	5.715	12.852	5.859	2.218	1.001	0.379	0.435	4.517	2.258	1.351	1.487	0.565	1.519	0.135	2.84525	2.24882
HL12_26_3	HALM12	Scalesia divisa	5.935	13.298	6.401	1.93	0.952	0.302	0.422	5.001	1.899	2.17	1.526	0.627	1.585	0.134	2.65907	2.24061
HL12_27_1	HALM12	Scalesia divisa	4.501	15.488	5.724	1.761	0.822	0.308	0.236	4.76	1.745	0.948	1.22	0.407	1.365	0.113	3.25378	3.44101
HL12_27_2	HALM12	Scalesia divisa	4.906	15.876	5.774	1.88	0.877	0.326	0.245	4.996	1.846	1.304	1.355	0.441	0.916	0.072	3.17774	3.23604
HL12_27_3	HALM12	Scalesia divisa	4.758	17.155	6.096	2.015	0.813	0.331	0.203	5.03	1.998	1.372	1.101	0.305	1.246	0.094	3.41054	3.60551
HL19_10_1	HALM19	Scalesia divisa	6.66	15.236	5.944	2.794	1.184	0.47	0.361	4.047	2.777	0.694	2.405	0.559	2.006	0.211	3.76476	2.28769
HL19_10_2	HALM19	Scalesia divisa	3.731	11.243	5.012	1.744	0.779	0.348	0.371	3.461	1.748	0.729	1.374	0.339	1.639	0.142	3.24848	3.0134
HL19_13_1	HALM19	Scalesia divisa	7.089	19.288	5.757	2.642	1.278	0.459	0.24	4.403	2.625	1.372	2.218	0.644	1.604	0.147	4.38065	2.72084
HL19_13_2	HALM19	Scalesia divisa	9.738	19.714	5.961	3.15	1.698	0.528	0.315	4.879	3.09	0.735	2.644	0.647	1.606	0.193	4.04058	2.02444
HL19_14_2	HALM19	Scalesia divisa	6.419	16.632	6.062	2.879	1.152	0.475	0.292	3.796	2.915	0.661	2.372	0.627	2.414	0.238	4.38145	2.59106
HL19_14_3	HALM19	Scalesia divisa	5.814	16.109	6.232	2.472	0.987	0.397	0.282	3.912	2.439	0.932	2.218	0.695	2.534	0.202	4.11784	2.77073
HL19_16_1	HALM19	Scalesia divisa	2.748	8.742	3.793	1.439	0.752	0.38	0.452	2.977	1.429	1.515	1.412	0.509	1.093	0.091	2.93651	3.18122
HL19_16_2	HALM19	Scalesia divisa	4.122	9.983	4.233	2.184	1.016	0.516	0.52	2.885	2.07	0.781	1.9	0.899	1.415	0.133	3.46031	2.42188
HL19_16_3	HALM19	Scalesia divisa	2.989	9.77	4.166	1.524	0.744	0.366	0.394	3.101	1.576	1.506	1.475	0.309	1.203	0.09	3.1506	3.26865
HL19_18_1	HALM19	Scalesia divisa	8.182	16.826	6.655	3.234	1.3	0.486	0.363	4.409	3.188	1.238	2.527	0.678	2.407	0.266	3.81628	2.05647
HL19_18_3	HALM19	Scalesia divisa	4.19	9.905	4.504	2.117	0.966	0.47	0.537	3.201	2.117	1.304	1.829	0.644	1.406	0.132	3.09435	2.36396
HL19_19_1	HALM19	Scalesia divisa	6.723	13.085	5.537	2.591	1.247	0.468	0.494	3.983	2.508	0.966	2.305	0.678	1.877	0.166	3.28521	1.9463
HL19_19_2	HALM19	Scalesia divisa	5.872	11.65	4.945	2.608	1.219	0.527	0.544	3.582	2.614	0.799	1.714	0.475	1.364	0.135	3.25237	1.98399
HL19_20_2	HALM19	Scalesia divisa	4.484	9.402	4.945	1.88	0.94	0.38	0.638	3.625	1.863	1.186	1.694	0.61	1.822	0.163	2.59366	2.09679
HL19_20_3	HALM19	Scalesia divisa	10.471	16.399	7.163	2.946	1.5	0.411	0.489	5.199	2.964	1.456	2.574	0.678	2.375	0.211	3.15426	1.56614
HL19_22_1	HALM19	Scalesia divisa	4.108	9.75	4.352	2.201	0.98	0.506	0.543	3.065	2.184	0.982	1.863	0.44	1.403	0.127	3.18108	2.37342
HL19_22_2	HALM19	Scalesia divisa	4.331	10.235	4.538	2.269	0.986	0.5	0.52	3.184	2.252	0.83	1.643	0.474	1.408	0.119	3.21451	2.3632
HL19_22_3	HALM19	Scalesia divisa	4.549	10.254	4.691	2.269	1.002	0.484	0.544	3.271	2.238	0.932	1.797	0.559	1.546	0.125	3.13482	2.25412
HL19_24_1	HALM19	Scalesia divisa	5.909	13.337	5.588	2.303	1.102	0.412	0.418	4.207	2.206	1.204	1.934	0.356	1.499	0.156	3.17019	2.25707
HL19_24_2	HALM19	Scalesia divisa	7.162	13.996	5.825	2.743	1.265	0.471	0.46	4.488	2.726	0.864	2.422	0.272	1.413	0.159	3.11854	1.9542
HL19_24_3	HALM19	Scalesia divisa	5.477	12.522	5.3	2.472	1.067	0.467	0.439	3.946	2.455	0.644	1.66	0.339	1.443	0.141	3.17334	2.28629
HL19_28_1	HALM19	Scalesia divisa	4.44	12.309	4.894	2.015	0.953	0.412	0.368	3.346	2.093	1.169	1.734	0.721	1.759	0.149	3.67872	2.7723
HL19_28_2	HALM19	Scalesia divisa	6.631	15.566	5.52	2.625	1.26	0.476	0.344	4.037	2.765	1.629	2.155	0.356	1.803	0.204	3.85583	2.34746
HL19_28_3	HALM19	Scalesia divisa	4.389	9.983	4.233	1.981	1.06	0.468	0.553	3.274	1.985	0.679	1.815	0.407	1.047	0.067	3.04918	2.27455
HL20_2_1	HALM20	Scalesia incisa	2.536	8.297	3.59	1.558	0.733	0.434	0.463	2.681	1.646	0.713	1.476	0.322	1.003	0.056	3.09474	3.27169
HL20_2_3	HALM20	Scalesia incisa	2.476	8.549	3.776	1.558	0.689	0.413	0.426	2.676	1.541	1.152	1.135	0.305	1.196	0.088	3.19469	3.45275
HL20_4_1	HALM20	Scalesia incisa	2.65	13.356	4.183	1.473	0.69	0.352	0.187	2.964	1.517	1.328	1.193	0.359	1.282	0.094	4.50607	5.04
HL20_4_2	HALM20	Scalesia incisa	4.644	15.721	5.114	2.201	0.988	0.431	0.236	3.339	2.153	1.22	1.966	0.56	1.978	0.148	4.7083	3.38523
HL20_10_1	HALM20	Scalesia incisa	4.358	21.09	5.486	2.117	0.876	0.386	0.123	3.988	2.066	0.994	1.536	0.472	1.861	0.135	5.28837	4.83938
HL20_10_2	HALM20	Scalesia incisa	2.945	13.453	4.504	1.897	0.7	0.421	0.205	3.102	1.882	1.084	1.203	0.442	1.718	0.102	4.33688	4.56808
HL20_10_3	HALM20	Scalesia incisa	3.002	14.713	4.25	1.829	0.772	0.43	0.174	3.048	1.812	1.66	1.609	0.576	1.283	0.086	4.8271	4.90107
HL20_17_1	HALM20	Scalesia incisa	2.075	12.232	3.37	1.693	0.709	0.503	0.174	2.104	1.578	0.273	1.494	0.459	1.379	0.105	5.81369	5.89494
HL20_17_3	HALM20	Scalesia incisa	3.131	13.472	3.708	2.066	0.932	0.557	0.217	2.694	2.067	0.661	1.576	0.373	1.099	0.088	5.00074	4.30278
HL20_19_1	HALM20	Scalesia incisa	1.515	9.789	2.692	1.439	0.636	0.535	0.199	1.728	1.423	0.644	1.22	0.356	1.011	0.067	5.66493	6.46139
HL20_19_2	HALM20	Scalesia incisa	1.37	9.518	2.438	1.541	0.673	0.632	0.19	1.645	1.517	0.44	1.061	0.316	0.09	0.058	5.78602	6.94745
HL20_21_1	HALM20	Scalesia incisa	4.795	21.594	5.3	2.794	1.075	0.527	0.129	3.556	2.777	0.881	2.049	0.491	1.804	0.159	6.07255	4.50344
HL20_21_2	HALM20	Scalesia incisa	6.484	26.111	5.3	2.946	1.394	0.556	0.12	3.693	2.88	0.847	2.321	0.661	1.518	0.144	7.0704	4.02699
HL20_21_3	HALM20	Scalesia incisa	4.017	17.659	4.775	2.32	0.968	0.486	0.162	3.095	2.092	0.309	1.435	0.312	1.895	0.166	5.70565	4.39607
HL20_22_1	HALM20	Scalesia incisa	2.424	8.219	3.471	1.643	0.73	0.473	0.451	2.523	1.626	0.644	1.236	0.288	1.1	0.069	3.25763	3.39068
HL20_22_2	HALM20	Scalesia incisa	2.505	9.498	3.658	1.643	0.725	0.449	0.349	2.489	1.609	0.644	1.355	0.373	1.215	0.077	3.81599	3.79162
HL20_22_3	HALM20	Scalesia incisa	2.081	7.405	3.15	1.609	0.694	0.511	0.477	2.182	1.603	0.599	1.517	0.391	1.035	0.075	3.39368	3.55839
HL20_25_1	HALM20	Scalesia incisa	4.655	15.818	4.657	2.405	1.115	0.516	0.234	3.09	2.592	0.479	1.475	0.343	1.655	0.127	5.11909	3.39807
HL20_25_3	HALM20	Scalesia incisa	5.672	17.272	5.436	2.371	1.105	0.436	0.239	3.658	2.371	0.406	1.981	0.373	2.013	0.154	4.72171	3.04513
HL20_27_1	HALM20	Scalesia incisa	3.36	11.069	3.844	1.914	0.934	0.498	0.345	2.769	1.8	0.9	1.562	0.459	1.172	0.085	3.99747	3.29435
HL20_27_3	HALM20	Scalesia incisa	4.026	14.422	4.318	2.303	1.015	0.533	0.243	2.879	2.269	0.711	1.558	0.322	1.556	0.101	5.00938	3.58222
HL20_30_1	HALM20	Scalesia incisa	6.974	28.418	5.757	3.217	1.478	0.559	0.109	4.149	3.2	0.186	2.252	0.186	1.755	0.173	6.84936	4.07485
HL20_30_2	HALM20	Scalesia incisa	3.332	12.91	3.895	2.184	0.961	0.561	0.251	2.603	2.008	0.357	1.651	0.339	1.378	0.103	4.95966	3.87455
HL20_30_3	HALM20	Scalesia incisa	3.491	14.693	4.403	2.184	0.875	0.496	0.203	2.982	2.22	0.627	1.305	0.255	1.518	0.121	4.92723	4.20882
HL20_31_1	HALM20	Scalesia incisa	2.878	13.356	4.081	1.727	0.795	0.423	0.203	2.946	1.71	0.999	1.372	0.423	1.435	0.103	4.5336	4.64072
HL20_31_2	HALM20	Scalesia incisa	2.995	11.398	3.708	1.507	0.869	0.406	0.29	3.235	1.473	0.847	1.202	0.373	1.044	0.082	3.52334	3.80568
HL21_2_1	HALM21	Scalesia incisa	4.104	15.663	4.589	2.455	1.065	0.535	0.21	3.06	2.602	0.204	1.87	0.475	2.203	0.261	5.11863	3.81652
HL21_2_2	HALM21	Scalesia incisa	9.726	25.51	6.299	3.692	1.774	0.586	0.188	3.988	3.499	0.345	2.961	0.748	2.738	0.35	6.39669	2.62287
HL21_2_3	HALM21	Scalesia incisa	9.487	24.793	5.961	3.675	1.811	0.617	0.194	3.863	3.745	1.084	2.864	1	1.559	0.756	6.41807	2.61337
HL21_3_1	HALM21	Scalesia incisa	8.207	29.445	6.232	3.031	1.488	0.486	0.119	4.574	3.049	1.965	2.151	0.796	1.917	0.185	6.43747	3.58779
HL21_3_2	HALM21	Scalesia incisa	7.114	30.879	6.553	2.777	1.253	0.424	0.094	4.514	2.726	1.498	2.197	0.613	2.182	0.21	6.84072	4.3406
HL21_6_1	HALM21	Scalesia incisa	3.974	26.828	5.097	2.252	0.954	0.442	0.069	3.647	2.138	1.356	1.594	0.712	1.615	0.161	7.35618	6.75088
HL21_6_2	HALM21	Scalesia incisa	4.908	27.952	5.3	2.794	1.091	0.527	0.079	3.862	2.761	1.507	2.151	0.779	1.515	0.158	7.2377	5.69519
HL21_6_3	HALM21	Scalesia incisa	3.744	22.234	4.674	2.151	0.963	0.46	0.095	3.258	2.063	0.452	1.82	0.744	1.6	0.158	6.82443	5.93857
HL21_11_1	HALM21	Scalesia incisa	11.568	39.021	7.061	3.912	1.902	0.554	0.096	5.097	3.895	1.88	2.743	1.338	2.249	0.239	7.65568	3.37318
HL21_11_2	HALM21	Scalesia incisa	5.45	23.164	5.774	2.574	1.105	0.446	0.128	4.013	2.557	0.322	1.66	0.559	3.142	0.329	5.77224	4.25028
HL21_11_3	HALM21	Scalesia incisa	6.085	24.696	5.707	2.913	1.244	0.51	0.125	3.722	2.869	0.903	2.474	1.401	2.195	0.213	6.63514	4.0585
HL21_12_1	HALM21	Scalesia incisa	7.789	22.06	4.86	3.217	1.79	0.662	0.201	3.44	3.22	1.508	2.694	0.593	1.88	0.217	6.41279	2.8322
HL21_14_1	HALM21	Scalesia incisa	5.308	18.784	4.267	2.591	1.409	0.607	0.189	2.97	2.699	0.679	2.512	1.34	2.174	0.229	6.32458	3.53881
HL21_14_2	HALM21	Scalesia incisa	6.568	21.904	4.606	2.862	1.654	0.621	0.172	3.201	2.879	0.407	1.846	0.559	2.224	0.24	6.84286	3.33496
HL21_14_3	HALM21	Scalesia incisa	6.616	24.386	5.097	3.048	1.564	0.598	0.14	3.251	3.014	1.152	1.863	0.762	2.315	0.652	7.50108	3.68591
HL21_15_1	HALM21	Scalesia incisa	5.363	17.892	4.86	2.523	1.21	0.519	0.211	3.38	2.316	1.03	2.127	0.462	1.738	0.131	5.29349	3.33619
HL21_15_2	HALM21	Scalesia incisa	6.496	21.4	4.606	2.794	1.628	0.607	0.178	3.502	2.686	0.73	2.516	0.561	1.745	0.168	6.11079	3.29433
HL21_15_3	HALM21	Scalesia incisa	4.955	15.314	4.183	2.709	1.311	0.648	0.266	2.76	2.3	0.87	1.926	1.158	1.261	0.286	5.54855	3.09062
HL21_16_1	HALM21	Scalesia incisa	2.613	13.569	3.454	1.524	0.852	0.441	0.178	2.541	1.73	0.641	1.365	0.847	1.018	0.081	5.34002	5.19288
HL21_16_2	HALM21	Scalesia incisa	2.733	12.813	3.438	1.998	0.889	0.581	0.209	2.485	1.933	0.884	1.243	0.482	1.078	0.086	5.15614	4.68825
HL21_16_3	HALM21	Scalesia incisa	2.891	14.771	3.624	1.964	0.887	0.542	0.167	2.501	1.889	1.107	1.412	0.391	1.224	0.102	5.90604	5.1093
HL21_18_2	HALM21	Scalesia incisa	4.777	22.583	4.64	2.642	1.265	0.569	0.118	2.517	2.551	0.356	2.108	0.799	2.229	0.252	8.97219	4.72744
HL21_18_3	HALM21	Scalesia incisa	4.355	21.788	4.437	2.472	1.189	0.557	0.115	2.574	2.439	0.593	1.863	0.932	2	0.209	8.46465	5.00299
HL21_19_1	HALM21	Scalesia incisa	9.502	32.411	5.859	3.929	1.861	0.671	0.114	4.101	4.05	0.441	2.627	0.61	1.961	0.182	7.90319	3.41097
HL21_19_2	HALM21	Scalesia incisa	5.891	29.057	5.232	3.336	1.326	0.638	0.088	3.54	3.286	1.236	1.846	0.339	1.824	0.146	8.20819	4.93244
HL21_19_3	HALM21	Scalesia incisa	5.493	18.59	5.114	2.709	1.185	0.53	0.2	3.439	2.639	0.527	1.958	0.221	1.813	0.138	5.40564	3.38431
HL21_20_1	HALM21	Scalesia incisa	3.729	19.113	4.115	2.184	1.089	0.531	0.128	2.813	2.169	0.373	1.406	1.271	1.476	0.118	6.79453	5.1255
HL21_20_2	HALM21	Scalesia incisa	3.467	17.233	3.438	2.32	1.17	0.675	0.147	2.219	2.287	0.254	1.846	0.762	1.301	0.106	7.76611	4.97058
HL21_20_3	HALM21	Scalesia incisa	7.28	32.605	5.266	2.93	1.679	0.556	0.086	3.957	2.956	0.848	2.225	1.173	1.446	0.111	8.23983	4.47871
HL21_23_1	HALM21	Scalesia incisa	3.168	18.939	3.15	2.218	1.188	0.704	0.111	2.204	2.221	0.491	1.797	1.017	1.001	0.095	8.59301	5.97822
HL21_23_2	HALM21	Scalesia incisa	3.583	20.838	4.691	1.998	0.912	0.426	0.104	2.676	1.999	0.915	1.914	0.695	2.089	0.19	7.787	5.8158
HL21_27_1	HALM21	Scalesia incisa	2.88	13.802	3.946	1.947	0.84	0.494	0.19	2.33	2.076	0.408	1.683	0.662	1.735	0.153	5.92361	4.79236
HL21_27_3	HALM21	Scalesia incisa	1.19	9.169	2.608	1.202	0.56	0.461	0.178	1.744	1.086	1.328	0.95	0.727	1.063	0.079	5.25745	7.70504
HL23_4_2	HALM23	Scalesia divisa x incisa	2.611	11.01	3.251	1.626	0.883	0.5	0.271	2.355	1.638	1.262	1.552	0.29	1.183	0.094	4.67516	4.21678
HL23_4_3	HALM23	Scalesia divisa x incisa	2.797	12.212	3.607	1.778	0.846	0.493	0.236	2.366	1.752	1.004	1.414	0.324	1.341	0.08	5.16145	4.36611
HL23_6_1	HALM23	Scalesia divisa x incisa	5.781	17.524	5.859	2.286	1.079	0.39	0.237	3.946	2.269	1.101	1.795	0.525	2.219	0.183	4.44095	3.03131
HL23_6_2	HALM23	Scalesia divisa x incisa	4.311	15.74	4.403	2.218	1.07	0.504	0.219	3.138	2.138	0.865	1.34	0.831	1.99	0.188	5.01593	3.65113
HL23_6_3	HALM23	Scalesia divisa x incisa	6.112	22.04	6.401	2.422	1.062	0.378	0.158	4.115	2.405	0.948	1.998	0.525	2.451	0.229	5.35601	3.60602
HL23_7_1	HALM23	Scalesia divisa x incisa	4.834	16.361	4.708	2.523	1.131	0.536	0.227	3.373	2.373	0.949	1.509	0.83	1.454	0.122	4.85058	3.38457
HL23_7_2	HALM23	Scalesia divisa x incisa	4.832	16.361	4.945	2.1	1.055	0.425	0.227	3.62	2.107	1.036	1.562	0.374	1.356	0.147	4.51961	3.38597
HL23_8_2	HALM23	Scalesia divisa x incisa	3.861	15.004	4.115	1.981	0.979	0.482	0.216	3.342	2.002	1.273	1.646	0.425	1.014	0.073	4.48953	3.88604
HL23_8_3	HALM23	Scalesia divisa x incisa	2.108	8.413	3.014	1.473	0.737	0.489	0.374	2.405	1.456	0.576	0.745	0.288	0.642	0.09	3.49813	3.99099
HL23_10_1	HALM23	Scalesia divisa x incisa	5.806	15.488	5.876	2.235	1.045	0.38	0.304	4.066	2.253	1.05	1.931	0.407	1.921	0.204	3.80915	2.66759
HL23_10_2	HALM23	Scalesia divisa x incisa	4.336	10.72	5.199	2.083	0.871	0.401	0.474	3.692	2.05	1.694	1.711	0.762	1.611	0.155	2.90358	2.47232
HL23_10_3	HALM23	Scalesia divisa x incisa	3.626	10.138	4.437	1.897	0.858	0.428	0.443	3.329	1.901	1.46	1.835	0.594	1.185	0.105	3.04536	2.79592
HL23_11_1	HALM23	Scalesia divisa x incisa	1.993	8.122	2.997	1.609	0.709	0.537	0.38	2.24	1.477	0.595	1.256	0.255	0.801	0.056	3.62589	4.07526
HL23_11_3	HALM23	Scalesia divisa x incisa	2.156	8.975	3.031	1.575	0.767	0.52	0.336	2.146	1.545	0.754	1.306	0.343	1.038	0.079	4.1822	4.1628
HL23_15_1	HALM23	Scalesia divisa x incisa	9.595	26.906	6.587	3.285	1.6	0.499	0.167	4.841	3.273	0.326	2.403	1.124	1.94	0.207	5.55794	2.80417
HL23_15_2	HALM23	Scalesia divisa x incisa	10.871	26.13	6.943	3.302	1.68	0.476	0.2	5.191	3.511	0.781	2.341	0.95	1.972	0.192	5.03371	2.40364
HL23_19_2	HALM23	Scalesia divisa x incisa	3.705	13.472	4.504	2.049	0.873	0.455	0.257	3.251	2.032	0.525	1.439	0.39	1.341	0.084	4.14396	3.63617
HL23_21_2	HALM23	Scalesia divisa x incisa	6.029	16.322	4.86	2.828	1.325	0.582	0.284	3.697	2.726	0.836	1.958	0.511	1.474	0.122	4.41493	2.70725
HL23_21_3	HALM23	Scalesia divisa x incisa	6.418	18.202	5.605	2.642	1.23	0.471	0.243	3.79	2.617	1.259	2.039	1.122	1.91	0.156	4.80264	2.83609
HL23_22_1	HALM23	Scalesia divisa x incisa	13.252	26.654	7.976	3.878	1.851	0.486	0.234	4.878	3.672	1.274	2.959	0.561	2.124	0.764	5.46412	2.01132
HL23_22_2	HALM23	Scalesia divisa x incisa	12.138	21.245	8.196	3.488	1.558	0.426	0.338	5.496	3.511	1.052	2.511	0.899	2.847	0.248	3.86554	1.75029
HL23_22_3	HALM23	Scalesia divisa x incisa	8.921	23.223	5.961	3.217	1.61	0.54	0.208	3.725	3.2	1.135	2.388	0.932	1.094	0.118	6.23436	2.60318
HL23_27_1	HALM23	Scalesia divisa x incisa	5.422	13.666	4.352	2.286	1.325	0.525	0.365	3.479	2.257	0.322	1.833	0.408	0.942	0.102	3.92814	2.52047
HL23_27_2	HALM23	Scalesia divisa x incisa	5.067	12.329	4.487	2.117	1.168	0.472	0.419	3.474	2.085	0.83	1.711	0.576	1.111	0.079	3.54893	2.4332
HL23_27_3	HALM23	Scalesia divisa x incisa	5.319	13.569	4.437	2.32	1.266	0.523	0.363	3.59	2.303	0.711	1.846	0.525	0.085	0.098	3.77967	2.55104
HL25_2_1	HALM25	Scalesia pedunculata2	18.138	24.017	11.227	3.556	1.63	0.317	0.395	10.119	3.565	2.683	2.495	0.9	1.171	0.148	2.37346	1.32413
HL25_2_2	HALM25	Scalesia pedunculata2	15.551	22.893	10.566	3.082	1.487	0.292	0.373	9.553	3.072	2.629	2.307	0.307	1.094	0.124	2.39642	1.47212
HL25_2_3	HALM25	Scalesia pedunculata2	21.119	26.925	11.176	4.149	1.931	0.371	0.366	10.026	4.132	2.642	2.896	0.458	1.317	0.142	2.68552	1.27492
HL25_17_1	HALM25	Scalesia pedunculata2	10.755	16.477	7.722	2.709	1.412	0.351	0.498	6.778	2.694	1.372	2.05	0.356	1.194	0.142	2.43095	1.53203
HL25_17_2	HALM25	Scalesia pedunculata2	7.068	13.918	7.298	1.897	0.986	0.26	0.459	6.082	1.88	1.712	1.559	0.373	1.336	0.108	2.28839	1.96916
HL25_17_3	HALM25	Scalesia pedunculata2	3.542	10.72	5.148	1.304	0.697	0.253	0.387	4.589	1.276	1.546	1.104	0.137	0.671	0.041	2.33602	3.02654
HL25_18_1	HALM25	Scalesia pedunculata2	10.758	23.804	10.465	2.455	1.031	0.235	0.239	9.122	2.481	1.749	1.308	0.256	0.347	0.018	2.60952	2.21268
HL25_18_2	HALM25	Scalesia pedunculata2	15.461	23.184	11.125	3.234	1.405	0.291	0.362	9.771	3.217	2.1	1.931	0.272	1.738	0.154	2.37274	1.49951
HL25_18_3	HALM25	Scalesia pedunculata2	14.687	22.137	10.38	3.319	1.431	0.32	0.377	9.212	3.302	2.049	1.846	0.254	1.327	0.128	2.40306	1.50725
HL25_20_1	HALM25	Scalesia pedunculata2	25.734	26.537	12.886	4.555	2.025	0.354	0.459	11.094	4.539	3.286	3.032	0.627	2.035	0.29	2.39201	1.0312
HL25_20_2	HALM25	Scalesia pedunculata2	18.665	22.854	11.261	3.675	1.686	0.326	0.449	9.55	3.658	2.472	2.726	0.423	1.953	0.212	2.39309	1.22443
HL25_20_3	HALM25	Scalesia pedunculata2	27.078	31.946	14.58	4.047	1.896	0.278	0.333	12.142	4.03	3.167	3.167	0.542	2.735	0.346	2.63103	1.17978
HL25_22_1	HALM25	Scalesia pedunculata2	12.754	23.378	11.752	2.608	1.108	0.222	0.293	9.824	2.591	2.456	1.474	0.305	2.156	0.253	2.37968	1.83299
HL25_22_2	HALM25	Scalesia pedunculata2	13.047	23.572	11.379	2.862	1.169	0.252	0.295	9.771	2.845	2.134	1.643	0.221	1.669	0.243	2.41244	1.8067
HL25_22_3	HALM25	Scalesia pedunculata2	14.946	23.591	11.853	2.709	1.288	0.229	0.338	10.203	2.695	2.627	2.085	0.356	1.776	0.235	2.31216	1.57842
HL25_25_1	HALM25	Scalesia pedunculata2	10.434	17.349	9.584	2.405	1.114	0.251	0.436	7.272	2.344	2.462	2.09	0.594	2.565	0.231	2.38573	1.66274
HL25_25_2	HALM25	Scalesia pedunculata2	17.478	21.982	11.074	3.488	1.603	0.315	0.455	9.435	3.473	2.473	2.575	0.373	1.752	0.167	2.32984	1.2577
HL25_25_3	HALM25	Scalesia pedunculata2	10.753	17.601	8.687	2.506	1.254	0.289	0.436	7.301	2.554	2.519	1.907	0.75	1.593	0.122	2.41077	1.63685
HL25_32_1	HALM25	Scalesia pedunculata2	34.593	31.151	15.579	4.945	2.271	0.317	0.448	13.093	4.929	3.489	4.099	0.508	2.62	0.425	2.37921	0.9005
HL25_32_2	HALM25	Scalesia pedunculata2	10.782	18.086	9.415	2.591	1.178	0.275	0.414	7.676	2.593	1.882	1.61	0.322	1.953	0.28	2.35618	1.67743
HL25_32_3	HALM25	Scalesia pedunculata2	17.011	21.769	11.515	3.065	1.517	0.266	0.451	9.318	3.05	3.27	2.761	0.424	2.43	0.308	2.33623	1.2797
HL25_34_1	HALM25	Scalesia pedunculata2	9.306	16.593	8.585	2.506	1.144	0.292	0.425	7.062	2.49	1.795	1.778	0.339	1.64	0.151	2.34962	1.78304
HL25_34_2	HALM25	Scalesia pedunculata2	6.695	13.685	7.518	2.117	0.921	0.282	0.449	5.854	2.104	1.713	1.137	0.272	1.751	0.189	2.33772	2.04406
HL25_34_3	HALM25	Scalesia pedunculata2	8.954	17	9.415	2.354	1.006	0.25	0.389	7.333	2.32	2.591	1.795	0.39	2.431	0.195	2.31829	1.89859
HL25_35_1	HALM25	Scalesia pedunculata2	20.955	23.475	9.398	4.2	2.341	0.447	0.478	8.01	4.183	2.286	3.607	1.456	2.432	0.364	2.93071	1.12026
HL25_35_2	HALM25	Scalesia pedunculata2	16.32	22.699	10.194	3.471	1.633	0.341	0.398	9.335	3.436	2.467	1.99	0.256	1.688	0.25	2.4316	1.39087
HL25_35_3	HALM25	Scalesia pedunculata2	25.043	26.072	10.245	4.454	2.492	0.435	0.463	9.701	4.444	2.408	2.9	1.595	1.515	0.258	2.68756	1.04109
HL25_36_1	HALM25	Scalesia pedunculata2	6.39	12.212	6.604	2.066	0.99	0.313	0.538	5.035	2.035	1.442	1.644	0.525	1.74	0.143	2.42542	1.91111
HL25_36_2	HALM25	Scalesia pedunculata2	12.304	18.57	8.213	3.184	1.534	0.388	0.448	7.194	3.156	1.832	2.308	0.22	1.382	0.18	2.58132	1.50927
HL25_36_3	HALM25	Scalesia pedunculata2	4.744	10.274	4.674	1.829	1.025	0.391	0.565	4.259	1.815	1.647	1.561	0.34	0.455	0.045	2.4123	2.16568
HL25_39_1	HALM25	Scalesia pedunculata2	6.22	13.569	7.095	2.032	0.966	0.286	0.425	5.768	2.048	1.876	1.605	0.343	1.544	0.161	2.35246	2.18151
HL25_39_2	HALM25	Scalesia pedunculata2	11.585	18.28	9.364	2.269	1.251	0.242	0.436	7.869	2.255	2.153	1.916	0.509	1.616	0.124	2.32304	1.5779
HL25_39_3	HALM25	Scalesia pedunculata2	14.221	19.695	10.126	2.946	1.429	0.291	0.461	8.084	2.949	2.764	2.575	0.819	2.251	0.21	2.43629	1.38492
HL25_40_1	HALM25	Scalesia pedunculata2	10.934	23.106	7.366	2.845	1.541	0.386	0.257	6.469	2.801	1.34	2.139	0.407	1.039	0.174	3.5718	2.11322
HL25_40_2	HALM25	Scalesia pedunculata2	28.015	26.305	11.904	4.911	2.393	0.413	0.509	10.443	4.849	3.205	3.832	0.391	1.718	0.278	2.51891	0.938961
HL25_40_3	HALM25	Scalesia pedunculata2	50.643	33.613	15.663	6.926	3.283	0.442	0.563	13.163	6.895	5.014	6.251	1.152	2.715	0.435	2.5536	0.663725
HL26_3_1	HALM26	Scalesia retroflexa	19.581	55.517	12.717	4.42	1.684	0.348	0.08	8.975	4.369	2.794	3.827	0.915	4.049	0.529	6.18574	2.83525
HL26_3_2	HALM26	Scalesia retroflexa	21.058	46.329	12.023	4.454	1.857	0.37	0.123	8.94	4.512	2.366	3.286	1.26	3.47	0.543	5.18221	2.20007
HL26_3_3	HALM26	Scalesia retroflexa	20.137	52.454	12.751	4.267	1.714	0.335	0.092	9.433	4.268	3.353	3.353	0.965	3.66	0.529	5.56069	2.60486
HL26_12_1	HALM26	Scalesia retroflexa	19.576	55.595	12.717	4.403	1.683	0.346	0.08	8.992	4.369	2.811	3.827	0.898	4.025	0.525	6.18272	2.83996
HL26_12_2	HALM26	Scalesia retroflexa	21.037	46.019	12.023	4.454	1.857	0.37	0.125	8.841	4.514	2.265	3.287	1.244	3.569	0.562	5.20518	2.18753
HL26_12_3	HALM26	Scalesia retroflexa	20.13	52.551	12.751	4.267	1.713	0.335	0.092	9.433	4.268	3.337	3.15	0.965	3.681	0.53	5.57097	2.61058
HL26_16_1	HALM26	Scalesia retroflexa	9.461	35.648	6.74	3.607	1.472	0.535	0.094	5.542	3.406	1.559	2.017	0.559	0.446	0.071	6.43233	3.76789
HL26_16_2	HALM26	Scalesia retroflexa	7.877	33.962	6.909	3.065	1.247	0.444	0.086	5.402	3.048	1.135	1.541	0.474	1.634	0.232	6.28693	4.31154
HL26_16_3	HALM26	Scalesia retroflexa	9.761	32.43	7.146	3.404	1.447	0.476	0.117	5.944	3.387	1.084	2.117	0.695	1.547	0.052	5.45592	3.32241
HL26_17_1	HALM26	Scalesia retroflexa	21.389	115.706	9.347	5.673	2.877	0.607	0.02	7.55	5.938	2.715	3.291	1.272	1.97	0.225	15.3253	5.4096
HL26_17_2	HALM26	Scalesia retroflexa	16.971	89.653	8.924	5.639	2.33	0.632	0.027	6.742	5.573	1.423	4.099	0.728	2.455	0.342	13.2977	5.28272
HL26_17_3	HALM26	Scalesia retroflexa	14.567	43.596	8.738	3.929	1.811	0.45	0.096	6.914	4.366	1.334	2.019	0.632	2.07	0.375	6.30547	2.99279
HL26_18_1	HALM26	Scalesia retroflexa	5.815	17.756	5.453	2.303	1.118	0.422	0.232	4.042	2.309	2.038	2.259	0.714	1.009	0.177	4.39287	3.05348
HL26_18_2	HALM26	Scalesia retroflexa	4.636	13.996	4.284	2.303	1.153	0.538	0.297	3.186	2.254	1.525	2.085	0.644	1.438	0.2	4.39297	3.01898
HL26_18_3	HALM26	Scalesia retroflexa	8.255	24.502	6.486	3.251	1.378	0.501	0.173	4.813	3.203	1.423	1.779	1.05	2.093	0.273	5.0908	2.96814
HL26_21_1	HALM26	Scalesia retroflexa	20.09	75.909	10.448	4.538	2.176	0.434	0.044	8.972	4.316	2.26	3.977	1.394	1.848	0.272	8.46066	3.77845
HL26_21_2	HALM26	Scalesia retroflexa	14.596	75.347	9.669	3.861	1.775	0.399	0.032	8.403	3.676	3.218	2.846	0.932	1.379	0.175	8.96668	5.16217
HL26_21_3	HALM26	Scalesia retroflexa	23.273	98.531	12.615	5.537	2.174	0.439	0.03	10.026	5.894	3.065	3.963	1.287	3.128	0.67	9.82755	4.2337
HL26_24_1	HALM26	Scalesia retroflexa	8.329	23.649	6.401	3.133	1.393	0.489	0.187	4.996	3.167	1.406	1.897	0.525	1.79	0.232	4.73359	2.83936
HL26_24_2	HALM26	Scalesia retroflexa	5.655	25.432	5.537	2.438	1.13	0.44	0.11	4.149	2.456	1.304	1.321	0.474	1.186	0.145	6.12967	4.49726
HL26_24_3	HALM26	Scalesia retroflexa	10.016	26.944	6.977	3.438	1.528	0.493	0.173	5.201	3.405	1.61	2.338	0.61	1.917	0.24	5.18054	2.6901
HL26_26_1	HALM26	Scalesia retroflexa	17.202	72.13	9.838	4.504	2.052	0.458	0.042	7.349	4.487	2.963	2.286	1.202	2.638	0.405	9.81494	4.19312
HL26_26_2	HALM26	Scalesia retroflexa	10.722	41.987	6.418	4.115	1.9	0.641	0.076	4.815	4.103	0.967	3.306	0.864	1.781	0.278	8.72004	3.91597
HL26_26_3	HALM26	Scalesia retroflexa	19.583	65.5	9.11	4.962	2.396	0.545	0.057	7.462	5.013	0.986	3.908	1.003	1.905	0.378	8.77781	3.34474
HL26_29_1	HALM26	Scalesia retroflexa	10.297	43.441	8.67	3.979	1.394	0.459	0.069	5.504	3.929	1.152	2.557	0.999	3.739	0.451	7.89262	4.2188
HL26_29_2	HALM26	Scalesia retroflexa	20.692	80.697	9.635	5.249	2.677	0.545	0.04	6.885	5.56	1.581	4.029	2.408	3.085	0.595	11.7207	3.89991
HL26_29_3	HALM26	Scalesia retroflexa	22.568	70.094	9.381	5.368	2.765	0.572	0.058	7.536	5.368	2.168	4.792	2.066	1.92	0.389	9.30122	3.1059
HL3_2_1	HALM3	Scalesia crockeri	10.409	13.53	5.249	2.777	1.997	0.529	0.715	5.08	2.76	2.235	2.726	1.456	0.196	0.015	2.66339	1.29984
HL3_2_2	HALM3	Scalesia crockeri	10.91	14.034	5.808	2.709	1.891	0.467	0.696	5.639	2.693	2.557	2.625	1.253	0.437	0.024	2.48874	1.28634
HL3_2_3	HALM3	Scalesia crockeri	9.62	12.929	5.182	2.676	1.876	0.516	0.723	4.962	2.676	2.235	2.625	1.169	0.017	0.02	2.6056	1.34397
HL3_5_1	HALM3	Scalesia crockeri	11.365	14.054	5.351	2.98	2.127	0.557	0.723	5.278	2.97	2.275	2.885	1.46	0.111	0.006	2.66275	1.2366
HL3_5_2	HALM3	Scalesia crockeri	9.47	12.561	5.029	2.642	1.892	0.525	0.754	4.904	2.63	2.444	2.63	1.204	0.431	0.038	2.56138	1.3264
HL3_5_3	HALM3	Scalesia crockeri	11.226	13.802	5.436	2.862	2.074	0.527	0.741	5.306	2.831	2.814	2.814	1.407	0.161	0.012	2.60121	1.22947
HL3_7_1	HALM3	Scalesia crockeri	5.291	10.39	4.538	1.897	1.178	0.418	0.616	4.352	1.88	2.201	1.863	0.661	0.481	0.041	2.38741	1.96371
HL3_7_2	HALM3	Scalesia crockeri	6.922	12.27	5.283	1.914	1.319	0.362	0.578	5.115	1.88	2.489	1.863	0.644	0.282	0.02	2.39883	1.77261
HL3_7_3	HALM3	Scalesia crockeri	9.831	14.054	5.757	2.659	1.724	0.462	0.626	5.634	2.664	2.308	2.478	0.814	0.507	0.065	2.4945	1.42956
HL3_10_1	HALM3	Scalesia crockeri	7.355	12.484	5.131	2.151	1.438	0.419	0.593	5.06	2.122	2.53	2.122	0.9	0.285	0.019	2.46719	1.69735
HL3_10_2	HALM3	Scalesia crockeri	6.707	12.464	5.165	1.93	1.304	0.374	0.543	5.065	1.914	2.744	1.897	0.813	0.158	0.01	2.46081	1.85836
HL3_10_3	HALM3	Scalesia crockeri	7.36	12.949	5.47	2.066	1.351	0.378	0.552	5.32	2.05	2.863	1.949	0.881	0.346	0.028	2.43402	1.75937
HL3_11_1	HALM3	Scalesia crockeri	6.988	11.495	4.809	2.438	1.464	0.507	0.665	4.742	2.413	2.312	2.396	0.713	0.19	0.024	2.42408	1.64496
HL3_11_2	HALM3	Scalesia crockeri	8.014	12.445	5.097	2.472	1.578	0.485	0.65	5	2.457	2.627	2.424	0.898	0.383	0.024	2.489	1.55291
HL3_11_3	HALM3	Scalesia crockeri	6.949	11.534	4.64	2.388	1.504	0.515	0.656	4.6	2.377	2.325	2.36	0.865	0.041	0.003	2.50739	1.65981
HL3_13_1	HALM3	Scalesia crockeri	6.87	12.852	5.3	2.184	1.303	0.412	0.523	5.186	2.169	2.408	2.152	0.661	0.123	0.008	2.47821	1.87074
HL3_13_2	HALM3	Scalesia crockeri	6.29	11.921	5.08	2.066	1.248	0.407	0.556	4.969	2.052	2.528	2.035	0.661	0.327	0.03	2.39907	1.89523
HL3_13_3	HALM3	Scalesia crockeri	7.393	13.472	5.537	2.117	1.346	0.382	0.512	5.239	2.102	2.544	2.085	0.797	0.331	0.023	2.57148	1.82226
HL3_15_1	HALM3	Scalesia crockeri	7.455	12.27	5.012	2.388	1.491	0.476	0.622	4.932	2.39	2.577	2.356	0.882	0.132	0.011	2.48783	1.64588
HL3_15_2	HALM3	Scalesia crockeri	6.615	11.34	4.64	2.269	1.429	0.489	0.646	4.509	2.221	2.187	2.204	0.864	0.14	0.008	2.51497	1.71429
HL3_15_3	HALM3	Scalesia crockeri	12.616	15.023	6.011	3.336	2.13	0.555	0.703	5.71	3.304	2.932	3.27	1.44	0.725	0.116	2.631	1.19079
HL3_16_1	HALM3	Scalesia crockeri	4.642	10.642	4.267	1.829	1.091	0.429	0.515	4.242	1.833	2.207	1.765	0.492	0.038	0.001	2.50872	2.29255
HL3_16_2	HALM3	Scalesia crockeri	3.134	9.246	3.81	1.456	0.825	0.382	0.461	3.728	1.44	2.101	1.339	0.576	0.058	0.002	2.48015	2.95022
HL3_16_3	HALM3	Scalesia crockeri	4.946	11.282	4.454	1.947	1.115	0.437	0.488	4.341	1.934	2.222	1.882	0.491	0.051	0.002	2.59894	2.28104
HL3_23_1	HALM3	Scalesia crockeri	10.232	13.802	5.859	2.896	1.763	0.494	0.675	5.434	2.869	2.616	2.835	1.222	0.809	0.063	2.53993	1.34891
HL3_23_2	HALM3	Scalesia crockeri	10.129	13.55	5.588	2.794	1.815	0.5	0.693	5.487	2.777	2.608	2.76	0.999	0.094	0.005	2.46947	1.33774
HL3_23_3	HALM3	Scalesia crockeri	11.306	15.275	5.859	2.913	1.937	0.497	0.609	5.805	2.886	2.953	2.852	1.138	0.072	0.005	2.63135	1.35105
HL3_25_1	HALM3	Scalesia crockeri	6.223	11.786	4.995	1.947	1.254	0.39	0.563	4.842	1.936	2.685	1.886	0.917	0.318	0.031	2.43412	1.89394
HL3_25_2	HALM3	Scalesia crockeri	6.691	11.844	5.097	2.134	1.322	0.419	0.599	4.917	2.102	2.628	2.068	0.831	0.441	0.033	2.40879	1.77014
HL3_25_3	HALM3	Scalesia crockeri	6.36	11.844	4.962	1.998	1.295	0.403	0.57	4.894	1.981	2.743	1.914	0.711	0.038	0.007	2.42011	1.86226
HL3_30_1	HALM3	Scalesia crockeri	8.095	11.999	4.775	2.625	1.711	0.55	0.707	4.674	2.608	2.269	2.54	0.999	0.086	0.016	2.56718	1.48227
HL3_30_2	HALM3	Scalesia crockeri	8.346	11.786	4.928	2.692	1.722	0.546	0.755	4.631	2.663	2.069	2.595	0.865	0.608	0.108	2.54502	1.41217
HL3_30_3	HALM3	Scalesia crockeri	7.837	11.902	4.758	2.692	1.651	0.566	0.695	4.708	2.676	2.303	2.608	0.728	0.034	0.003	2.52804	1.51869
HL32_3_1	HALM32	Scalesia pedunculata2	9.468	15.004	7.722	2.506	1.245	0.325	0.529	6.219	2.474	1.288	1.983	0.424	1.771	0.139	2.41261	1.58471
HL32_3_2	HALM32	Scalesia pedunculata2	11.656	17.02	8.941	2.794	1.321	0.313	0.506	7.18	2.777	1.795	2.066	0.407	1.934	0.14	2.37047	1.46019
HL32_3_3	HALM32	Scalesia pedunculata2	11.044	15.895	8.162	2.811	1.37	0.344	0.549	6.574	2.795	1.728	2.219	0.627	1.722	0.132	2.41786	1.43924
HL32_5_1	HALM32	Scalesia pedunculata2	24.777	26.847	12.819	4.115	1.966	0.321	0.432	10.008	4.159	3.716	3.615	1.143	3.107	0.368	2.68255	1.08355
HL32_5_2	HALM32	Scalesia pedunculata2	11.019	15.314	7.993	2.93	1.402	0.367	0.591	6.453	2.896	2.456	2.591	0.474	1.587	0.145	2.37316	1.38978
HL32_5_3	HALM32	Scalesia pedunculata2	11.376	17.717	8.822	2.709	1.307	0.307	0.455	7.637	2.692	2.388	2.015	0.525	1.232	0.15	2.31989	1.5574
HL32_10_1	HALM32	Scalesia pedunculata2	17.107	20.218	10.228	3.725	1.698	0.364	0.526	7.984	3.729	1.983	2.712	0.442	2.328	0.245	2.53231	1.18186
HL32_10_2	HALM32	Scalesia pedunculata2	19.562	20.664	10.194	3.996	2.001	0.392	0.576	8.056	3.926	1.887	3.195	0.681	2.552	0.278	2.56504	1.05633
HL32_10_3	HALM32	Scalesia pedunculata2	8.52	14.984	7.857	2.371	1.1	0.302	0.477	6.375	2.34	1.713	1.831	0.356	1.564	0.119	2.35043	1.75869
HL32_11_1	HALM32	Scalesia pedunculata2	17.172	19.404	9.398	3.556	1.848	0.378	0.573	7.959	3.539	1.846	2.76	0.474	1.619	0.193	2.43799	1.12998
HL32_11_2	HALM32	Scalesia pedunculata2	23.887	22.641	10.296	4.555	2.348	0.442	0.586	8.892	4.556	2.067	3.404	0.61	2.352	0.274	2.54622	0.947838
HL32_11_3	HALM32	Scalesia pedunculata2	20.646	20.935	10.939	4.25	1.914	0.389	0.592	8.45	4.233	2.625	3.454	0.576	2.719	0.277	2.47751	1.014
HL32_14_1	HALM32	Scalesia pedunculata2	4.737	12.677	6.384	1.372	0.753	0.215	0.37	5.473	1.36	1.342	1.19	0.443	0.978	0.067	2.31628	2.67617
HL32_14_2	HALM32	Scalesia pedunculata2	4.613	12.212	5.825	1.456	0.799	0.25	0.389	5.302	1.423	2.389	1.423	0.39	0.578	0.039	2.30328	2.6473
HL32_14_3	HALM32	Scalesia pedunculata2	4.53	12.949	6.232	1.321	0.755	0.212	0.34	5.622	1.304	1.897	1.202	0.339	0.656	0.059	2.30327	2.8585
HL32_15_1	HALM32	Scalesia pedunculata2	6.822	15.159	7.688	1.693	0.898	0.22	0.373	6.612	1.679	2.12	1.509	0.356	1.291	0.081	2.29265	2.22208
HL32_15_2	HALM32	Scalesia pedunculata2	9.508	20.412	10.008	1.93	0.966	0.193	0.287	8.722	1.923	2.295	1.412	0.357	1.404	0.11	2.34029	2.14682
HL32_15_3	HALM32	Scalesia pedunculata2	10.103	22.37	10.075	2.049	1.043	0.203	0.254	8.573	2.033	2.914	1.491	0.424	1.653	0.158	2.60935	2.21419
HL32_19_1	HALM32	Scalesia pedunculata2	11.821	15.76	8.619	3.285	1.432	0.381	0.598	6.481	3.292	1.713	2.494	0.561	2.386	0.292	2.43172	1.33322
HL32_19_2	HALM32	Scalesia pedunculata2	8.105	13.511	6.875	2.218	1.207	0.323	0.558	5.605	2.208	1.918	1.953	0.425	1.361	0.188	2.41053	1.667
HL32_19_3	HALM32	Scalesia pedunculata2	4.812	10.099	5.249	1.778	0.933	0.339	0.593	4.299	1.766	1.65	1.579	0.46	1.138	0.082	2.34915	2.09871
HL32_20_1	HALM32	Scalesia pedunculata2	9.735	16.419	8.043	2.371	1.237	0.295	0.454	6.689	2.354	1.88	2.015	0.441	1.485	0.156	2.45463	1.68659
HL32_20_2	HALM32	Scalesia pedunculata2	14.589	19.036	9.703	3.217	1.536	0.332	0.506	8.077	3.2	2.405	2.557	0.627	2.022	0.264	2.35682	1.30482
HL32_20_3	HALM32	Scalesia pedunculata2	7.484	13.181	6.706	2.083	1.135	0.311	0.541	5.626	2.068	1.898	1.999	0.373	1.684	0.127	2.34287	1.76122
HL32_24_1	HALM32	Scalesia pedunculata2	6.182	12.6	7.061	1.71	0.892	0.242	0.489	5.522	1.694	2.558	1.643	0.525	1.608	0.112	2.28178	2.03818
HL32_24_2	HALM32	Scalesia pedunculata2	14.897	19.191	9.432	2.997	1.618	0.318	0.508	7.754	2.969	1.426	2.495	0.644	1.894	0.2	2.47498	1.28825
HL32_24_3	HALM32	Scalesia pedunculata2	14.882	22.098	11.295	2.794	1.381	0.247	0.383	8.472	2.779	3	2.661	0.627	3.485	0.328	2.60836	1.48488
HL32_25_1	HALM32	Scalesia pedunculata2	19.211	23.533	12.361	3.404	1.588	0.275	0.436	10.025	3.387	2.489	2.388	0.593	2.509	0.274	2.34743	1.22498
HL32_25_2	HALM32	Scalesia pedunculata2	12.303	17.485	8.856	2.794	1.41	0.316	0.506	7.265	2.777	1.778	2.185	0.508	1.722	0.17	2.40674	1.4212
HL32_25_3	HALM32	Scalesia pedunculata2	18.86	23.223	12.531	3.133	1.529	0.25	0.44	10.034	3.198	3.621	2.738	0.698	2.79	0.229	2.31443	1.23134
HL32_26_1	HALM32	Scalesia pedunculata2	2.562	7.715	3.81	1.135	0.686	0.298	0.541	3.321	1.118	0.966	1.034	0.305	0.516	0.047	2.3231	3.01132
HL32_26_2	HALM32	Scalesia pedunculata2	5.221	10.313	5.249	2.049	1.016	0.39	0.617	4.234	2.032	0.982	1.575	0.373	1.02	0.108	2.43576	1.97529
HL32_26_3	HALM32	Scalesia pedunculata2	8.624	15.081	7.146	2.1	1.225	0.294	0.477	6.32	2.101	2.068	1.83	0.305	0.981	0.131	2.38623	1.74872
HL35_10_1	HALM35	Scalesia stewartii	4.484	13.104	6.079	1.422	0.747	0.234	0.328	5.609	1.406	1.593	1.101	0.17	0.499	0.052	2.33625	2.92239
HL35_10_2	HALM35	Scalesia stewartii	3.478	10.429	4.894	1.287	0.718	0.263	0.402	4.541	1.271	1.491	1.017	0.17	0.381	0.032	2.29663	2.99856
HL35_10_3	HALM35	Scalesia stewartii	2.587	9.615	4.487	1.101	0.583	0.245	0.352	4.202	1.085	1.237	0.813	0.103	0.271	0.029	2.2882	3.71666
HL35_11_1	HALM35	Scalesia stewartii	4.254	11.98	5.571	1.372	0.776	0.246	0.373	5.216	1.355	1.66	1.152	0.356	0.36	0.05	2.29678	2.81617
HL35_11_2	HALM35	Scalesia stewartii	6.103	14.693	6.756	1.761	0.915	0.261	0.355	6.275	1.781	2.069	1.629	0.442	0.581	0.063	2.34151	2.4075
HL35_11_3	HALM35	Scalesia stewartii	3.409	10.545	4.843	1.304	0.716	0.269	0.385	4.482	1.291	1.325	1.052	0.272	0.482	0.044	2.35274	3.09328
HL35_12_1	HALM35	Scalesia stewartii	3.93	9.964	4.962	1.626	0.809	0.328	0.498	4.283	1.614	1.225	1.207	0.153	0.748	0.081	2.32641	2.53537
HL35_12_2	HALM35	Scalesia stewartii	4.416	10.235	4.809	1.693	0.933	0.352	0.53	4.386	1.677	1.439	1.338	0.237	0.557	0.053	2.33356	2.31771
HL35_12_3	HALM35	Scalesia stewartii	3.595	10.274	4.911	1.372	0.744	0.279	0.428	4.486	1.332	1.348	1.057	0.17	0.566	0.057	2.29024	2.85786
HL35_13_1	HALM35	Scalesia stewartii	5.166	12.6	5.944	1.676	0.88	0.282	0.409	5.388	1.66	1.559	1.254	0.17	0.626	0.059	2.33853	2.43902
HL35_13_2	HALM35	Scalesia stewartii	3.666	11.049	5.334	1.253	0.699	0.235	0.377	4.851	1.238	1.561	1.12	0.137	0.537	0.05	2.27767	3.01391
HL35_13_3	HALM35	Scalesia stewartii	3.502	10.235	4.877	1.406	0.731	0.288	0.42	4.447	1.363	1.159	1.057	0.153	0.517	0.051	2.30155	2.92262
HL35_15_1	HALM35	Scalesia stewartii	3.759	11.224	5.131	1.406	0.742	0.274	0.375	4.849	1.39	1.306	0.864	0.102	0.334	0.043	2.3147	2.9859
HL35_15_2	HALM35	Scalesia stewartii	2.618	8.335	3.912	1.185	0.689	0.303	0.474	3.536	1.175	1.084	1.084	0.37	0.509	0.072	2.35718	3.18373
HL35_15_3	HALM35	Scalesia stewartii	4.416	12.367	5.842	1.422	0.764	0.244	0.363	5.42	1.406	1.66	1.05	0.17	0.477	0.044	2.28173	2.8005
HL35_22_1	HALM35	Scalesia stewartii	4.482	12.833	6.079	1.422	0.747	0.234	0.342	5.592	1.406	1.576	1.101	0.17	0.53	0.055	2.29489	2.86323
HL35_22_2	HALM35	Scalesia stewartii	3.47	10.274	4.894	1.287	0.717	0.263	0.413	4.491	1.271	1.39	1	0.17	0.425	0.038	2.28769	2.96081
HL35_22_3	HALM35	Scalesia stewartii	2.58	9.46	4.487	1.101	0.583	0.245	0.362	4.151	1.085	1.186	0.813	0.103	0.336	0.035	2.27897	3.66667
HL35_23_1	HALM35	Scalesia stewartii	1.753	8.025	3.895	0.847	0.46	0.217	0.342	3.531	0.816	1.07	0.627	0.153	0.433	0.037	2.27273	4.57787
HL35_23_2	HALM35	Scalesia stewartii	2.752	9.731	4.775	1.084	0.588	0.227	0.365	4.291	1.068	1.425	0.882	0.153	0.495	0.052	2.26777	3.53597
HL35_23_3	HALM35	Scalesia stewartii	2.336	9.091	4.335	0.982	0.552	0.227	0.355	3.929	0.965	1.135	0.711	0.221	0.411	0.05	2.31382	3.8917
HL35_24_1	HALM35	Scalesia stewartii	3.778	12.309	5.842	1.236	0.656	0.212	0.313	5.368	1.219	1.863	0.999	0.12	0.485	0.049	2.29303	3.25807
HL35_24_2	HALM35	Scalesia stewartii	3.602	12.251	5.961	1.152	0.62	0.193	0.302	5.387	1.135	1.559	0.982	0.137	0.65	0.043	2.27418	3.40117
HL35_24_3	HALM35	Scalesia stewartii	2.126	8.994	4.369	0.898	0.496	0.205	0.33	3.946	0.881	1.219	0.779	0.237	0.449	0.032	2.27927	4.23048
HL35_25_1	HALM35	Scalesia stewartii	2.103	8.917	4.216	0.847	0.507	0.201	0.332	3.88	0.814	1.389	0.762	0.204	0.371	0.032	2.2982	4.24013
HL35_25_2	HALM35	Scalesia stewartii	3.212	10.623	5.148	1.185	0.635	0.23	0.358	4.657	1.169	1.524	0.932	0.221	0.481	0.056	2.28108	3.30729
HL35_25_3	HALM35	Scalesia stewartii	2.413	10.061	4.843	0.965	0.506	0.199	0.3	4.405	0.949	1.356	0.763	0.204	0.465	0.039	2.284	4.1695
HL35_26_1	HALM35	Scalesia stewartii	4.798	11.243	5.486	1.727	0.891	0.315	0.477	4.844	1.728	1.812	1.491	0.305	0.697	0.09	2.32102	2.34327
HL35_26_2	HALM35	Scalesia stewartii	4.679	11.398	5.436	1.778	0.876	0.327	0.453	4.816	1.747	1.781	1.441	0.237	0.666	0.078	2.36669	2.43599
HL35_26_3	HALM35	Scalesia stewartii	3.575	11.01	5.216	1.389	0.698	0.266	0.371	4.623	1.372	1.372	1.101	0.153	0.675	0.058	2.38157	3.07972
HL36_1_1	HALM36	Scalesia stewartii	6.863	17.369	8.23	1.49	0.845	0.181	0.286	7.577	1.475	2.865	1.322	0.272	0.686	0.089	2.29233	2.53082
HL36_1_2	HALM36	Scalesia stewartii	5.554	15.236	7.4	1.338	0.766	0.181	0.301	6.687	1.359	2.801	1.272	0.448	0.88	0.11	2.27845	2.74325
HL36_1_3	HALM36	Scalesia stewartii	5.093	17.058	8.026	1.219	0.644	0.152	0.22	7.491	1.222	2.695	1.083	0.156	0.726	0.075	2.27713	3.3493
HL36_3_1	HALM36	Scalesia stewartii	3.14	10.894	5.385	1.287	0.598	0.239	0.332	4.759	1.271	1.49	0.915	0.103	0.645	0.081	2.28914	3.46943
HL36_3_2	HALM36	Scalesia stewartii	3.195	11.495	5.724	1.27	0.576	0.222	0.304	5.032	1.262	1.67	0.973	0.273	0.897	0.094	2.28438	3.59781
HL36_3_3	HALM36	Scalesia stewartii	2.547	10.157	4.928	1.067	0.528	0.217	0.31	4.474	1.05	1.356	0.814	0.103	0.468	0.053	2.27023	3.98783
HL36_8_1	HALM36	Scalesia stewartii	6.698	16.709	7.959	1.71	0.856	0.215	0.302	7.248	1.693	2.506	1.473	0.17	0.757	0.09	2.30533	2.49463
HL36_8_2	HALM36	Scalesia stewartii	7.281	17.62	8.23	1.812	0.894	0.22	0.295	7.761	1.808	2.968	1.468	0.429	0.603	0.069	2.27033	2.42
HL36_8_3	HALM36	Scalesia stewartii	3.681	13.356	6.232	1.185	0.6	0.19	0.259	5.826	1.169	2.05	0.915	0.238	0.431	0.043	2.29248	3.62836
HL36_14_1	HALM36	Scalesia stewartii	3.464	11.728	5.52	1.185	0.635	0.215	0.317	5.131	1.169	1.321	0.796	0.203	0.415	0.041	2.28571	3.38568
HL36_14_2	HALM36	Scalesia stewartii	3.63	11.766	5.605	1.287	0.659	0.23	0.33	5.151	1.292	1.411	0.833	0.12	0.499	0.061	2.28422	3.24132
HL36_14_3	HALM36	Scalesia stewartii	3.263	10.429	5.249	1.202	0.637	0.229	0.377	4.602	1.193	1.277	0.937	0.103	0.752	0.071	2.26619	3.19614
HL36_19_1	HALM36	Scalesia stewartii	3.543	10.313	4.911	1.202	0.729	0.245	0.419	4.454	1.186	1.829	1.135	0.339	0.5	0.033	2.31545	2.91081
HL36_19_2	HALM36	Scalesia stewartii	3.091	10.778	5.182	1.152	0.609	0.222	0.334	4.691	1.135	1.93	1.016	0.186	0.509	0.056	2.29759	3.4869
HL36_19_3	HALM36	Scalesia stewartii	2.754	8.723	4.132	1.168	0.686	0.283	0.455	3.653	1.156	1.53	1.104	0.426	0.566	0.054	2.3879	3.16739
HL36_22_1	HALM36	Scalesia stewartii	7.186	15.546	7.434	1.88	0.981	0.253	0.374	6.808	1.863	2.608	1.626	0.187	0.645	0.102	2.28349	2.16337
HL36_22_2	HALM36	Scalesia stewartii	5.354	13.685	6.79	1.626	0.81	0.239	0.359	5.979	1.609	2.134	1.338	0.187	0.873	0.144	2.28884	2.55603
HL36_22_3	HALM36	Scalesia stewartii	5.948	13.627	6.74	1.778	0.898	0.264	0.403	5.98	1.762	1.999	1.39	0.221	0.794	0.1	2.27876	2.29102
HL36_23_1	HALM36	Scalesia stewartii	4.378	11.398	5.3	1.406	0.833	0.265	0.424	4.962	1.389	1.474	1.202	0.272	0.406	0.035	2.29706	2.60347
HL36_23_2	HALM36	Scalesia stewartii	3.805	11.01	5.351	1.338	0.721	0.25	0.394	4.792	1.321	1.304	1.169	0.221	0.626	0.051	2.29758	2.89356
HL36_23_3	HALM36	Scalesia stewartii	3.305	10.661	5.148	1.27	0.655	0.247	0.365	4.59	1.254	1.389	0.982	0.356	0.685	0.059	2.32266	3.22572
HL36_25_1	HALM36	Scalesia stewartii	2.285	8.607	4.403	1.033	0.535	0.235	0.388	3.761	1.017	1.186	0.83	0.12	0.676	0.071	2.28849	3.76674
HL36_25_2	HALM36	Scalesia stewartii	2.739	9.072	4.555	1.185	0.616	0.26	0.418	3.98	1.169	1.135	0.898	0.12	0.629	0.067	2.2794	3.31216
HL36_25_3	HALM36	Scalesia stewartii	1.841	8.258	4.166	0.086	0.455	0.207	0.339	3.626	0.847	1.102	0.729	0.086	0.597	0.053	2.27744	4.48561
HL36_26_1	HALM36	Scalesia stewartii	3.948	10.196	5.232	1.541	0.774	0.295	0.477	4.473	1.525	1.694	1.406	0.204	0.808	0.099	2.27945	2.58257
HL36_26_2	HALM36	Scalesia stewartii	4.266	12.212	5.978	1.439	0.729	0.241	0.36	5.334	1.423	2.049	1.202	0.12	0.704	0.082	2.28946	2.86263
HL36_26_3	HALM36	Scalesia stewartii	4.056	10.855	5.402	1.439	0.767	0.267	0.433	4.711	1.423	1.745	1.321	0.17	0.821	0.087	2.30418	2.67628
HL37_2_1	HALM37	Scalesia aspera	14.649	16.981	8.128	3.488	1.827	0.429	0.638	7.041	3.514	3.145	3.391	1.279	1.382	0.19	2.41173	1.15919
HL37_2_2	HALM37	Scalesia aspera	9.038	15.372	7.62	2.455	1.209	0.322	0.481	6.5	2.409	3.768	2.122	1.205	1.237	0.172	2.36492	1.70082
HL37_2_3	HALM37	Scalesia aspera	16.083	17.485	8.314	3.759	1.958	0.452	0.661	7.25	3.761	3.489	3.727	1.508	1.285	0.192	2.41172	1.08717
HL37_3_1	HALM37	Scalesia aspera	4.213	9.072	4.894	1.66	0.891	0.339	0.643	3.816	1.628	2.306	1.577	0.865	1.277	0.145	2.37736	2.15333
HL37_3_2	HALM37	Scalesia aspera	5.006	9.479	5.47	1.964	0.949	0.359	0.7	4.098	1.947	2.032	1.93	0.796	1.439	0.18	2.31308	1.89353
HL37_3_3	HALM37	Scalesia aspera	5.16	9.886	5.486	1.947	0.966	0.355	0.663	4.268	1.931	1.829	1.914	0.695	1.265	0.137	2.31631	1.91589
HL37_5_1	HALM37	Scalesia aspera	9.1	14.306	6.536	3.048	1.428	0.466	0.559	5.098	3.032	2.506	3.015	1.287	1.52	0.194	2.8062	1.57209
HL37_5_2	HALM37	Scalesia aspera	8.179	12.115	6.435	2.76	1.305	0.429	0.7	4.928	2.744	2.252	2.642	1.033	1.56	0.217	2.4584	1.48123
HL37_5_3	HALM37	Scalesia aspera	6.889	12.115	6.147	2.388	1.147	0.388	0.59	4.9	2.34	2.188	2.272	0.764	1.378	0.16	2.47245	1.7586
HL37_7_1	HALM37	Scalesia aspera	5.063	8.432	4.352	2.337	1.192	0.537	0.895	3.303	2.32	1.677	2.304	1.169	1.061	0.118	2.55283	1.66542
HL37_7_2	HALM37	Scalesia aspera	4.821	9.111	4.115	2.151	1.198	0.523	0.73	3.576	2.101	1.898	2.085	1.085	0.75	0.069	2.54782	1.88986
HL37_7_3	HALM37	Scalesia aspera	3.128	6.978	3.556	1.643	0.903	0.462	0.807	2.851	1.612	1.663	1.544	1	0.736	0.08	2.44756	2.23082
HL37_8_1	HALM37	Scalesia aspera	11.01	12.988	6.604	3.404	1.714	0.515	0.82	5.15	3.371	2.287	3.337	1.067	2.02	0.305	2.52194	1.17965
HL37_8_2	HALM37	Scalesia aspera	11.802	13.685	6.892	3.539	1.745	0.514	0.792	5.513	3.546	2.51	3.511	1.12	1.544	0.22	2.48231	1.15955
HL37_8_3	HALM37	Scalesia aspera	12.654	14.577	7.4	3.353	1.743	0.453	0.748	6.003	3.29	2.154	3.103	1.238	1.79	0.239	2.42829	1.15197
HL37_14_1	HALM37	Scalesia aspera	18.533	18.357	7.722	4.42	2.425	0.572	0.691	6.751	4.359	3.376	4.359	1.968	1.084	0.188	2.71915	0.990503
HL37_14_2	HALM37	Scalesia aspera	19.07	19.229	8.534	4.284	2.262	0.502	0.648	7.332	4.267	3.234	4.149	1.558	1.315	0.229	2.62261	1.00834
HL37_14_3	HALM37	Scalesia aspera	19.283	18.9	8.619	4.504	2.266	0.523	0.678	7.367	4.488	3.421	4.369	1.05	1.404	0.244	2.56549	0.980138
HL37_18_1	HALM37	Scalesia aspera	12.479	14.597	7.298	3.268	1.747	0.448	0.736	5.726	3.252	2.169	3.134	0.983	1.77	0.272	2.54925	1.16973
HL37_18_2	HALM37	Scalesia aspera	8.143	12.406	6.198	2.591	1.333	0.418	0.665	5.312	2.564	2.63	2.564	0.814	0.965	0.114	2.33547	1.52352
HL37_18_3	HALM37	Scalesia aspera	8.028	12.561	6.299	2.438	1.3	0.387	0.639	5.176	2.427	2.461	2.427	0.934	1.245	0.153	2.42678	1.56465
HL37_23_1	HALM37	Scalesia aspera	9.25	12.348	6.079	3.031	1.553	0.499	0.762	4.744	3.015	2.185	2.982	1.61	1.412	0.187	2.60287	1.33492
HL37_23_2	HALM37	Scalesia aspera	6.634	9.809	4.86	2.574	1.401	0.53	0.867	3.646	2.545	1.595	2.493	1.492	1.421	0.169	2.69035	1.4786
HL37_23_3	HALM37	Scalesia aspera	6.182	9.343	4.775	2.489	1.324	0.521	0.89	3.608	2.473	1.999	2.422	1.559	1.208	0.14	2.58952	1.51132
HL37_31_1	HALM37	Scalesia aspera	3.64	8.956	4.775	1.541	0.785	0.323	0.57	3.71	1.508	1.898	1.491	1	1.169	0.107	2.41402	2.46044
HL37_31_2	HALM37	Scalesia aspera	6.153	9.343	5.571	2.337	1.148	0.42	0.886	3.912	2.32	1.66	2.303	1.016	2.063	0.241	2.38829	1.51845
HL37_31_3	HALM37	Scalesia aspera	3.935	9.188	4.555	1.71	0.886	0.376	0.586	3.811	1.694	1.982	1.66	0.932	0.991	0.099	2.41092	2.33494
HL37_34_1	HALM37	Scalesia aspera	20.822	18.745	8.162	4.521	2.604	0.554	0.745	6.708	4.512	2.945	4.462	2.246	1.824	0.429	2.79442	0.90025
HL37_34_2	HALM37	Scalesia aspera	7.334	11.03	5.114	2.692	1.47	0.527	0.758	4.074	2.665	1.936	2.648	1.578	1.187	0.182	2.70741	1.50395
HL37_34_3	HALM37	Scalesia aspera	7.4	11.96	5.47	2.642	1.386	0.483	0.65	4.49	2.626	2.27	2.609	1.593	1.079	0.154	2.6637	1.61622
HL39_7_1	HALM39	Scalesia crockeri	9.44	14.461	5.724	2.794	1.652	0.488	0.567	5.673	2.794	3.217	2.608	1.66	0.062	0.009	2.54909	1.53189
HL39_7_2	HALM39	Scalesia crockeri	10.13	14.868	5.944	2.997	1.72	0.504	0.576	5.728	3	3.22	2.813	1.559	0.601	0.08	2.59567	1.46772
HL39_7_3	HALM39	Scalesia crockeri	9.874	14.945	5.876	2.997	1.686	0.51	0.556	5.726	2.998	3.337	2.609	1.576	0.459	0.017	2.61002	1.51357
HL39_8_1	HALM39	Scalesia crockeri	3.057	7.831	3.268	1.575	0.094	0.482	0.626	3.202	1.559	1.542	1.559	0.593	0.054	0.003	2.44566	2.56166
HL39_8_2	HALM39	Scalesia crockeri	2.369	7.289	3.133	1.321	0.076	0.422	0.561	3.069	1.306	1.764	1.22	0.594	0.1	0.007	2.37504	3.07683
HL39_8_3	HALM39	Scalesia crockeri	2.237	6.571	2.794	1.355	0.08	0.485	0.651	2.73	1.339	1.492	1.272	0.644	0.108	0.006	2.40696	2.93742
HL39_11_1	HALM39	Scalesia crockeri	8.129	12.154	4.657	2.692	1.763	0.578	0.692	4.496	2.647	2.137	2.612	1.256	0.461	0.029	2.70329	1.49514
HL39_11_2	HALM39	Scalesia crockeri	7.393	11.359	4.301	2.777	1.736	0.646	0.72	4.135	2.763	2.153	2.728	1.119	0.473	0.06	2.74704	1.53645
HL39_11_3	HALM39	Scalesia crockeri	6.087	10.002	4.166	2.235	1.482	0.537	0.765	3.914	2.237	2.085	2.169	0.898	0.599	0.082	2.55544	1.64317
HL39_14_1	HALM39	Scalesia crockeri	4.897	10.836	4.386	1.93	1.121	0.44	0.524	4.34	1.932	2.627	1.628	0.983	0.076	0.007	2.49677	2.21278
HL39_14_2	HALM39	Scalesia crockeri	9.372	13.899	5.571	2.659	1.689	0.477	0.61	5.436	2.642	2.777	2.608	1.321	0.147	0.01	2.55684	1.48303
HL39_14_3	HALM39	Scalesia crockeri	10.689	14.248	5.402	3.2	1.997	0.593	0.662	5.207	3.172	3.053	2.934	1.645	0.465	0.059	2.73632	1.33296
HL39_15_1	HALM39	Scalesia crockeri	4.84	9.169	3.776	2.151	1.288	0.57	0.723	3.66	2.101	1.83	2.101	1.034	0.282	0.017	2.50519	1.89442
HL39_15_2	HALM39	Scalesia crockeri	5.097	9.964	4.013	2.066	1.273	0.515	0.645	3.947	2.033	1.914	1.999	1.05	0.115	0.006	2.52445	1.95488
HL39_19_1	HALM39	Scalesia crockeri	5.975	11.669	4.962	1.947	1.226	0.393	0.551	4.703	1.969	2.326	1.952	0.679	0.525	0.101	2.48118	1.95297
HL39_19_2	HALM39	Scalesia crockeri	6.569	11.592	4.826	2.049	1.379	0.425	0.614	4.691	2.033	2.405	2.016	0.779	0.466	0.05	2.47111	1.76465
HL39_19_3	HALM39	Scalesia crockeri	5.576	11.107	4.809	1.693	1.176	0.352	0.568	4.642	1.666	2.669	1.547	0.63	0.538	0.067	2.39272	1.99193
HL39_20_1	HALM39	Scalesia crockeri	3.977	10.293	4.132	1.761	0.968	0.426	0.472	4.048	1.744	2.354	1.643	0.491	0.082	0.015	2.54274	2.58813
HL39_20_2	HALM39	Scalesia crockeri	3.665	8.549	3.488	1.727	1.054	0.495	0.63	3.44	1.694	1.914	1.61	0.559	0.055	0.007	2.48517	2.33261
HL39_20_3	HALM39	Scalesia crockeri	4.467	10.119	3.929	1.998	1.138	0.509	0.548	3.912	1.981	1.914	1.93	0.491	0	0.001	2.58666	2.26528
HL39_22_1	HALM39	Scalesia crockeri	11.266	14.597	5.368	3.302	2.109	0.615	0.665	5.302	3.321	3.185	3.235	1.779	0.051	0.002	2.75311	1.29567
HL39_22_2	HALM39	Scalesia crockeri	10.815	13.608	4.962	3.387	2.201	0.683	0.734	4.78	3.356	2.373	3.339	1.898	0.428	0.054	2.84686	1.25825
HL39_22_3	HALM39	Scalesia crockeri	9.963	13.026	4.674	3.184	2.146	0.681	0.738	4.521	3.167	2.286	3.15	1.744	0.048	0.018	2.88122	1.30744
HL39_24_1	HALM39	Scalesia crockeri	4.005	8.219	3.607	1.795	1.123	0.498	0.745	3.421	1.778	1.626	1.761	0.559	0.381	0.039	2.40251	2.05218
HL39_24_2	HALM39	Scalesia crockeri	2.654	7.793	3.353	1.321	0.792	0.394	0.549	3.319	1.304	1.575	1.287	0.458	0.017	0.002	2.348	2.93632
HL39_24_3	HALM39	Scalesia crockeri	6.471	11.185	4.437	2.472	1.461	0.557	0.65	4.394	2.443	2.052	2.393	0.696	0.055	0.003	2.54552	1.72848
HL39_27_1	HALM39	Scalesia crockeri	4.972	9.925	4.267	2.117	1.181	0.496	0.634	3.862	2.117	1.745	2.083	0.83	0.482	0.063	2.56991	1.99618
HL39_27_2	HALM39	Scalesia crockeri	4.997	9.266	4.454	1.998	1.143	0.449	0.731	3.72	1.987	1.274	1.952	0.816	0.777	0.09	2.49086	1.85431
HL39_27_3	HALM39	Scalesia crockeri	3.989	8.432	3.776	1.897	1.073	0.502	0.705	3.319	1.88	1.304	1.778	0.644	0.496	0.059	2.54052	2.11381
HL39_30_1	HALM39	Scalesia crockeri	7.035	11.941	5.08	2.32	1.387	0.457	0.62	4.99	2.291	2.46	2.274	0.764	0.106	0.011	2.39299	1.69737
HL39_30_2	HALM39	Scalesia crockeri	8.182	13.259	5.402	2.472	1.518	0.458	0.585	5.165	2.456	2.642	2.422	0.881	0.024	0.001	2.56709	1.62051
HL39_30_3	HALM39	Scalesia crockeri	6.017	11.456	4.335	2.303	1.393	0.531	0.576	4.441	2.194	1.963	2.124	0.789	0.221	0.006	2.5796	1.90394
HL39_23_1	HALM39	Scalesia crockeri	4.014	9.246	3.454	1.897	1.167	0.549	0.59	3.433	1.903	1.766	1.852	0.883	0.038	0.005	2.69327	2.30344
HL39_23_2	HALM39	Scalesia crockeri	8.937	13.472	5.249	2.862	1.704	0.545	0.619	5.199	2.845	2.743	2.828	1.253	0	0.003	2.59127	1.50744
HL39_23_3	HALM39	Scalesia crockeri	7.123	11.379	4.403	2.642	1.63	0.6	0.691	4.277	2.609	1.993	2.573	1.092	0.382	0.026	2.66051	1.5975
HL41_3_1	HALM41	Scalesia cfr. retroflexa	7.634	26.111	7.332	2.811	1.183	0.383	0.141	4.696	2.852	1.863	2.05	0.529	3.254	0.32	5.56026	3.42036
HL41_3_2	HALM41	Scalesia cfr. retroflexa	2.657	15.953	4.843	1.558	0.636	0.322	0.131	2.909	1.477	0.72	1.228	0.592	2.36	0.198	5.48402	6.00414
HL41_9_1	HALM41	Scalesia cfr. retroflexa	3.229	13.337	3.048	2.235	1.169	0.733	0.228	2.185	2.219	0.898	2.033	0.983	0.975	0.139	6.10389	4.13038
HL41_9_2	HALM41	Scalesia cfr. retroflexa	2.231	10.293	2.997	1.846	0.846	0.616	0.265	2.05	1.88	0.616	1.435	0.616	1.082	0.159	5.02098	4.61363
HL41_9_3	HALM41	Scalesia cfr. retroflexa	4.122	15.023	3.675	2.269	1.253	0.618	0.23	2.62	2.172	0.485	1.465	0.688	1.266	0.188	5.73397	3.64459
HL41_10_1	HALM41	Scalesia cfr. retroflexa	2.988	14.577	4.809	1.676	0.728	0.349	0.177	2.913	1.643	0.66	1.304	0.424	2.211	0.347	5.00412	4.87851
HL41_10_2	HALM41	Scalesia cfr. retroflexa	1.227	6.048	2.997	0.999	0.471	0.333	0.421	1.976	1.023	0.555	0.867	0.276	1.156	0.173	3.06073	4.9291
HL41_10_3	HALM41	Scalesia cfr. retroflexa	6.037	33.38	5.978	3.065	1.26	0.513	0.068	3.945	3.078	1.513	2.753	0.866	2.291	0.328	8.46134	5.52924
HL41_13_1	HALM41	Scalesia cfr. retroflexa	4.104	23.029	4.877	2.015	0.957	0.413	0.097	3.666	2.088	0.848	1.409	0.577	1.329	0.218	6.28178	5.61135
HL41_13_2	HALM41	Scalesia cfr. retroflexa	4.403	19.54	4.962	2.218	0.96	0.447	0.145	3.822	2.226	1.001	1.444	0.509	1.426	0.187	5.11251	4.43788
HL41_13_3	HALM41	Scalesia cfr. retroflexa	2.477	11.243	4.47	1.541	0.609	0.345	0.246	2.919	1.526	0.73	0.951	0.441	1.646	0.185	3.85166	4.53896
HL41_15_1	HALM41	Scalesia cfr. retroflexa	5.628	26.266	5.503	2.625	1.189	0.477	0.103	3.816	2.798	1.103	1.73	0.747	1.979	0.305	6.88312	4.66702
HL41_15_2	HALM41	Scalesia cfr. retroflexa	10.242	15.314	7.095	3.048	1.498	0.43	0.549	5.351	3.031	0.66	1.964	0.559	1.966	0.165	2.86189	1.49522
HL41_15_3	HALM41	Scalesia cfr. retroflexa	5.264	27.933	4.995	2.557	1.245	0.512	0.085	3.495	2.609	0.92	2.285	0.8	1.81	0.281	7.99227	5.30642
HL41_18_1	HALM41	Scalesia cfr. retroflexa	7.338	24.405	5.74	3.2	1.427	0.558	0.155	4.108	3.004	1.155	2.579	0.679	2.116	0.339	5.94085	3.32584
HL41_18_2	HALM41	Scalesia cfr. retroflexa	8.512	32.081	6.553	3.133	1.517	0.478	0.104	4.482	3.419	0.204	2.625	0.994	2.981	0.508	7.15774	3.76891
HL41_18_3	HALM41	Scalesia cfr. retroflexa	7.746	25.025	4.911	2.879	1.781	0.586	0.155	3.983	2.915	1.051	2.169	1.22	1.95	0.452	6.28295	3.2307
HL41_20_1	HALM41	Scalesia cfr. retroflexa	2.334	17.039	4.318	1.914	0.687	0.443	0.101	2.394	1.944	1.114	1.875	0.472	2.175	0.251	7.11738	7.30034
HL41_20_2	HALM41	Scalesia cfr. retroflexa	1.699	15.042	2.98	1.947	0.764	0.653	0.094	1.662	1.835	0.292	1.233	0.24	1.572	0.138	9.05054	8.85344
HL41_20_3	HALM41	Scalesia cfr. retroflexa	1.851	13.647	3.184	1.66	0.718	0.521	0.125	1.921	1.598	0.883	1.564	0.612	1.351	0.133	7.10411	7.37277
HL41_25_1	HALM41	Scalesia cfr. retroflexa	9.401	37.47	6.994	2.845	1.546	0.407	0.084	5.454	2.69	2.189	2.148	1.24	2.665	0.654	6.87019	3.98575
HL41_25_2	HALM41	Scalesia cfr. retroflexa	8.734	29.775	8.467	2.692	1.175	0.318	0.124	5.91	2.676	0.847	1.981	0.593	3.033	0.605	5.03807	3.40909
HL41_25_3	HALM41	Scalesia cfr. retroflexa	11.446	52.958	6.994	3.522	2.056	0.504	0.051	5.776	4.038	1.631	2.296	1.577	1.996	0.371	9.16863	4.62677
HL41_29_1	HALM41	Scalesia cfr. retroflexa	15.836	56.68	7.976	4.826	2.356	0.605	0.062	6.063	4.655	3.09	4.568	1.681	2.387	0.518	9.34851	3.57919
HL41_29_2	HALM41	Scalesia cfr. retroflexa	8.987	30.414	6.147	4.013	1.663	0.653	0.122	4.335	3.996	1.05	2.794	0.948	1.915	0.39	7.01592	3.38422
HL41_29_3	HALM41	Scalesia cfr. retroflexa	12.334	47.666	7.502	4.013	2.02	0.535	0.068	5.402	3.997	1.761	2.54	1.304	2.321	0.403	8.82377	3.8646
HL41_31_1	HALM41	Scalesia cfr. retroflexa	10.236	60.596	7.061	4.098	1.91	0.58	0.035	5.028	4.234	0.585	2.939	0.674	3.062	0.409	12.0517	5.91989
HL41_31_2	HALM41	Scalesia cfr. retroflexa	14.588	99.462	8.484	4.775	2.449	0.563	0.019	6.489	4.829	1.034	3.49	1.271	2.067	0.242	15.3278	6.81807
HL41_31_3	HALM41	Scalesia cfr. retroflexa	9.967	72.013	7.942	3.675	1.691	0.463	0.024	5.88	3.637	2.107	2.295	0.613	2.257	0.285	12.2471	7.22514
HL41_12_1	HALM41	Scalesia cfr. retroflexa	4.503	24.618	6.384	2.388	0.867	0.374	0.093	3.766	2.233	0.767	1.33	0.597	2.837	0.344	6.53691	5.46702
HL41_12_2	HALM41	Scalesia cfr. retroflexa	8.007	28.107	7.502	3.251	1.238	0.433	0.127	4.86	3.235	0.694	2.269	0.458	3.033	0.387	5.78333	3.5103
HL41_12_3	HALM41	Scalesia cfr. retroflexa	3.638	20.683	6.079	2.405	0.714	0.396	0.107	3.522	2.388	1.033	1.05	0.44	2.898	0.275	5.87252	5.68527
HL41_32_1	HALM41	Scalesia cfr. retroflexa	8.691	28.534	7.502	2.997	1.348	0.4	0.134	5.45	3.124	1.85	2.734	1.086	2.098	0.241	5.2356	3.28317
HL41_32_2	HALM41	Scalesia cfr. retroflexa	13.744	38.769	6.756	5.182	2.355	0.767	0.115	5.079	5.3	1.444	3.942	1.495	1.912	0.267	7.6332	2.82079
HL41_32_3	HALM41	Scalesia cfr. retroflexa	6.586	17.446	4.809	2.896	1.531	0.602	0.272	3.31	2.817	0.836	2.8	0.786	1.718	0.192	5.27069	2.64895
HL44_28_2	HALM44	Scalesia cordata	9.285	14.461	6.638	2.794	1.423	0.421	0.558	5.334	2.777	1.202	2.015	0.559	1.441	0.11	2.7111	1.55746
HL44_28_3	HALM44	Scalesia cordata	8.759	15.159	7.959	2.659	1.128	0.334	0.479	5.695	2.661	0.949	1.746	0.407	2.343	0.165	2.66181	1.73068
HL44_05_1	HALM44	Scalesia cordata	14.658	19.54	8.162	3.556	1.905	0.436	0.483	6.08	3.539	0.762	2.388	0.559	3.094	0.298	3.21382	1.33306
HL44_05_2	HALM44	Scalesia cordata	16.044	19.268	8.45	3.81	2.027	0.451	0.543	5.861	3.824	0.902	2.787	0.647	3.088	0.31	3.28749	1.20095
HL44_05_3	HALM44	Scalesia cordata	17.599	21.4	9.652	4.047	1.909	0.419	0.483	6.726	4.032	0.915	2.525	0.474	3.186	0.295	3.18168	1.21598
HL44_09_1	HALM44	Scalesia cordata	11.115	17.814	7.586	3.302	1.547	0.435	0.44	6.101	3.271	0.695	1.864	0.322	2.129	0.186	2.91985	1.6027
HL44_09_2	HALM44	Scalesia cordata	16.215	20.606	8.568	4.216	2.008	0.492	0.48	6.004	4.291	0.357	2.476	1.12	2.774	0.249	3.43205	1.2708
HL44_09_3	HALM44	Scalesia cordata	28.364	27.041	10.245	5.368	2.965	0.524	0.487	8.473	5.321	1.39	3.473	0.712	2.863	0.381	3.19143	0.953356
HL44_10_1	HALM44	Scalesia cordata	16.941	19.869	10.414	4.115	1.707	0.395	0.539	6.913	4.1	0.796	2.423	0.441	3.756	0.36	2.87415	1.17284
HL44_10_2	HALM44	Scalesia cordata	23.769	24.056	12.26	4.894	2.019	0.399	0.516	8.487	4.861	1.016	2.998	0.525	4.144	0.449	2.83445	1.01207
HL44_10_3	HALM44	Scalesia cordata	30.779	26.014	12.124	5.774	2.647	0.476	0.572	8.91	5.776	1.118	3.32	0.627	4.539	0.535	2.91964	0.845187
HL44_11_1	HALM44	Scalesia cordata	21.437	21.4	12.006	4.724	1.883	0.394	0.588	6.916	4.713	0.373	3.086	0.526	5.639	0.503	3.09427	0.998274
HL44_11_2	HALM44	Scalesia cordata	19.543	21.362	10.414	4.521	2.022	0.434	0.538	6.812	4.524	1	2.914	0.406	4.068	0.332	3.13594	1.09308
HL44_11_3	HALM44	Scalesia cordata	26.56	23.707	11.989	5.249	2.363	0.438	0.594	7.578	5.303	1.113	3.405	0.748	5.359	0.619	3.1284	0.892583
HL44_14_1	HALM44	Scalesia cordata	3.921	10.836	4.267	1.897	1.008	0.444	0.42	3.545	1.865	0.679	1.187	0.288	1.347	0.094	3.0567	2.76358
HL44_14_2	HALM44	Scalesia cordata	2.786	8.045	4.233	1.66	0.688	0.392	0.541	2.993	1.64	0.546	0.975	0.17	1.435	0.073	2.68794	2.88765
HL44_14_3	HALM44	Scalesia cordata	3.695	9.537	5.046	1.947	0.764	0.386	0.511	3.459	1.933	0.458	1.034	0.221	1.778	0.094	2.75716	2.58106
HL44_15_1	HALM44	Scalesia cordata	15.092	22.37	8.67	3.81	1.8	0.44	0.379	6.553	3.793	1.05	2.252	0.644	1.174	0.285	3.4137	1.48224
HL44_15_2	HALM44	Scalesia cordata	10.232	14.81	7.095	3.048	1.498	0.43	0.586	5.283	3.031	0.593	1.931	0.559	2.075	0.175	2.80333	1.44742
HL44_17_1	HALM44	Scalesia cordata	11.188	15.197	7.485	3.438	1.58	0.459	0.609	4.946	3.422	1.05	2.439	0.593	3.217	0.287	3.07258	1.35833
HL44_17_3	HALM44	Scalesia cordata	13.367	17.194	9.534	3.708	1.482	0.389	0.568	5.796	3.678	0.899	2.457	0.661	4.048	0.358	2.96653	1.2863
HL44_19_2	HALM44	Scalesia cordata	3.528	9.208	4.945	1.795	0.75	0.363	0.523	3.374	1.763	0.526	1.12	0.187	1.705	0.105	2.7291	2.60998
HL44_19_3	HALM44	Scalesia cordata	4.404	9.518	4.877	1.981	0.094	0.406	0.611	3.353	1.964	0.931	1.727	0.406	1.941	0.113	2.83865	2.16122
HL44_22_2	HALM44	Scalesia cordata	7.374	13.375	5.825	2.811	1.333	0.483	0.518	4.039	2.8	0.712	2.02	0.339	1.95	0.13	3.31146	1.81381
HL44_22_3	HALM44	Scalesia cordata	7.239	13.143	6.756	2.54	1.106	0.376	0.527	4.727	2.516	0.935	1.479	0.324	2.355	0.15	2.78041	1.81558
HL44_26_1	HALM44	Scalesia cordata	3.263	8.432	3.607	1.829	0.947	0.507	0.577	2.912	1.788	0.496	1.225	0.255	0.733	0.108	2.8956	2.58413
HL44_26_2	HALM44	Scalesia cordata	4.606	9.653	4.623	2.032	1.043	0.44	0.621	3.474	2.051	0.864	1.61	0.407	1.198	0.074	2.77864	2.09574
HL44_26_3	HALM44	Scalesia cordata	3.867	8.568	4.047	1.964	0.994	0.485	0.662	2.957	1.972	0.526	1.429	0.255	1.133	0.076	2.89753	2.21567
HL44_27_1	HALM44	Scalesia cordata	6.009	11.825	6.689	2.117	0.925	0.317	0.54	4.67	2.088	0.849	1.579	0.34	2.422	0.154	2.53212	1.96788
HL44_27_2	HALM44	Scalesia cordata	4.646	10.313	5.588	2.083	0.884	0.373	0.549	3.793	2.074	0.987	1.429	0.24	2.216	0.148	2.71896	2.21976
HL44_27_3	HALM44	Scalesia cordata	2.958	7.851	4.233	1.49	0.719	0.352	0.603	2.876	1.431	1.141	1.292	0.357	1.509	0.075	2.72983	2.65416
HL48_1_1	HALM48	Scalesia affinis (Isabela)	12.535	17.776	7.654	2.946	1.655	0.385	0.499	7.199	2.97	2.546	2.599	0.696	0.641	0.082	2.46923	1.41811
HL48_1_2	HALM48	Scalesia affinis (Isabela)	13.93	17.388	7.908	3.37	1.777	0.426	0.579	7.265	3.353	2.201	2.676	0.559	0.739	0.12	2.39339	1.24824
HL48_1_3	HALM48	Scalesia affinis (Isabela)	10.013	14.597	6.316	2.811	1.599	0.445	0.591	5.842	2.794	1.829	2.608	0.542	0.599	0.083	2.49863	1.4578
HL48_7_1	HALM48	Scalesia affinis (Isabela)	17.171	19.85	6.926	4.724	2.507	0.682	0.548	6.212	4.786	2.75	4.583	1.443	0.882	0.153	3.19543	1.15602
HL48_7_2	HALM48	Scalesia affinis (Isabela)	16.071	19.152	6.215	4.724	2.619	0.76	0.551	6.049	4.744	2.373	4.423	0.814	0.226	0.041	3.16614	1.19171
HL48_7_3	HALM48	Scalesia affinis (Isabela)	15.894	19.326	6.215	4.843	2.602	0.779	0.535	5.656	4.86	2.574	4.759	1.033	0.64	0.071	3.4169	1.21593
HL48_10_1	HALM48	Scalesia affinis (Isabela)	10.399	14.17	5.791	3.099	1.814	0.535	0.651	5.522	3.075	1.953	2.786	0.494	0.554	0.099	2.5661	1.36263
HL48_10_2	HALM48	Scalesia affinis (Isabela)	7.136	11.708	4.894	2.388	1.468	0.488	0.654	4.618	2.378	2.09	2.309	0.509	0.415	0.047	2.5353	1.6407
HL48_10_3	HALM48	Scalesia affinis (Isabela)	6.633	11.417	4.708	2.303	1.415	0.489	0.64	4.394	2.308	1.426	2.189	0.407	0.333	0.025	2.59832	1.72124
HL48_11_1	HALM48	Scalesia affinis (Isabela)	13.025	18.183	8.01	3.184	1.631	0.398	0.495	7.868	3.153	3.527	3.035	0.73	0.267	0.033	2.31101	1.39601
HL48_11_2	HALM48	Scalesia affinis (Isabela)	16.052	20.276	8.958	3.742	1.8	0.418	0.491	8.52	3.743	3.828	3.642	0.796	0.71	0.067	2.37981	1.26314
HL48_11_3	HALM48	Scalesia affinis (Isabela)	12.706	15.74	6.994	3.438	1.827	0.492	0.645	6.529	3.469	2.875	3.384	0.866	0.69	0.071	2.41078	1.23878
HL48_12_1	HALM48	Scalesia affinis (Isabela)	36.482	30.123	10.668	5.842	3.425	0.548	0.505	10.47	5.861	4.134	5.489	1.237	0.228	0.044	2.87708	0.825695
HL48_12_2	HALM48	Scalesia affinis (Isabela)	16.491	23.727	8.213	3.573	2.033	0.435	0.368	7.48	3.554	2.177	3.178	0.849	1.109	0.135	3.17206	1.43878
HL48_12_3	HALM48	Scalesia affinis (Isabela)	35.824	32.333	11.159	5.961	3.226	0.534	0.431	10.587	5.946	3.676	5.437	1.237	0.687	0.08	3.05403	0.902551
HL48_16_1	HALM48	Scalesia affinis (Isabela)	10.308	15.992	7.417	3.217	1.412	0.434	0.507	5.927	3.2	2.455	3.031	0.61	1.566	0.161	2.69816	1.55142
HL48_16_2	HALM48	Scalesia affinis (Isabela)	36.391	31.558	11.345	6.74	3.221	0.594	0.459	10.58	6.686	3.912	6.056	0.817	1.048	0.114	2.9828	0.867192
HL48_16_3	HALM48	Scalesia affinis (Isabela)	34.24	31.131	11.921	6.502	2.899	0.546	0.444	10.465	6.486	4.03	5.927	1.016	1.809	0.293	2.97477	0.9092
HL48_18_1	HALM48	Scalesia affinis (Isabela)	10.147	13.86	5.842	3.353	1.757	0.574	0.664	5.159	3.295	1.83	3.092	0.616	0.823	0.112	2.68657	1.36592
HL48_18_2	HALM48	Scalesia affinis (Isabela)	11.345	15.973	6.198	3.488	1.848	0.563	0.559	5.668	3.472	2.355	3.193	0.807	0.768	0.107	2.8181	1.40793
HL48_18_3	HALM48	Scalesia affinis (Isabela)	12.221	15.159	6.418	3.556	1.925	0.554	0.668	5.832	3.554	2.568	3.384	0.561	0.855	0.127	2.59928	1.24041
HL48_21_1	HALM48	Scalesia affinis (Isabela)	3.627	8.878	3.996	1.643	0.92	0.411	0.578	3.786	1.629	1.562	1.46	0.305	0.224	0.037	2.34496	2.44775
HL48_21_2	HALM48	Scalesia affinis (Isabela)	6.583	13.065	5.774	2.083	1.16	0.361	0.485	5.278	2.088	2.394	2.02	0.492	0.614	0.109	2.47537	1.98466
HL48_21_3	HALM48	Scalesia affinis (Isabela)	6.239	12.891	5.893	2.083	1.075	0.353	0.472	5.372	2.051	2.152	1.865	0.39	0.657	0.09	2.39966	2.0662
HL48_22_1	HALM48	Scalesia affinis (Isabela)	39.626	32.76	12.92	6.706	3.095	0.519	0.464	11.824	6.674	4.76	6.336	1.017	1.294	0.303	2.77064	0.82673
HL48_22_2	HALM48	Scalesia affinis (Isabela)	12.665	17.524	7.552	3.353	1.692	0.444	0.518	6.797	3.356	3.306	3.254	1.102	1.015	0.105	2.5782	1.38366
HL48_22_3	HALM48	Scalesia affinis (Isabela)	18.565	22.273	9.923	4.064	1.898	0.41	0.47	8.893	4.031	4.184	3.913	0.813	1.135	0.22	2.50455	1.19973
HL48_25_1	HALM48	Scalesia affinis (Isabela)	7.104	13.356	5.808	2.388	1.231	0.411	0.5	5.475	2.391	1.933	2.153	0.204	0.438	0.038	2.43945	1.88007
HL48_25_2	HALM48	Scalesia affinis (Isabela)	8.914	14.752	6.248	2.828	1.434	0.453	0.515	5.968	2.814	2.577	2.628	0.458	0.313	0.043	2.47185	1.65492
HL48_25_3	HALM48	Scalesia affinis (Isabela)	8.373	14.151	6.045	2.76	1.397	0.457	0.526	5.619	2.758	2.059	2.315	0.357	0.51	0.074	2.51842	1.69008
HL51_3_1	HALM51	Scalesia microcephala	8.689	15.876	7.044	2.438	1.291	0.346	0.433	5.86	2.422	0.745	1.558	0.356	1.535	0.228	2.70922	1.82714
HL51_3_2	HALM51	Scalesia microcephala	14.84	21.4	10.194	3.319	1.509	0.326	0.407	7.901	3.269	0.969	1.651	0.595	2.795	0.409	2.70852	1.44205
HL51_4_1	HALM51	Scalesia microcephala	22.313	27.933	13.75	3.776	1.672	0.275	0.359	10.755	3.726	1.152	2.134	0.627	3.237	0.513	2.59721	1.25187
HL51_4_2	HALM51	Scalesia microcephala	27.293	30.143	14.495	4.216	1.921	0.291	0.378	11.45	4.201	2.965	2.574	0.508	3.337	0.42	2.63258	1.10442
HL51_4_3	HALM51	Scalesia microcephala	31.907	32.682	14.072	4.403	2.356	0.313	0.375	12.817	4.408	3.286	3.114	0.784	4.287	0.803	2.54989	1.02429
HL51_9_1	HALM51	Scalesia microcephala	5.362	13.104	6.045	1.761	0.91	0.291	0.392	5.203	1.745	0.83	1.118	0.441	0.858	0.095	2.51855	2.44386
HL51_9_2	HALM51	Scalesia microcephala	39.766	33.748	13.97	5.859	2.979	0.419	0.439	11.447	5.911	1.401	2.922	1.008	2.876	0.464	2.9482	0.848665
HL51_9_3	HALM51	Scalesia microcephala	37.649	36.21	14.072	5.131	2.796	0.365	0.361	12.023	5.131	1.423	3.455	0.695	1.8	0.891	3.01173	0.961779
HL51_11_1	HALM51	Scalesia microcephala	15.774	21.808	11.769	3.217	1.371	0.273	0.417	8.806	3.2	1.473	1.981	0.407	3.193	0.331	2.47649	1.38253
HL51_11_2	HALM51	Scalesia microcephala	10.982	19.54	9.212	2.506	1.226	0.272	0.362	7.656	2.49	0.915	1.592	0.491	1.821	0.22	2.55225	1.77928
HL51_11_3	HALM51	Scalesia microcephala	19.795	25.413	12.785	3.404	1.585	0.266	0.385	9.931	3.389	0.915	2.118	0.458	3.35	0.381	2.55896	1.28381
HL51_12_1	HALM51	Scalesia microcephala	24.958	26.983	13.835	4.318	1.865	0.312	0.431	10.442	4.292	1.414	2.571	0.529	3.705	0.536	2.58408	1.08114
HL51_12_2	HALM51	Scalesia microcephala	1.29	6.184	3.285	0.813	0.413	0.247	0.424	2.525	0.796	0.593	0.542	0.17	0.082	0.067	2.44911	4.7938
HL51_12_3	HALM51	Scalesia microcephala	12.607	20.102	9.076	2.98	1.456	0.328	0.392	7.5	2.96	1.053	1.513	0.46	1.823	0.251	2.68027	1.59451
HL51_13_1	HALM51	Scalesia microcephala	14.495	20.877	9.906	2.845	1.54	0.287	0.418	8.386	2.817	0.9	1.851	0.407	2.552	0.606	2.48951	1.44029
HL51_13_2	HALM51	Scalesia microcephala	34.596	32.178	15.155	4.809	2.354	0.317	0.42	12.264	4.783	1.655	3.178	0.683	3.364	0.556	2.62378	0.930108
HL51_13_3	HALM51	Scalesia microcephala	45.363	36.443	17.848	5.927	2.625	0.332	0.429	13.785	5.91	1.626	3.658	0.627	4.321	0.677	2.64367	0.803364
HL51_15_1	HALM51	Scalesia microcephala	5.735	18.047	7.485	1.372	0.779	0.183	0.221	6.321	1.373	1.847	1.017	0.525	0.433	0.045	2.85509	3.14682
HL51_15_2	HALM51	Scalesia microcephala	36.544	35.028	18.305	4.928	2.047	0.269	0.374	13.67	4.918	1.645	2.731	0.56	5.209	0.76	2.5624	0.958516
HL51_15_3	HALM51	Scalesia microcephala	23.869	29.212	14.884	3.861	1.653	0.259	0.352	11.307	3.865	1.12	2.153	0.459	4.395	0.623	2.58353	1.22385
HL51-19-1	HALM51	Scalesia microcephala	3.364	10.216	4.301	1.507	0.828	0.35	0.405	3.469	1.512	0.189	1.05	0.256	0.652	0.135	2.94494	3.03686
HL51-19-2	HALM51	Scalesia microcephala	4.592	11.359	5.029	1.693	0.968	0.337	0.447	4.064	1.702	0.492	1.207	0.324	0.751	0.243	2.79503	2.47365
HL51-19-3	HALM51	Scalesia microcephala	3.142	10.157	4.301	1.338	0.754	0.311	0.383	3.362	1.325	0.339	0.968	0.238	0.416	0.076	3.02112	3.23265
HL51-21-1	HALM51	Scalesia microcephala	35.311	36.385	15.054	4.978	2.509	0.331	0.335	11.555	4.981	1	3.1	0.644	2.493	0.416	3.14885	1.03042
HL51-21-2	HALM51	Scalesia microcephala	26.967	28.534	13.242	4.47	2.125	0.338	0.416	10.047	4.439	0.999	2.49	0.423	3.606	0.421	2.84005	1.05811
HL51-29-1	HALM51	Scalesia microcephala	21.475	24.715	12.598	3.573	1.767	0.284	0.442	9.3	3.558	1.186	2.355	0.712	3.774	0.51	2.65753	1.15087
HL51-29-2	HALM51	Scalesia microcephala	29.56	35.318	14.004	4.301	2.184	0.307	0.298	10.443	4.29	1.356	2.984	0.627	1.393	0.505	3.38198	1.19479
HL51-29-3	HALM51	Scalesia microcephala	28.846	29.387	14.258	4.42	2.084	0.31	0.42	10.663	4.391	1.526	2.78	0.763	4.085	0.476	2.75598	1.01875
HL53_1_1	HALM53	Scalesia cordata	12.161	17.582	7.671	3.353	1.642	0.437	0.494	5.963	3.329	0.764	2.039	0.34	1.942	0.178	2.94852	1.44577
HL53_1_2	HALM53	Scalesia cordata	10.706	15.643	7.146	3.082	1.551	0.431	0.55	5.407	3.085	1.17	1.983	0.272	1.959	0.176	2.8931	1.46114
HL53_1_3	HALM53	Scalesia cordata	10.979	15.973	7.061	3.302	1.622	0.468	0.541	5.14	3.26	1.265	2.203	0.393	2.214	0.186	3.10759	1.45487
HL53_3_1	HALM53	Scalesia cordata	22.651	28.398	10.228	4.691	2.396	0.459	0.353	7.891	4.674	1.541	2.608	0.576	2.152	1.296	3.59878	1.25372
HL53_3_2	HALM53	Scalesia cordata	20.487	24.89	8.772	4.843	2.617	0.552	0.416	6.045	4.794	0.874	3.049	0.96	2.513	1.884	4.11745	1.21492
HL53_3_3	HALM53	Scalesia cordata	21.742	28.805	10.279	4.708	2.316	0.458	0.329	7.481	4.698	1.373	2.647	0.543	2.181	1.328	3.85042	1.32486
HL53_6_1	HALM53	Scalesia cordata	3.541	8.161	3.946	1.914	0.933	0.485	0.668	2.865	1.882	0.576	1.407	0.339	1.361	0.074	2.84852	2.30472
HL53_6_2	HALM53	Scalesia cordata	4.918	9.46	4.318	2.218	1.198	0.514	0.691	3.212	2.17	0.565	1.691	0.309	1.672	0.083	2.94521	1.92355
HL53_6_3	HALM53	Scalesia cordata	6.1	11.398	5.707	2.303	1.102	0.404	0.59	4.133	2.27	0.542	1.745	0.272	1.777	0.089	2.7578	1.86852
HL53_8_1	HALM53	Scalesia cordata	27.16	27.448	12.395	4.962	2.333	0.4	0.453	9.245	4.956	1.004	2.998	0.46	3.587	0.324	2.96896	1.0106
HL53_8_2	HALM53	Scalesia cordata	33.315	29.271	12.836	5.994	2.699	0.467	0.489	9.273	5.995	1.342	3.585	1.173	3.853	0.35	3.15658	0.878613
HL53_8_3	HALM53	Scalesia cordata	31.228	28.263	12.785	5.791	2.557	0.453	0.491	9.316	5.792	0.78	3.066	0.542	3.798	0.311	3.03381	0.905053
HL53_9_1	HALM53	Scalesia cordata	11.553	19.268	7.383	3.37	1.675	0.456	0.391	5.555	3.336	0.39	2.049	0.356	0.983	0.305	3.46859	1.66779
HL53_9_2	HALM53	Scalesia cordata	7.691	13.589	6.452	2.692	1.366	0.417	0.523	5.015	2.668	0.374	1.36	0.357	2.62	0.887	2.70967	1.76687
HL53_9_3	HALM53	Scalesia cordata	10.763	16.865	6.96	3.421	1.716	0.492	0.476	5.025	3.483	0.426	2.23	0.309	1.811	0.925	3.35622	1.56694
HL53_11_1	HALM53	Scalesia cordata	10.064	17.388	6.536	3.184	1.701	0.487	0.418	5.104	3.176	0.46	1.911	0.412	1.62	0.728	3.40674	1.72774
HL53_11_2	HALM53	Scalesia cordata	9.679	17.446	6.57	3.167	1.632	0.482	0.4	5.274	3.176	0.699	1.605	0.223	1.547	0.733	3.30793	1.80246
HL53_12_2	HALM53	Scalesia cordata	11	16.671	6.469	3.539	1.866	0.547	0.497	5.025	3.525	0.851	2.25	0.29	1.494	0.031	3.31761	1.51555
HL53_12_3	HALM53	Scalesia cordata	20.561	24.599	8.467	4.894	2.611	0.578	0.427	6.642	4.909	0.885	3.057	0.272	2.081	0.993	3.70355	1.19639
HL53_13_1	HALM53	Scalesia cordata	45.954	32.876	14.495	6.824	3.338	0.471	0.534	10.504	6.811	1.136	4.252	0.644	4.308	0.573	3.12986	0.715411
HL53_13_2	HALM53	Scalesia cordata	15.633	22.273	8.992	3.539	1.912	0.394	0.396	7.241	3.527	0.632	2.435	0.494	1.889	0.955	3.07596	1.42474
HL53_13_3	HALM53	Scalesia cordata	40.052	28.825	12.328	6.299	3.385	0.511	0.606	9.127	6.406	1.114	4.315	1.3	3.608	0.413	3.15821	0.719689
HL53_14_1	HALM53	Scalesia cordata	17.273	19.578	8.975	4.233	1.989	0.472	0.566	6.768	4.22	1.284	2.495	0.496	2.408	0.197	2.89273	1.13345
HL53_14_2	HALM53	Scalesia cordata	15.967	19.733	8.856	4.115	1.876	0.465	0.515	6.774	4.082	0.864	2.252	0.458	2.22	0.198	2.91305	1.23586
HL53_14_3	HALM53	Scalesia cordata	16.625	19.21	8.602	4.318	2.007	0.502	0.566	6.469	4.302	1.094	2.405	0.41	2.336	0.188	2.96955	1.15549
HL53_15_1	HALM53	Scalesia cordata	22.268	31.345	9.838	4.691	2.44	0.477	0.285	6.938	4.636	1.447	3.018	1.126	1.787	0.709	4.51787	1.40763
HL53_15_2	HALM53	Scalesia cordata	24.327	30.317	10.55	4.978	2.537	0.472	0.333	7.678	4.966	0.07	3.525	0.526	2.449	1.39	3.94855	1.24623
HL53_15_3	HALM53	Scalesia cordata	20.267	22.215	9.72	4.487	2.233	0.462	0.516	7.215	4.471	0.254	2.947	0.458	2.636	0.27	3.079	1.09612
HL62_1_1	HALM62	Scalesia helleri (Santa Cruz)	11.749	149.919	8.687	4.928	2.41	0.567	0.007	5.827	4.78	2.375	3.611	0.482	3.183	0.429	25.7283	12.7601
HL62_1_2	HALM62	Scalesia helleri (Santa Cruz)	13.113	177.193	8.805	6.232	2.613	0.708	0.005	5.826	6.215	0	2.591	1.016	3.296	0.391	30.4142	13.5128
HL62_1_3	HALM62	Scalesia helleri (Santa Cruz)	8.498	119.311	8.433	5.131	1.857	0.608	0.008	5.617	5.159	1.613	3.938	1.375	3.312	0.329	21.2411	14.0399
HL62_2_1	HALM62	Scalesia helleri (Santa Cruz)	10.143	94.848	6.469	4.098	2.272	0.634	0.014	5.622	4.264	2.021	2.242	0.578	1.074	0.168	16.8709	9.35108
HL62_2_2	HALM62	Scalesia helleri (Santa Cruz)	9.05	85.989	5.724	4.657	2.281	0.814	0.015	4.043	4.57	1.256	3.736	1.291	1.918	0.318	21.2686	9.50155
HL62_3_1	HALM62	Scalesia helleri (Santa Cruz)	12.96	141.409	8.822	4.995	2.402	0.566	0.008	6.466	4.928	2.557	3.51	0.847	2.669	0.396	21.8696	10.9112
HL62_3_2	HALM62	Scalesia helleri (Santa Cruz)	15.92	178.647	9.5	5.91	2.724	0.622	0.006	7.674	5.827	3.727	5.675	1.254	2.219	0.327	23.2795	11.2215
HL62_3_3	HALM62	Scalesia helleri (Santa Cruz)	2.518	29.871	3.861	2.252	0.861	0.583	0.036	2.993	2.462	0.924	1.351	0.223	1.021	0.112	9.98029	11.863
HL62_4_1	HALM62	Scalesia helleri (Santa Cruz)	9.586	110.627	7.451	4.504	2.092	0.605	0.01	5.701	4.707	2.489	4.132	0.661	2.177	0.181	19.4048	11.5405
HL62_4_2	HALM62	Scalesia helleri (Santa Cruz)	7.72	93.2	7.569	4.115	1.697	0.544	0.011	5.353	4.099	1.761	3.1	0.356	2.328	0.23	17.4108	12.0725
HL62_4_3	HALM62	Scalesia helleri (Santa Cruz)	6.648	89.44	6.536	3.827	1.56	0.586	0.01	4.461	4.069	1.621	2.512	0.991	2.234	0.268	20.0493	13.4537
HL62_6_1	HALM62	Scalesia helleri (Santa Cruz)	10.727	100.062	6.909	4.013	2.246	0.581	0.014	4.863	3.932	2.796	3.643	1.492	2.284	0.424	20.5762	9.32805
HL62_6_2	HALM62	Scalesia helleri (Santa Cruz)	8.92	88.606	6.553	3.556	1.91	0.543	0.014	4.724	3.539	0.559	3.15	1.575	1.98	0.348	18.7566	9.93341
HL62_6_3	HALM62	Scalesia helleri (Santa Cruz)	9.112	96.631	7.349	4.42	1.888	0.601	0.012	4.9	4.493	1.763	2.933	0.576	2.82	0.45	19.7206	10.6048
HL62_7_1	HALM62	Scalesia helleri (Santa Cruz)	16.593	113.263	9.737	5.165	2.256	0.53	0.016	7.788	5.294	2.715	2.681	1.103	2.473	0.391	14.5433	6.82595
HL62_7_2	HALM62	Scalesia helleri (Santa Cruz)	9.123	77.635	7.417	4.03	1.68	0.543	0.019	5.986	4.748	1.576	2.815	0.983	1.655	0.243	12.9694	8.50981
HL62_7_3	HALM62	Scalesia helleri (Santa Cruz)	14.299	121.017	9.686	4.538	2.105	0.469	0.012	7.594	4.39	3.086	3.051	1.068	2.195	0.294	15.9359	8.46332
HL62_8_1	HALM62	Scalesia helleri (Santa Cruz)	15.199	139.219	10.448	6.299	2.769	0.603	0.01	6.711	5.487	0.509	4.366	1.257	4.15	0.399	20.7449	9.15975
HL62_8_2	HALM62	Scalesia helleri (Santa Cruz)	13.43	128.383	10.566	5.774	2.294	0.547	0.01	7.586	5.714	1.838	4.881	0.546	3.558	0.376	16.9237	9.55942
HL62_8_3	HALM62	Scalesia helleri (Santa Cruz)	8.502	86.513	8.382	4.42	1.674	0.527	0.014	5.442	4.646	0.916	2.271	0.593	3.415	0.32	15.8973	10.1756
HL62_9_1	HALM62	Scalesia helleri (Santa Cruz)	12.258	134.257	7.891	4.928	2.513	0.625	0.009	5.579	4.952	1.34	4.596	1.357	2.436	0.291	24.0647	10.9526
HL62_9_2	HALM62	Scalesia helleri (Santa Cruz)	13.27	118.439	7.451	5.165	2.687	0.693	0.012	5.49	4.761	0.136	3.762	1.491	2.116	0.23	21.5736	8.92532
HL62_9_3	HALM62	Scalesia helleri (Santa Cruz)	6.92	92.483	5.317	3.878	1.97	0.729	0.01	4.058	4.077	0.851	3.035	1.586	1.424	0.143	22.7903	13.3646
HL62_11_1	HALM62	Scalesia helleri (Santa Cruz)	12.741	137.843	9.161	4.064	1.973	0.444	0.008	7.194	4.09	4.514	3.665	1.578	2.22	0.331	19.1608	10.8189
HL62_11_2	HALM62	Scalesia helleri (Santa Cruz)	16.874	180.178	12.294	5.063	2.275	0.412	0.007	9.196	5.046	6.706	4.251	0.508	3.327	0.571	19.5931	10.6778
HL62_11_3	HALM62	Scalesia helleri (Santa Cruz)	15.977	183.803	10.414	4.809	2.365	0.462	0.006	8.133	4.71	1.712	3.626	1.169	2.479	0.388	22.5997	11.5042
HL62_13_1	HALM62	Scalesia helleri (Santa Cruz)	3.993	35.648	5.216	1.964	1.012	0.377	0.04	3.729	2.036	1.162	1.796	0.666	2.219	0.194	9.55967	8.92762
HL62_13_2	HALM62	Scalesia helleri (Santa Cruz)	5.661	46.833	5.317	3.234	1.32	0.608	0.032	3.71	3.168	1.271	1.999	0.779	1.683	0.137	12.6235	8.27292
HL62_14_1	HALM62	Scalesia helleri (Santa Cruz)	3.298	32.643	3.844	2.659	1.14	0.692	0.039	2.843	2.634	0.863	1.82	1.04	1.115	0.162	11.4819	9.89782
HL62_14_2	HALM62	Scalesia helleri (Santa Cruz)	6.216	55.149	5.368	3.725	1.696	0.694	0.026	3.762	3.728	0.983	1.966	0.881	1.641	0.205	14.6595	8.8721
HL62_14_3	HALM62	Scalesia helleri (Santa Cruz)	13.891	120.009	8.805	5.351	2.217	0.608	0.012	6.462	5.102	1.259	2.313	0.511	3.2	0.474	18.5715	8.63933
HL62_15_1	HALM62	Scalesia helleri (Santa Cruz)	9.697	113.011	8.06	4.352	2.04	0.54	0.01	5.829	4.372	0.423	2.949	1.068	2.422	0.295	19.3877	11.6542
HL62_15_2	HALM62	Scalesia helleri (Santa Cruz)	3.814	42.122	4.369	2.896	1.297	0.663	0.027	3.157	2.728	0.941	1.442	1.011	1.383	0.167	13.3424	11.044
HL62_15_3	HALM62	Scalesia helleri (Santa Cruz)	7.934	96.67	8.162	3.827	1.782	0.469	0.011	5.644	4.075	0.102	3.478	1.365	2.694	0.313	17.1279	12.1843
HL64_10_2	HALM64	Scalesia aspera	5.743	12.774	6.401	1.846	0.919	0.288	0.442	5.365	1.824	2.169	1.804	0.608	1.348	0.134	2.38099	2.22427
HL64_10_3	HALM64	Scalesia aspera	5.627	13.375	6.689	1.71	0.861	0.256	0.395	5.758	1.693	2.422	1.541	0.474	0.957	0.129	2.32286	2.37693
HL64_10_1	HALM64	Scalesia aspera	27.457	24.095	12.192	4.555	2.275	0.374	0.594	10.166	4.558	4.812	4.473	1.61	2.225	0.266	2.37016	0.877554
HL64_11_1	HALM64	Scalesia aspera	4.28	9.712	4.826	1.66	0.907	0.344	0.57	4.056	1.646	1.833	1.612	0.577	0.825	0.093	2.39448	2.26916
HL64_11_2	HALM64	Scalesia aspera	5.624	11.069	5.334	1.998	1.073	0.375	0.577	4.488	1.964	1.795	1.964	0.711	0.893	0.099	2.46635	1.96817
HL64_11_3	HALM64	Scalesia aspera	6.035	11.127	5.317	2.117	1.15	0.398	0.613	4.657	2.1	1.998	2.032	0.695	0.756	0.077	2.38931	1.84374
HL64_22_1	HALM64	Scalesia aspera	4.056	9.731	4.792	1.507	0.086	0.315	0.538	4.183	1.49	1.947	1.423	0.678	0.733	0.075	2.32632	2.39916
HL64_22_2	HALM64	Scalesia aspera	4.953	10.584	5.012	1.846	1.001	0.368	0.556	4.488	1.829	1.897	1.829	0.661	0.536	0.059	2.35829	2.13689
HL64_22_3	HALM64	Scalesia aspera	5.273	11.03	5.08	1.93	1.048	0.38	0.545	4.659	1.898	1.897	1.847	0.695	0.463	0.049	2.36746	2.09179
HL64_25_1	HALM64	Scalesia aspera	16.85	18.183	8.585	3.404	1.999	0.396	0.641	7.571	3.387	3.065	3.286	1.287	2.223	0.294	2.40166	1.07911
HL64_25_2	HALM64	Scalesia aspera	2.959	7.928	3.81	1.389	0.796	0.364	0.592	3.218	1.372	1.998	1.304	0.678	0.675	0.067	2.46364	2.67928
HL64_25_3	HALM64	Scalesia aspera	16.435	18.9	8.196	3.505	2.017	0.428	0.578	7.654	3.489	3.234	3.455	1.236	0.574	0.087	2.4693	1.14998
HL64_30_1	HALM64	Scalesia aspera	5.703	11.03	5.52	1.93	1.055	0.35	0.589	4.589	1.914	1.964	1.88	0.677	0.992	0.118	2.40357	1.93407
HL64_30_2	HALM64	Scalesia aspera	17.181	19.423	9.957	3.878	1.752	0.39	0.572	8.033	3.872	3.499	3.736	1.19	2.163	0.266	2.4179	1.13049
HL64_30_3	HALM64	Scalesia aspera	8.486	13.569	6.604	2.591	1.306	0.392	0.579	5.553	2.548	2.464	2.514	0.848	1.26	0.139	2.44354	1.59899
HL64-17-1	HALM64	Scalesia aspera	13.011	16.516	8.06	3.15	1.634	0.391	0.599	7.064	3.134	3.794	3.1	1.152	1.108	0.159	2.33805	1.26939
HL64-17-2	HALM64	Scalesia aspera	13.832	17.543	8.484	3.15	1.648	0.371	0.565	7.503	3.133	3.574	3.1	1.084	1.042	0.147	2.33813	1.26829
HL64-17-3	HALM64	Scalesia aspera	9.055	14.228	7.231	2.777	1.28	0.384	0.562	6.064	2.761	3.117	2.727	0.711	1.328	0.197	2.34631	1.57129
HL64-18-1	HALM64	Scalesia aspera	5.438	10.254	5.08	1.981	1.085	0.39	0.65	4.301	1.964	1.93	1.947	0.982	0.825	0.072	2.3841	1.88562
HL64-18-2	HALM64	Scalesia aspera	3.006	7.831	4.454	1.456	0.696	0.327	0.616	3.392	1.442	1.373	1.408	0.56	1.19	0.092	2.30867	2.60512
HL64-18-3	HALM64	Scalesia aspera	4.379	9.809	5.012	1.643	0.889	0.328	0.572	4.217	1.626	1.575	1.558	0.61	0.821	0.078	2.32606	2.24001
HL64-28-1	HALM64	Scalesia aspera	8.692	15.682	8.043	2.184	1.112	0.272	0.444	6.825	2.185	2.947	1.998	0.661	1.609	0.252	2.29773	1.80419
HL64-28-2	HALM64	Scalesia aspera	8.171	15.76	8.314	2.168	1.013	0.261	0.413	6.792	2.151	3.303	2.134	0.661	1.635	0.247	2.32038	1.92877
HL64-28-3	HALM64	Scalesia aspera	10.623	17.582	8.822	2.557	1.221	0.29	0.432	7.615	2.566	3.603	2.465	0.868	1.353	0.146	2.30886	1.65509
HL64-27-1	HALM64	Scalesia aspera	6.471	13.22	6.756	1.964	0.982	0.291	0.465	5.639	1.947	2.709	1.88	0.542	1.221	0.159	2.34439	2.04296
HL64-27-2	HALM64	Scalesia aspera	3.828	10.196	5.52	1.372	0.723	0.249	0.463	4.403	1.355	1.981	1.304	0.424	1.178	0.159	2.31569	2.66353
HL64-27-3	HALM64	Scalesia aspera	7.001	13.782	7.603	2.015	0.955	0.265	0.463	5.844	1.999	2.626	1.914	0.576	1.955	0.262	2.35832	1.96858
HL64-21-1	HALM64	Scalesia aspera	9.067	17.02	8.365	2.252	1.102	0.269	0.393	7.318	2.219	3.642	2.219	0.796	1.103	0.15	2.32577	1.87714
HL64-21-2	HALM64	Scalesia aspera	10.574	17.679	8.772	2.388	1.223	0.272	0.425	7.657	2.361	3.736	2.326	0.849	1.3	0.155	2.30887	1.67193
HL64-21-3	HALM64	Scalesia aspera	9.504	17.175	8.721	2.201	1.11	0.252	0.405	7.455	2.173	3.634	2.156	0.866	1.375	0.173	2.30382	1.80713
HL65_1_1	HALM65	Scalesia helleri (Santa Fe)	11.958	105.606	8.687	5.571	2.024	0.641	0.014	6.49	5.186	0.078	4.05	0.594	2.465	0.25	16.2721	8.83141
HL65_1_3	HALM65	Scalesia helleri (Santa Fe)	20.761	150.598	11.227	6.147	2.616	0.548	0.012	8.615	5.834	2.222	4.07	0.848	2.792	0.32	17.4809	7.25389
HL65_4_1	HALM65	Scalesia helleri (Santa Fe)	8.69	56.196	7.603	3.082	1.487	0.405	0.035	5.061	3.091	1.326	2.481	1.562	2.988	0.279	11.1037	6.46674
HL65_4_2	HALM65	Scalesia helleri (Santa Fe)	8.657	68.95	7.078	3.082	1.697	0.435	0.023	5.305	2.949	0.899	2.492	0.932	2.218	0.197	12.9972	7.96465
HL65_4_3	HALM65	Scalesia helleri (Santa Fe)	5.137	45.398	5.3	3.234	1.297	0.61	0.031	3.601	2.98	0.6	1.768	1.217	1.983	0.183	12.6071	8.83745
HL65_5_1	HALM65	Scalesia helleri (Santa Fe)	7.462	45.612	6.435	3.048	1.343	0.474	0.045	5.109	2.82	1.203	1.907	0.791	1.481	0.113	8.92777	6.11257
HL65_5_2	HALM65	Scalesia helleri (Santa Fe)	8.791	55.944	6.689	3.607	1.571	0.539	0.035	5.194	3.463	1.46	2.953	0.561	1.666	0.131	10.7709	6.36378
HL65_5_3	HALM65	Scalesia helleri (Santa Fe)	5.579	34.02	5.182	2.557	1.263	0.494	0.061	4.233	2.54	1.439	1.321	0.813	1.1	0.096	8.03685	6.09787
HL65_8_2	HALM65	Scalesia helleri (Santa Fe)	9.433	73.525	8.839	3.675	1.416	0.416	0.022	6.927	3.821	1.159	1.979	0.752	2.25	0.173	10.6143	7.79445
HL65_9_1	HALM65	Scalesia helleri (Santa Fe)	12.662	57.087	7.671	4.301	1.954	0.561	0.049	5.736	4.717	0.662	3.274	0.865	2.088	0.189	9.95241	4.50853
HL65_9_2	HALM65	Scalesia helleri (Santa Fe)	5.043	34.718	5.639	2.726	1.104	0.484	0.053	4.279	2.7	0.798	2.225	0.696	1.663	0.124	8.11358	6.88439
HL65_9_3	HALM65	Scalesia helleri (Santa Fe)	8.018	42.626	5.994	3.37	1.616	0.562	0.056	4.589	3.336	1.203	1.778	1.219	1.783	0.133	9.28873	5.31629
HL65_10_1	HALM65	Scalesia helleri (Santa Fe)	4.816	44.08	5.588	2.828	1.158	0.506	0.031	4.608	2.711	1.864	1.525	0.813	1.049	0.106	9.56597	9.15282
HL65_10_2	HALM65	Scalesia helleri (Santa Fe)	10.864	80.775	10.499	3.285	1.295	0.313	0.021	8.656	3.373	5.758	2.71	1.023	2.111	0.235	9.33168	7.43511
HL65_10_3	HALM65	Scalesia helleri (Santa Fe)	9.298	80.116	7.823	3.624	1.694	0.463	0.018	6.002	3.798	2.154	2.56	1.137	2.241	0.234	13.3482	8.61648
HL65_11_1	HALM65	Scalesia helleri (Santa Fe)	9.92	83.004	9.093	3.81	1.53	0.419	0.018	6.994	3.778	1.906	2.96	0.255	2.362	0.256	11.8679	8.36734
HL65_11_2	HALM65	Scalesia helleri (Santa Fe)	6.835	64.434	6.74	3.031	1.502	0.45	0.021	5.745	3.381	1.275	1.538	0.588	1.977	0.202	11.2157	9.42707
HL65_11_3	HALM65	Scalesia helleri (Santa Fe)	3.437	33.807	5.419	1.693	0.757	0.313	0.038	4.199	1.741	1.143	1.126	0.29	1.341	0.114	8.0512	9.83619
HL65_12_1	HALM65	Scalesia helleri (Santa Fe)	7.84	69.358	7.586	3.861	1.37	0.509	0.021	5.598	3.919	1.17	1.815	0.781	2.791	0.239	12.3898	8.84668
HL65_12_2	HALM65	Scalesia helleri (Santa Fe)	6.781	43.266	6.215	3.116	1.373	0.501	0.046	4.763	3.051	2.297	2.982	0.362	1.92	0.053	9.08377	6.38047
HL65_12_3	HALM65	Scalesia helleri (Santa Fe)	8.304	71.025	7.722	4.064	1.597	0.526	0.021	5.573	4.261	0.863	3.019	1.309	2.544	0.161	12.7445	8.55311
HL65_15_1	HALM65	Scalesia helleri (Santa Fe)	16.224	136.602	10.634	5.605	2.358	0.527	0.011	6.673	5.826	1.287	2.93	2.574	1.282	0.069	20.4709	8.41975
HL65_15_2	HALM65	Scalesia helleri (Santa Fe)	9.333	98.279	8.23	3.742	1.655	0.455	0.012	6.256	3.645	2.527	3.018	0.407	2.104	0.245	15.7096	10.5303
HL65_16_1	HALM65	Scalesia helleri (Santa Fe)	12.402	87.191	13.225	4.657	1.372	0.352	0.021	9.629	4.492	2.679	1.458	0.661	3.737	0.312	9.05504	7.0304
HL65_16_2	HALM65	Scalesia helleri (Santa Fe)	12.779	82.132	12.598	5.131	1.596	0.407	0.024	8.896	5.111	2.24	3.973	1.138	4.185	0.312	9.23246	6.42711
HL65_16_3	HALM65	Scalesia helleri (Santa Fe)	11.08	91.01	10.465	4.47	1.673	0.427	0.017	7.878	4.81	3.02	1.416	0.681	3.611	0.317	11.5524	8.2139
HL65_17_1	HALM65	Scalesia helleri (Santa Fe)	10.422	69.648	7.095	4.504	1.843	0.635	0.027	5.214	4.298	0.849	1.903	1.411	2.469	0.264	13.3579	6.68279
HL65_17_2	HALM65	Scalesia helleri (Santa Fe)	17.051	113.244	7.722	5.249	3.055	0.68	0.017	5.69	5.216	0	2.828	1.558	3.138	0.675	19.9023	6.64149
HL65_17_3	HALM65	Scalesia helleri (Santa Fe)	13.478	84.826	8.534	5.165	2.131	0.605	0.024	5.927	4.925	1.785	4.382	1.29	2.925	0.248	14.3118	6.29366
HL8_1_1	HALM8	Scalesia aspera x crockeri	4.467	11.204	4.826	1.676	0.927	0.347	0.447	4.758	1.66	2.591	1.609	0.525	0.086	0.006	2.35477	2.50817
HL8_1_2	HALM8	Scalesia aspera x crockeri	3.853	10.894	4.843	1.456	0.798	0.301	0.408	4.744	1.44	2.558	1.373	0.441	0.113	0.008	2.29637	2.82741
HL8_1_3	HALM8	Scalesia aspera x crockeri	4.889	11.321	4.978	1.795	0.989	0.361	0.479	4.878	1.778	2.439	1.778	0.491	0.202	0.014	2.32083	2.31561
HL8_2_1	HALM8	Scalesia aspera x crockeri	7.785	13.996	5.69	2.32	1.371	0.408	0.499	5.628	2.346	2.858	2.312	1.02	0.174	0.009	2.48685	1.79782
HL8_2_2	HALM8	Scalesia aspera x crockeri	7.558	13.22	5.554	2.388	1.364	0.43	0.544	5.486	2.36	2.599	2.326	0.577	0.115	0.014	2.40977	1.74914
HL8_2_3	HALM8	Scalesia aspera x crockeri	7.261	13.705	5.825	2.184	1.25	0.375	0.486	5.741	2.168	2.676	2.151	0.762	0.082	0.014	2.38721	1.88748
HL8_3_1	HALM8	Scalesia aspera x crockeri	6.29	13.647	5.656	2.134	1.114	0.377	0.424	5.573	2.134	2.507	2.083	0.474	0.104	0.01	2.44877	2.16963
HL8_3_2	HALM8	Scalesia aspera x crockeri	9.474	15.391	6.232	2.709	1.521	0.435	0.503	6.181	2.693	3.37	2.659	0.881	0.087	0.003	2.49005	1.62455
HL8_3_3	HALM8	Scalesia aspera x crockeri	6.811	13.666	5.622	2.066	1.224	0.368	0.458	5.376	2.085	2.984	1.984	1.052	0.297	0.028	2.54204	2.00646
HL8_5_1	HALM8	Scalesia aspera x crockeri	7.669	14.325	6.011	2.184	1.279	0.363	0.47	5.894	2.168	2.693	2.083	0.593	0.13	0.007	2.43044	1.86791
HL8_5_2	HALM8	Scalesia aspera x crockeri	5.213	12.561	5.537	1.744	0.945	0.315	0.415	5.422	1.728	2.728	1.711	0.288	0.145	0.014	2.31667	2.40955
HL8_5_3	HALM8	Scalesia aspera x crockeri	5.895	13.046	5.69	1.88	1.039	0.33	0.435	5.574	1.864	2.999	1.813	0.542	0.123	0.014	2.34051	2.21306
HL8_11_1	HALM8	Scalesia aspera x crockeri	4.413	11.631	5.063	1.592	0.873	0.314	0.41	5.003	1.571	2.579	1.554	0.63	0.092	0.006	2.32481	2.63562
HL8_11_2	HALM8	Scalesia aspera x crockeri	7.163	14.345	6.215	2.049	1.154	0.33	0.437	6.164	2.032	2.997	2.032	0.711	0.055	0.004	2.32722	2.00265
HL8_11_3	HALM8	Scalesia aspera x crockeri	7.264	13.492	5.876	2.218	1.239	0.378	0.502	5.758	2.202	2.388	2.1	0.83	0.152	0.01	2.34317	1.85738
HL8_15_1	HALM8	Scalesia aspera x crockeri	10.635	16.651	6.875	2.811	1.549	0.409	0.482	6.861	2.809	3.677	2.758	0.834	0.157	0.007	2.42691	1.56568
HL8_15_2	HALM8	Scalesia aspera x crockeri	7.032	14.267	6.232	2.015	1.13	0.323	0.434	6.148	1.998	3.218	1.948	0.593	0.082	0.005	2.32059	2.02887
HL8_15_3	HALM8	Scalesia aspera x crockeri	11.979	18.919	7.739	2.98	1.554	0.385	0.421	7.556	2.972	3.838	2.87	1.07	0.293	0.03	2.50384	1.57935
HL8_16_1	HALM8	Scalesia aspera x crockeri	9.117	16.535	7.044	2.337	1.295	0.332	0.419	6.947	2.305	3.694	2.237	0.814	0.072	0.004	2.38016	1.81364
HL8_16_2	HALM8	Scalesia aspera x crockeri	8.967	16.69	7.129	2.252	1.26	0.316	0.405	7.076	2.239	4.005	2.206	0.696	0.041	0.008	2.35868	1.86127
HL8_16_3	HALM8	Scalesia aspera x crockeri	7.857	14.984	6.435	2.337	1.223	0.363	0.44	6.316	2.32	2.913	2.303	0.322	0.145	0.014	2.37239	1.90709
HL8_17_1	HALM8	Scalesia aspera x crockeri	7.737	14.151	6.011	2.252	1.288	0.375	0.486	5.946	2.236	3.405	2.118	0.762	0.065	0.003	2.37992	1.829
HL8_17_2	HALM8	Scalesia aspera x crockeri	14.693	19.636	7.671	3.336	1.92	0.435	0.479	7.587	3.327	3.65	3.26	0.849	0.252	0.022	2.58811	1.33642
HL8_17_3	HALM8	Scalesia aspera x crockeri	12.008	17.776	7.366	3.031	1.632	0.412	0.478	7.301	3.066	3.557	2.965	0.474	0.137	0.01	2.43473	1.48035
HL8_19_1	HALM8	Scalesia aspera x crockeri	10.791	16.961	7.146	2.896	1.512	0.405	0.471	7.129	2.882	3.344	2.831	0.886	0.132	0.009	2.37916	1.57177
HL8_19_2	HALM8	Scalesia aspera x crockeri	9.544	15.643	6.756	2.692	1.416	0.399	0.49	6.61	2.678	3.101	2.678	0.881	0.161	0.018	2.36657	1.63904
HL8_19_3	HALM8	Scalesia aspera x crockeri	11.393	19.21	7.925	2.794	1.441	0.353	0.388	7.752	2.765	3.274	2.612	0.713	0.176	0.016	2.47807	1.68612
HL8_20_1	HALM8	Scalesia aspera x crockeri	14.503	18.725	7.891	3.167	1.841	0.401	0.52	7.857	3.148	3.434	2.976	0.799	0.194	0.01	2.38323	1.29111
HL8_20_2	HALM8	Scalesia aspera x crockeri	12.18	17.369	7.18	2.93	1.701	0.408	0.507	7.398	2.796	3.182	2.689	0.691	0.125	0.012	2.3478	1.42603
HL8_20_3	HALM8	Scalesia aspera x crockeri	13.086	17.562	7.569	2.862	1.737	0.378	0.533	7.419	2.886	3.259	2.783	0.679	0.375	0.053	2.36717	1.34204
HL9_1_1	HALM9	Scalesia aspera x crockeri	8.27	14.228	5.91	2.32	1.401	0.393	0.513	5.829	2.288	2.897	2.288	0.661	0.103	0.009	2.4409	1.72044
HL9_1_2	HALM9	Scalesia aspera x crockeri	6.308	13.104	5.436	1.914	1.165	0.352	0.462	5.354	1.88	2.321	1.83	0.542	0.175	0.015	2.44752	2.07736
HL9_1_3	HALM9	Scalesia aspera x crockeri	6.042	12.154	5.148	1.846	1.182	0.359	0.514	5.053	1.837	2.448	1.82	0.664	0.195	0.034	2.4053	2.01159
HL9_2_1	HALM9	Scalesia aspera x crockeri	6.26	11.476	5.012	2.201	1.251	0.439	0.597	4.93	2.169	2.253	2.152	0.644	0.111	0.009	2.32779	1.83323
HL9_2_2	HALM9	Scalesia aspera x crockeri	5.316	10.778	4.691	1.88	1.134	0.401	0.575	4.641	1.863	2.355	1.846	0.728	0.041	0.004	2.32234	2.02746
HL9_2_3	HALM9	Scalesia aspera x crockeri	5.823	11.069	4.843	1.93	1.203	0.399	0.597	4.761	1.914	2.067	1.897	0.695	0.024	0.004	2.32493	1.90091
HL9_6_1	HALM9	Scalesia aspera x crockeri	9.494	17.485	7.671	2.117	1.241	0.276	0.39	7.595	2.085	3.747	2.085	0.678	0.104	0.02	2.30217	1.84169
HL9_6_2	HALM9	Scalesia aspera x crockeri	8.168	15.663	6.926	1.947	1.183	0.281	0.418	6.724	1.931	3.946	1.88	0.593	0.072	0.02	2.32942	1.91761
HL9_6_3	HALM9	Scalesia aspera x crockeri	8.22	16.845	7.248	2.049	1.137	0.283	0.364	7.112	2.049	3.522	1.998	0.813	0.133	0.014	2.36853	2.04927
HL9_7_1	HALM9	Scalesia aspera x crockeri	4.367	10.545	4.724	1.744	0.934	0.369	0.494	4.489	1.745	1.846	1.626	0.39	0.262	0.043	2.34908	2.4147
HL9_7_2	HALM9	Scalesia aspera x crockeri	4.454	10.855	4.843	1.727	0.927	0.357	0.475	4.606	1.71	1.965	1.626	0.474	0.269	0.033	2.35671	2.43714
HL9_7_3	HALM9	Scalesia aspera x crockeri	4.297	10.177	4.454	1.778	0.971	0.399	0.521	4.249	1.792	1.758	1.674	0.393	0.255	0.025	2.39515	2.3684
HL9_11_1	HALM9	Scalesia aspera x crockeri	3.4	9.828	4.149	1.406	0.826	0.339	0.442	4.055	1.391	1.883	1.357	0.356	0.142	0.012	2.42367	2.89059
HL9_11_2	HALM9	Scalesia aspera x crockeri	3.374	9.615	4.166	1.389	0.814	0.333	0.459	4.066	1.373	1.796	1.305	0.508	0.113	0.013	2.36473	2.84973
HL9_11_3	HALM9	Scalesia aspera x crockeri	5.507	12.755	4.928	1.914	1.125	0.388	0.425	4.832	1.882	2.39	1.882	0.61	0.113	0.016	2.63969	2.31614
HL9_12_1	HALM9	Scalesia aspera x crockeri	4.88	10.778	5.249	1.71	0.946	0.326	0.528	4.607	1.717	2.159	1.666	0.527	0.714	0.086	2.33948	2.20861
HL9_12_2	HALM9	Scalesia aspera x crockeri	3.117	10.332	4.809	1.135	0.664	0.236	0.367	4.271	1.118	1.458	1.051	0.339	0.567	0.065	2.41911	3.31473
HL9_12_3	HALM9	Scalesia aspera x crockeri	2.673	9.983	4.623	1.05	0.59	0.227	0.337	4.167	1.033	2.524	0.965	0.305	0.468	0.052	2.39573	3.73475
HL9_13_1	HALM9	Scalesia aspera x crockeri	6.622	12.91	5.47	1.981	1.212	0.362	0.499	5.42	1.965	2.93	1.948	0.424	0.024	0.001	2.38192	1.94956
HL9_13_2	HALM9	Scalesia aspera x crockeri	11.962	18.28	7.298	3.133	1.644	0.429	0.45	7.164	3.116	3.065	3.065	0.661	0.197	0.022	2.55165	1.52817
HL9_13_3	HALM9	Scalesia aspera x crockeri	4.786	11.476	4.877	1.778	0.983	0.365	0.457	4.78	1.78	2.152	1.745	0.39	0.106	0.008	2.40084	2.39783
HL9_16_1	HALM9	Scalesia aspera x crockeri	7.796	12.251	5.757	2.659	1.38	0.462	0.653	4.945	2.625	2.032	2.557	0.881	0.852	0.144	2.47745	1.57145
HL9_16_2	HALM9	Scalesia aspera x crockeri	9.751	14.655	6.367	2.743	1.552	0.431	0.571	5.785	2.732	2.104	2.477	0.712	0.632	0.127	2.53328	1.50292
HL9_16_3	HALM9	Scalesia aspera x crockeri	3.625	8.161	4.03	1.863	0.92	0.462	0.684	3.442	1.849	1.763	1.832	0.764	0.639	0.079	2.37101	2.25131
HL9_18_1	HALM9	Scalesia aspera x crockeri	5.78	12.581	5.368	1.981	1.083	0.369	0.459	5.175	1.985	2.325	1.866	0.373	0.197	0.029	2.43111	2.17664
HL9_18_2	HALM9	Scalesia aspera x crockeri	5.962	12.716	5.486	2.083	1.093	0.38	0.463	5.293	2.052	2.019	1.816	0.374	0.219	0.033	2.40242	2.13284
HL9_18_3	HALM9	Scalesia aspera x crockeri	6.265	13.53	5.791	2.032	1.088	0.351	0.43	5.607	2.015	2.304	1.795	0.356	0.25	0.034	2.41306	2.15962
HL9_20_1	HALM9	Scalesia aspera x crockeri	7.123	16.632	7.078	1.897	1.01	0.268	0.324	6.927	1.88	3.201	1.863	0.508	0.191	0.025	2.40104	2.33497
HL9_20_2	HALM9	Scalesia aspera x crockeri	4.926	12.542	5.486	1.66	0.901	0.303	0.394	5.438	1.643	2.525	1.643	0.373	0.078	0.009	2.30636	2.54608
HL9_20_3	HALM9	Scalesia aspera x crockeri	6.639	14.635	6.13	2.049	1.085	0.334	0.39	6.096	2.042	3.046	2.042	0.563	0.124	0.008	2.40075	2.2044
L13_6_1	LAM13	Scalesia villosa	5.217	14.577	6.401	1.355	0.816	0.212	0.309	6.369	1.346	2.399	1.124	0.374	0.065	0.006	2.28874	2.79413
L13_6_2	LAM13	Scalesia villosa	4.962	14.073	6.215	1.27	0.8	0.204	0.315	6.149	1.237	2.49	1.169	0.356	0.079	0.01	2.28866	2.83615
L13_6_3	LAM13	Scalesia villosa	6.07	16.477	7.214	1.27	0.843	0.176	0.281	7.19	1.255	3.103	1.238	0.543	0.054	0.005	2.29166	2.7145
L13_7_1	LAM13	Scalesia villosa	4.126	13.918	6.215	1.084	0.668	0.174	0.268	6.063	1.067	2.591	1.016	0.322	0.17	0.021	2.29556	3.37324
L13_7_2	LAM13	Scalesia villosa	3.158	12.251	5.503	0.931	0.58	0.169	0.264	5.317	0.915	2.591	0.915	0.255	0.227	0.026	2.30412	3.87935
L13_7_3	LAM13	Scalesia villosa	4.38	13.918	6.265	1.152	0.705	0.184	0.284	6.079	1.135	2.693	1.084	0.356	0.204	0.032	2.28952	3.17763
L13_9_1	LAM13	Scalesia villosa	3.907	13.957	6.215	1.016	0.632	0.164	0.252	6.079	0.999	1.964	0.09	0.288	0.116	0.017	2.29594	3.57231
L13_9_2	LAM13	Scalesia villosa	4.202	13.957	6.215	1.033	0.679	0.166	0.271	6.079	1.016	2.269	1.016	0.339	0.133	0.018	2.29594	3.32151
L13_9_3	LAM13	Scalesia villosa	3.721	13.569	6.079	1.016	0.616	0.167	0.254	5.937	0.985	2.273	0.865	0.272	0.179	0.019	2.2855	3.6466
L13_10_1	LAM13	Scalesia villosa	6.99	18.221	8.196	1.456	0.858	0.178	0.265	7.956	1.442	2.952	1.205	0.373	0.309	0.042	2.29022	2.60672
L13_10_2	LAM13	Scalesia villosa	6.353	17.989	8.196	1.338	0.783	0.163	0.247	7.826	1.304	3.371	1.304	0.424	0.336	0.06	2.29862	2.83158
L13_10_3	LAM13	Scalesia villosa	6.529	18.493	8.501	1.338	0.776	0.157	0.24	8.094	1.321	3.725	1.287	0.44	0.439	0.063	2.28478	2.83244
L13_11_1	LAM13	Scalesia villosa	3.968	14.771	6.74	1.016	0.596	0.151	0.229	6.459	1	2.39	0.882	0.288	0.341	0.045	2.28689	3.72253
L13_11_2	LAM13	Scalesia villosa	5.748	16.109	7.298	1.304	0.794	0.179	0.278	6.978	1.287	3.099	1.203	0.407	0.339	0.044	2.30854	2.80254
L13_11_3	LAM13	Scalesia villosa	4.883	15.12	6.994	1.152	0.706	0.165	0.268	6.627	1.119	2.474	1.102	0.322	0.391	0.05	2.28158	3.09646
L13_12_1	LAM13	Scalesia villosa	5.026	17.853	8.077	1.067	0.631	0.132	0.198	7.688	1.05	3.692	1.05	0.339	0.401	0.063	2.32219	3.55213
L13_12_2	LAM13	Scalesia villosa	4.231	17.31	7.874	0.948	0.551	0.12	0.177	7.353	0.934	3.124	0.9	0.288	0.602	0.094	2.35414	4.09123
L13_12_3	LAM13	Scalesia villosa	4.594	18.086	8.077	0.982	0.58	0.122	0.177	7.569	0.965	2.93	0.932	0.406	0.554	0.081	2.38948	3.93687
L13_13_1	LAM13	Scalesia villosa	4.729	16.283	7.434	0.965	0.645	0.13	0.224	7.126	1.051	3.002	1	0.408	0.375	0.064	2.28501	3.44322
L13_13_2	LAM13	Scalesia villosa	5.218	17.194	7.671	1.05	0.686	0.137	0.222	7.528	1.042	2.934	1.006	0.46	0.267	0.039	2.28401	3.29513
L13_13_3	LAM13	Scalesia villosa	3.924	14.849	6.706	0.881	0.591	0.131	0.224	6.469	0.898	2.117	0.796	0.339	0.269	0.036	2.29541	3.78415
L13_15_1	LAM13	Scalesia villosa	4.523	14.965	6.807	1.101	0.67	0.162	0.254	6.606	1.075	2.525	1.025	0.343	0.293	0.034	2.26536	3.30864
L13_15_2	LAM13	Scalesia villosa	4.705	15.74	7.129	1.101	0.668	0.154	0.239	6.833	1.085	2.78	0.983	0.339	0.295	0.051	2.30353	3.34538
L13_15_3	LAM13	Scalesia villosa	3.979	14.345	6.519	1.033	0.617	0.158	0.243	6.267	1.016	2.337	0.932	0.305	0.265	0.039	2.28897	3.60518
L13_18_1	LAM13	Scalesia villosa	3.038	11.883	5.232	0.881	0.583	0.168	0.27	5.131	0.864	2.066	0.83	0.373	0.113	0.009	2.31592	3.91145
L13_18_2	LAM13	Scalesia villosa	2.961	11.534	5.131	0.864	0.582	0.168	0.28	4.962	0.864	2.659	0.847	0.39	0.187	0.021	2.32447	3.89531
L13_18_3	LAM13	Scalesia villosa	3.12	11.863	5.317	0.881	0.592	0.166	0.279	5.172	0.865	2.052	0.831	0.373	0.143	0.024	2.2937	3.80224
L13_20_1	LAM13	Scalesia villosa	3.322	13.298	6.181	0.881	0.547	0.143	0.236	5.776	0.864	2.371	0.813	0.305	0.425	0.052	2.30229	4.00301
L13_20_2	LAM13	Scalesia villosa	2.898	12.755	5.944	0.813	0.496	0.137	0.224	5.595	0.781	2.187	0.78	0.272	0.367	0.049	2.27971	4.40131
L13_20_3	LAM13	Scalesia villosa	4.833	15.43	7.332	1.236	0.67	0.169	0.255	6.748	1.221	3	1.187	0.322	0.647	0.078	2.2866	3.19263
L13_21_1	LAM13	Scalesia villosa	2.347	11.165	5.08	0.694	0.468	0.137	0.237	4.903	0.664	2.297	0.647	0.307	0.228	0.028	2.27718	4.75714
L13_21_2	LAM13	Scalesia villosa	3.163	13.918	6.367	0.779	0.504	0.122	0.205	6.079	0.762	2.591	0.677	0.339	0.292	0.04	2.28952	4.40025
L13_21_3	LAM13	Scalesia villosa	2.88	12.251	5.673	0.796	0.519	0.14	0.241	5.418	0.774	2.236	0.774	0.309	0.35	0.058	2.26117	4.25382
L13_23_1	LAM13	Scalesia villosa	1.401	7.793	3.607	0.593	0.395	0.164	0.29	3.405	0.576	1.897	0.542	0.255	0.193	0.02	2.28869	5.56246
L13_23_2	LAM13	Scalesia villosa	1.28	7.754	3.641	0.542	0.357	0.149	0.268	3.405	0.525	1.016	0.491	0.187	0.255	0.019	2.27724	6.05781
L13_23_3	LAM13	Scalesia villosa	1.628	9.266	4.352	0.593	0.38	0.136	0.238	4.065	0.576	1.964	0.576	0.255	0.299	0.024	2.27946	5.69165
SL20_2_1	SLAM20	Scalesia baurii ssp. hopkinsii	6.498	21.09	6.638	2.1	1.015	0.316	0.184	5.555	2.066	1.084	1.846	0.458	1.165	0.124	3.79658	3.24561
SL20_2_2	SLAM20	Scalesia baurii ssp. hopkinsii	9.068	24.153	7.552	2.608	1.262	0.345	0.195	6.047	2.763	1.674	2.627	0.658	1.721	0.177	3.99421	2.66354
SL20_2_3	SLAM20	Scalesia baurii ssp. hopkinsii	7.641	21.788	6.74	2.438	1.177	0.362	0.202	5.691	2.405	2.015	1.693	0.661	1.278	0.084	3.8285	2.85146
SL20_3_1	SLAM20	Scalesia baurii ssp. hopkinsii	5.438	21.711	6.147	1.829	0.948	0.298	0.145	5.05	1.801	1.326	1.427	0.526	1.578	0.142	4.29921	3.99246
SL20_3_2	SLAM20	Scalesia baurii ssp. hopkinsii	8.86	20.644	7.18	2.625	1.276	0.366	0.261	5.817	2.544	1.052	1.882	0.442	1.502	0.133	3.54891	2.33002
SL20_3_3	SLAM20	Scalesia baurii ssp. hopkinsii	8.814	32.566	8.602	2.354	1.092	0.274	0.104	6.969	2.312	1.427	1.955	0.475	1.804	0.172	4.67298	3.6948
SL20_4_1	SLAM20	Scalesia baurii ssp. hopkinsii	5.993	17.969	5.148	2.218	1.223	0.431	0.233	4.168	2.202	1.22	1.898	0.474	1.32	0.105	4.31118	2.99833
SL20_4_2	SLAM20	Scalesia baurii ssp. hopkinsii	6.625	19.772	5.486	2.337	1.274	0.426	0.213	4.374	2.306	1.882	2.052	0.508	1.213	0.102	4.52035	2.98445
SL20_8_1	SLAM20	Scalesia baurii ssp. hopkinsii	3.996	15.488	5.182	1.812	0.814	0.35	0.209	4.096	1.801	1.257	1.19	0.408	1.231	0.081	3.78125	3.87588
SL20_8_2	SLAM20	Scalesia baurii ssp. hopkinsii	4.374	15.217	5.063	1.897	0.9	0.375	0.237	4.204	1.906	0.969	1.294	0.513	0.934	0.067	3.61965	3.47897
SL20_8_3	SLAM20	Scalesia baurii ssp. hopkinsii	5.015	16.884	5.368	2.032	0.975	0.379	0.221	4.327	2.053	1.577	1.493	0.492	1.075	0.087	3.90201	3.3667
SL20_9_1	SLAM20	Scalesia baurii ssp. hopkinsii	10.207	29.348	7.01	3.234	1.556	0.461	0.149	5.694	3.236	0.983	2.288	0.509	1.395	0.144	5.1542	2.87528
SL20_9_2	SLAM20	Scalesia baurii ssp. hopkinsii	8.968	26.479	6.536	2.913	1.485	0.446	0.161	5.25	2.879	1.236	2.371	0.593	1.396	0.123	5.04362	2.95261
SL20_9_3	SLAM20	Scalesia baurii ssp. hopkinsii	6.128	26.615	6.079	2.235	1.097	0.368	0.109	4.998	2.203	1.186	1.355	0.525	1.165	0.109	5.32513	4.34318
SL20_15_1	SLAM20	Scalesia baurii ssp. hopkinsii	6.686	25.219	5.825	2.608	1.236	0.448	0.132	4.742	2.608	1.016	1.456	0.441	1.443	0.106	5.31822	3.77191
SL20_15_2	SLAM20	Scalesia baurii ssp. hopkinsii	8.017	28.088	6.536	2.777	1.328	0.425	0.128	5.114	2.743	1.186	2.185	0.458	1.609	0.121	5.49237	3.50355
SL20_15_3	SLAM20	Scalesia baurii ssp. hopkinsii	7.224	29.93	6.181	2.371	1.29	0.384	0.101	4.928	2.371	0.694	2.151	0.711	1.695	0.144	6.07346	4.14313
SL20_16_1	SLAM20	Scalesia baurii ssp. hopkinsii	12.237	30.763	7.891	3.471	1.635	0.44	0.163	6.113	3.454	1.422	2.235	0.931	1.908	0.224	5.03239	2.51393
SL20_16_2	SLAM20	Scalesia baurii ssp. hopkinsii	5.008	15.585	4.724	2.337	1.127	0.495	0.259	3.692	2.337	1.236	1.507	0.458	1.069	0.133	4.22129	3.11202
SL20_16_3	SLAM20	Scalesia baurii ssp. hopkinsii	6.732	23.145	5.994	2.574	1.227	0.429	0.158	4.763	2.543	1.475	1.814	0.492	1.346	0.153	4.85933	3.43806
SL20_17_1	SLAM20	Scalesia baurii ssp. hopkinsii	4.27	15.197	4.504	1.964	1.026	0.436	0.232	3.457	1.932	0.916	1.542	0.458	1.315	0.106	4.39601	3.55902
SL20_17_2	SLAM20	Scalesia baurii ssp. hopkinsii	4.425	15.372	5.334	2.032	0.873	0.381	0.235	3.842	1.921	0.662	1.734	0.391	1.539	0.127	4.00104	3.4739
SL20_17_3	SLAM20	Scalesia baurii ssp. hopkinsii	5.708	18.997	5.199	2.438	1.181	0.469	0.199	3.784	2.443	1.324	2.104	0.594	1.54	0.118	5.02035	3.32814
SL20_23_1	SLAM20	Scalesia baurii ssp. hopkinsii	4.99	14.383	6.096	1.693	0.836	0.278	0.303	4.725	1.677	1.863	1.558	0.474	1.523	0.085	3.04402	2.88236
SL20_23_2	SLAM20	Scalesia baurii ssp. hopkinsii	4.591	14.093	4.809	1.71	0.996	0.356	0.291	4.042	1.766	1.782	1.596	0.679	0.979	0.064	3.48664	3.0697
SL20_23_3	SLAM20	Scalesia baurii ssp. hopkinsii	4.256	13.375	5.3	1.643	0.822	0.31	0.299	4.377	1.696	1.647	1.324	0.407	0.992	0.072	3.05575	3.14262
SL20_24_1	SLAM20	Scalesia baurii ssp. hopkinsii	10.24	22.467	6.672	3.048	1.589	0.457	0.255	5.483	3.174	1.188	2.579	0.594	1.438	0.104	4.09757	2.19404
SL20_24_2	SLAM20	Scalesia baurii ssp. hopkinsii	6.165	15.353	4.775	2.574	1.324	0.539	0.329	4.014	2.557	1.186	2.304	0.424	0.822	0.055	3.82486	2.49035
SL20_24_3	SLAM20	Scalesia baurii ssp. hopkinsii	7.91	18.861	5.673	2.76	1.456	0.487	0.279	4.675	2.783	1.023	1.861	0.477	1.163	0.075	4.03444	2.38445
SL20_25_2	SLAM20	Scalesia baurii ssp. hopkinsii	6.667	18.124	5.351	2.422	1.276	0.453	0.255	4.741	2.388	0.745	2.032	0.441	0.67	0.065	3.82282	2.71846
SL20_25_3	SLAM20	Scalesia baurii ssp. hopkinsii	8.127	24.095	5.74	2.896	1.488	0.504	0.176	4.829	2.914	1	1.982	0.61	0.954	0.061	4.98965	2.96481
SL20_26_1	SLAM20	Scalesia baurii ssp. hopkinsii	9.657	21.187	6.79	3.014	1.463	0.444	0.27	5.521	2.997	1.541	2.032	0.508	1.414	0.134	3.83753	2.19395
SL20_26_2	SLAM20	Scalesia baurii ssp. hopkinsii	7.701	17.814	6.062	2.777	1.308	0.458	0.305	4.657	2.795	1.016	1.931	0.542	1.415	0.125	3.82521	2.31321
SL20_26_3	SLAM20	Scalesia baurii ssp. hopkinsii	7.78	20.296	5.232	2.845	1.555	0.544	0.237	4.531	2.947	1.414	2.13	0.765	1.044	0.095	4.47936	2.60874
SL20_27_1	SLAM20	Scalesia baurii ssp. hopkinsii	5.815	28.03	6.147	2.066	1.016	0.336	0.093	5.218	2.067	1.305	1.559	0.441	0.999	0.072	5.37179	4.82029
SL20_27_2	SLAM20	Scalesia baurii ssp. hopkinsii	8.112	31.752	7.214	2.591	1.211	0.359	0.101	6.091	2.596	1.816	2.086	0.424	1.258	0.112	5.21294	3.9142
SL20_28_1	SLAM20	Scalesia baurii ssp. hopkinsii	3.826	12.018	4.183	1.676	0.946	0.401	0.333	3.512	1.663	0.747	1.307	0.339	0.751	0.059	3.42198	3.14114
SL20_28_2	SLAM20	Scalesia baurii ssp. hopkinsii	4.764	14.674	4.657	1.93	1.071	0.415	0.278	3.743	1.96	0.95	1.681	0.345	1.038	0.083	3.92038	3.08018
SL20_28_3	SLAM20	Scalesia baurii ssp. hopkinsii	4.129	14.597	4.42	1.88	0.985	0.425	0.244	3.736	1.869	1.173	1.24	0.391	0.726	0.062	3.90712	3.53524
SL3_1_1	SLAM3	Scalesia affinis (Floreana)	23.625	26.983	10.617	4.352	2.231	0.41	0.408	10.533	4.352	5.25	4.335	0.847	0.212	0.021	2.56176	1.14214
SL3_1_2	SLAM3	Scalesia affinis (Floreana)	32.017	31.635	11.836	5.351	2.715	0.452	0.402	11.728	5.356	5.575	5.287	1.119	0.375	0.03	2.69739	0.988069
SL3_1_3	SLAM3	Scalesia affinis (Floreana)	31.306	32.876	12.328	4.911	2.548	0.398	0.364	12.182	4.836	5.718	4.734	0.951	0.261	0.042	2.69874	1.05015
SL3_3_1	SLAM3	Scalesia affinis (Floreana)	10.942	18.144	7.468	2.743	1.468	0.367	0.418	7.385	2.744	3.185	2.557	0.474	0.132	0.015	2.45687	1.6582
SL3_3_2	SLAM3	Scalesia affinis (Floreana)	10.474	18.086	7.756	2.489	1.351	0.321	0.402	7.71	2.441	3.423	2.406	0.458	0.076	0.004	2.34578	1.72675
SL3_3_3	SLAM3	Scalesia affinis (Floreana)	8.277	15.508	6.418	2.337	1.291	0.364	0.433	6.352	2.327	2.87	2.174	0.425	0.118	0.01	2.44144	1.87363
SL3_10_1	SLAM3	Scalesia affinis (Floreana)	12.717	16.768	5.927	3.488	2.158	0.589	0.568	5.71	3.473	2.829	3.44	1.695	0.245	0.043	2.9366	1.31855
SL3_10_2	SLAM3	Scalesia affinis (Floreana)	9.831	13.705	5.503	3.031	1.796	0.551	0.658	5.283	2.997	2.557	2.845	1.473	0.294	0.04	2.59417	1.39406
SL3_10_3	SLAM3	Scalesia affinis (Floreana)	11.979	15.256	5.893	3.336	2.044	0.566	0.647	5.599	3.303	2.297	3.267	1.208	0.4	0.053	2.72477	1.27356
SL3_11_1	SLAM3	Scalesia affinis (Floreana)	13.372	22.447	9.398	2.794	1.424	0.297	0.334	9.283	2.812	4.557	2.744	0.542	0.116	0.008	2.41808	1.67866
SL3_11_2	SLAM3	Scalesia affinis (Floreana)	14.946	23.397	9.652	3.133	1.551	0.325	0.343	9.572	3.101	3.863	2.881	0.525	0.186	0.016	2.44432	1.56544
SL3_11_3	SLAM3	Scalesia affinis (Floreana)	11.528	20.102	7.857	2.642	1.469	0.336	0.359	7.823	2.63	2.903	2.207	0.459	0.041	0.009	2.5696	1.74375
SL3_12_1	SLAM3	Scalesia affinis (Floreana)	21.662	30.259	12.48	3.742	1.739	0.3	0.297	12.244	3.709	5.944	3.709	0.711	0.327	0.033	2.47133	1.39687
SL3_12_2	SLAM3	Scalesia affinis (Floreana)	23.942	28.689	11.21	4.216	2.14	0.376	0.366	11.166	4.245	4.38	3.733	0.784	0.182	0.02	2.56932	1.19827
SL3_12_3	SLAM3	Scalesia affinis (Floreana)	11.495	20.838	8.839	2.54	1.303	0.287	0.333	8.743	2.534	4.677	2.45	0.613	0.2	0.018	2.38339	1.81279
SL3_14_1	SLAM3	Scalesia affinis (Floreana)	26.19	30.453	12.412	4.064	2.112	0.327	0.355	12.26	4.064	5.842	3.979	1.05	0.144	0.005	2.48393	1.16277
SL3_14_2	SLAM3	Scalesia affinis (Floreana)	21.144	27.351	11.091	3.624	1.91	0.327	0.355	10.973	3.624	5.063	3.488	0.864	0.212	0.028	2.49257	1.29356
SL3_14_3	SLAM3	Scalesia affinis (Floreana)	12.082	20.741	9.246	2.726	1.315	0.295	0.353	8.302	2.728	3.694	2.558	0.661	1.094	0.071	2.49831	1.71669
SL3_15_1	SLAM3	Scalesia affinis (Floreana)	7.205	14.5	6.299	1.914	1.15	0.304	0.431	6.151	1.881	2.575	1.83	0.661	0.185	0.039	2.35734	2.01249
SL3_15_2	SLAM3	Scalesia affinis (Floreana)	5.854	14.926	5.944	1.761	0.989	0.296	0.33	5.837	1.747	2.529	1.629	0.492	0.272	0.011	2.55714	2.54971
SL3_15_3	SLAM3	Scalesia affinis (Floreana)	8.334	18.26	7.603	2.1	1.102	0.276	0.314	7.403	2.067	2.998	1.813	0.491	0.295	0.037	2.46657	2.19102
SL3_17_1	SLAM3	Scalesia affinis (Floreana)	8.998	26.169	7.383	2.201	1.237	0.298	0.165	6.964	2.185	2.761	2.033	0.576	0.588	0.043	3.75775	2.90831
SL3_17_2	SLAM3	Scalesia affinis (Floreana)	28.487	27.526	11.549	4.233	2.472	0.367	0.473	11.323	4.221	4.407	3.984	1.186	0.398	0.052	2.43098	0.966265
SL3_17_3	SLAM3	Scalesia affinis (Floreana)	23.8	25.878	11.379	3.759	2.098	0.33	0.447	10.873	3.772	4.928	3.721	1.223	0.72	0.071	2.38002	1.08731
SL3_19_1	SLAM3	Scalesia affinis (Floreana)	20.872	31.694	12.988	3.099	1.617	0.239	0.261	12.359	3.103	4.883	2.78	0.644	0.835	0.115	2.56445	1.51849
SL3_19_2	SLAM3	Scalesia affinis (Floreana)	15.844	23.552	10.058	3.167	1.584	0.315	0.359	9.415	3.167	4.03	2.997	0.458	0.784	0.075	2.50154	1.48649
SL3_19_3	SLAM3	Scalesia affinis (Floreana)	18.282	28.67	11.481	3.336	1.598	0.291	0.28	10.823	3.32	4.861	3.303	0.661	0.231	0.041	2.64899	1.56821
SL3_20_1	SLAM3	Scalesia affinis (Floreana)	22.706	22.757	8.772	4.521	2.597	0.515	0.551	8.508	4.568	4.06	4.381	1.614	0.287	0.067	2.67478	1.00225
SL3_20_2	SLAM3	Scalesia affinis (Floreana)	20.408	22.564	8.992	4.047	2.273	0.45	0.504	8.895	4.032	4.083	3.796	1.203	0.113	0.022	2.53671	1.10564
SL3_20_3	SLAM3	Scalesia affinis (Floreana)	10.662	16.341	6.469	3.031	1.652	0.469	0.502	6.285	3.016	3.337	2.897	1.034	0.257	0.025	2.6	1.53264
SL27_2_1	SLAM27	Scalesia baurii ssp. hopkinsii	4.427	16.031	3.844	2.269	1.215	0.59	0.217	3.055	2.291	0.324	1.68	0.408	0.51	0.027	5.24746	3.62119
SL27_2_2	SLAM27	Scalesia baurii ssp. hopkinsii	3.749	14.577	4.047	1.829	0.994	0.452	0.222	3.151	1.796	0.238	1.339	0.339	0.843	0.081	4.62615	3.88824
SL27_2_3	SLAM27	Scalesia baurii ssp. hopkinsii	4.014	14.461	4.166	2.151	1.015	0.516	0.241	3.273	2.069	0.646	1.476	0.425	1	0.064	4.41827	3.60264
SL27_4_1	SLAM27	Scalesia baurii ssp. hopkinsii	5.728	18.415	5.47	2.184	1.108	0.399	0.212	4.434	2.242	0.256	1.24	0.324	1.117	0.14	4.15313	3.21491
SL27_4_2	SLAM27	Scalesia baurii ssp. hopkinsii	4.302	14.984	5.012	1.998	0.896	0.399	0.241	4.082	1.897	0.39	1.05	0.322	1.07	0.076	3.67075	3.48303
SL27_4_3	SLAM27	Scalesia baurii ssp. hopkinsii	4.817	15.372	4.945	2.151	1.018	0.435	0.256	4.303	2.101	0.593	1.373	0.288	0.655	0.047	3.57239	3.1912
SL27_6_1	SLAM27	Scalesia baurii ssp. hopkinsii	4.647	14.364	4.538	2.117	1.08	0.466	0.283	3.531	2.088	0.816	1.613	0.442	1.111	0.095	4.06797	3.09103
SL27_6_2	SLAM27	Scalesia baurii ssp. hopkinsii	7.093	18.725	5.537	2.726	1.35	0.492	0.254	4.468	2.683	1.256	2.022	0.544	1.137	0.08	4.19091	2.63993
SL27_6_3	SLAM27	Scalesia baurii ssp. hopkinsii	4.274	13.143	4.775	1.693	0.92	0.355	0.311	3.797	1.695	0.577	1.288	0.508	1.028	0.068	3.46142	3.07511
SL27_8_1	SLAM27	Scalesia baurii ssp. hopkinsii	7.829	29.29	6.384	2.76	1.316	0.432	0.115	5.302	2.761	1.779	1.982	0.39	1.291	0.084	5.52433	3.74122
SL27_8_2	SLAM27	Scalesia baurii ssp. hopkinsii	4.307	23.843	5.419	1.93	0.904	0.356	0.095	4.404	1.88	0.339	1.338	0.305	1.076	0.073	5.41394	5.53587
SL27_8_3	SLAM27	Scalesia baurii ssp. hopkinsii	7.095	28.204	6.452	2.828	1.225	0.438	0.112	5.173	2.706	1.267	1.559	0.309	1.475	0.098	5.45216	3.97519
SL27_10_1	SLAM27	Scalesia baurii ssp. hopkinsii	13.177	31.791	7.214	3.996	1.967	0.554	0.164	5.809	4.213	0.56	2.43	0.73	1.616	0.168	5.47271	2.41261
SL27_10_2	SLAM27	Scalesia baurii ssp. hopkinsii	17.147	35.338	8.975	4.318	2.048	0.481	0.173	6.457	4.333	1.156	3.45	0.374	2.783	0.243	5.47282	2.06089
SL27_10_3	SLAM27	Scalesia baurii ssp. hopkinsii	15.439	34.194	8.297	4.301	1.993	0.518	0.166	6.537	4.285	0.881	3.099	0.458	1.807	0.206	5.23084	2.21478
SL27_11_1	SLAM27	Scalesia baurii ssp. hopkinsii	2.701	10.506	3.793	1.473	0.741	0.388	0.308	2.908	1.446	0.748	1.236	0.366	1.054	0.067	3.61279	3.88967
SL27_11_2	SLAM27	Scalesia baurii ssp. hopkinsii	2.469	9.789	3.827	1.321	0.684	0.345	0.324	2.898	1.288	0.983	1.05	0.255	1.034	0.117	3.37785	3.96476
SL27_11_3	SLAM27	Scalesia baurii ssp. hopkinsii	7.463	19.249	6.316	2.692	1.218	0.426	0.253	5.136	2.712	1.05	1.729	0.407	1.24	0.13	3.74786	2.57926
SL27_12_1	SLAM27	Scalesia baurii ssp. hopkinsii	5.68	18.202	5.91	2.066	1.005	0.35	0.215	4.464	2.078	1.055	1.38	0.41	1.687	0.154	4.07751	3.20458
SL27_12_2	SLAM27	Scalesia baurii ssp. hopkinsii	4.005	14.015	4.674	1.795	0.887	0.384	0.256	3.712	1.814	0.594	0.088	0.305	1.046	0.087	3.77559	3.49938
SL27_12_3	SLAM27	Scalesia baurii ssp. hopkinsii	4.717	17.039	5.216	1.964	0.941	0.377	0.204	4.302	1.948	0.559	1.101	0.322	0.989	0.073	3.96072	3.61225
SL27_13_1	SLAM27	Scalesia baurii ssp. hopkinsii	7.226	19.985	5.453	2.913	1.407	0.534	0.227	4.445	2.969	1.172	1.815	0.425	1.103	0.115	4.49606	2.76571
SL27_13_2	SLAM27	Scalesia baurii ssp. hopkinsii	7.165	17.213	5.571	2.692	1.338	0.483	0.304	4.455	2.71	0.762	2.151	0.491	1.255	0.116	3.86375	2.40237
SL27_13_3	SLAM27	Scalesia baurii ssp. hopkinsii	5.197	13.53	4.623	2.388	1.159	0.517	0.357	3.658	2.371	0.847	1.795	0.474	0.997	0.096	3.69874	2.60343
SL27_21_1	SLAM27	Scalesia baurii ssp. hopkinsii	3.86	12.794	4.166	1.914	0.957	0.459	0.296	3.322	1.882	0.745	1.542	0.542	0.9	0.069	3.85129	3.31451
SL27_21_2	SLAM27	Scalesia baurii ssp. hopkinsii	3.652	10.875	3.861	1.947	0.972	0.504	0.388	2.899	1.915	1.238	1.509	0.695	1.102	0.06	3.75129	2.97782
SL27_21_3	SLAM27	Scalesia baurii ssp. hopkinsii	3.923	11.204	4.2	1.947	0.964	0.464	0.393	3.236	1.915	1.101	1.678	0.441	1.032	0.072	3.4623	2.85598
SL27_14_1	SLAM27	Scalesia baurii ssp. hopkinsii	4.949	14.538	4.47	2.134	1.142	0.477	0.294	3.759	2.066	0.779	1.761	0.525	0.827	0.058	3.86752	2.93756
SL27_14_2	SLAM27	Scalesia baurii ssp. hopkinsii	5.343	14.577	5.012	2.134	1.094	0.426	0.316	4.043	2.168	0.819	1.569	0.462	1.066	0.079	3.60549	2.72824
SL27_14_3	SLAM27	Scalesia baurii ssp. hopkinsii	4.978	11.844	4.03	2.269	1.26	0.563	0.446	3.327	2.259	1.003	1.833	0.696	0.814	0.068	3.55996	2.37927
SL27_20_1	SLAM27	Scalesia baurii ssp. hopkinsii	20.068	45.883	10.533	5.317	2.169	0.505	0.12	7.986	4.774	2.14	3.263	0.696	2.741	0.346	5.74543	2.28638
SL27_20_2	SLAM27	Scalesia baurii ssp. hopkinsii	20.325	50.264	10.16	5.3	2.212	0.522	0.101	7.785	4.634	1.055	3.68	0.733	2.482	0.33	6.45652	2.47301
SL27_20_3	SLAM27	Scalesia baurii ssp. hopkinsii	17.236	38.284	10.211	4.301	1.84	0.421	0.148	7.79	4.812	0.765	3.692	0.511	2.817	0.283	4.91451	2.22117
