# Supplementary material for: The genomic basis of adaptive leaf variation in the Galápagos giant daisies
Source: Nat Commun. 2026 Apr 16;17:5319. doi: 10.1038/s41467-026-71865-3 (PMC13273160; doi:10.1038/s41467-026-71865-3)
Supplement: Supplementary file 6 — Supplementary Data 4 [file 41467_2026_71865_MOESM6_ESM.xlsx]

## Sheet: SD4 Fst outlier windows
Lobed species	Unlobed species	Scalesia scaffold	Scalesia chromosome number	Window mid position	Fst	Z (Fst)	Window Fay & Wu's H (lobed species)	Window Fay & Wu's H (unlobed species)	Scalesia gene ID	Arabidopsis thalina gene ID	Arabidopsis thalina gene Symbol
S. baurii ssp. baurii	S. crockeri	ScDrF4C_16;HRSCAF=437	1	6125000	0.507106	4.00182	-1.85868	-0.153086	augustus_masked-ScDrF4C_16_HRSCAF_437-processed-gene-61.0-mRNA-1	AT1G52340.1	ABA2
S. baurii ssp. baurii	S. crockeri	ScDrF4C_18;HRSCAF=503	5	75705000	0.615014	5.16418	-2.27127	-0.46133	maker-ScDrF4C_18_HRSCAF_503-snap-gene-757.1-mRNA-1	AT4G25420.1	AT2301
S. baurii ssp. baurii	S. crockeri	ScDrF4C_24;HRSCAF=619	8	15375000	0.534137	4.29299	-1.06671	0.339659	maker-ScDrF4C_24_HRSCAF_619-augustus-gene-153.1-mRNA-1	AT2G46770.1	ANAC043
S. baurii ssp. baurii	S. crockeri	ScDrF4C_17;HRSCAF=438	10	12385000	0.511785	4.05222	-1.37442	0.25041	maker-ScDrF4C_17_HRSCAF_438-snap-gene-124.9-mRNA-1	AT3G15540.1	IAA19
S. baurii ssp. baurii	S. crockeri	ScDrF4C_10;HRSCAF=299	15	94765000	0.510358	4.03685	-1.59799	-0.09252	maker-ScDrF4C_10_HRSCAF_299-augustus-gene-947.7-mRNA-1	AT2G46680.1	ATHB-7
S. baurii ssp. hopkinsii	S. crockeri	ScDrF4C_18;HRSCAF=503	5	75705000	0.678526	5.46461	-0.728275	-0.46133	maker-ScDrF4C_18_HRSCAF_503-snap-gene-757.1-mRNA-1	AT4G25420.1	AT2301
S. baurii ssp. hopkinsii	S. crockeri	ScDrF4C_17;HRSCAF=438	10	98425000	0.639797	5.05817	-0.982286	-1.05608	maker-ScDrF4C_17_HRSCAF_438-snap-gene-984.7-mRNA-1	AT3G57230.1	AGL16
S. cfr. retroflexa	S. crockeri	ScDrF4C_8;HRSCAF=266	11	885000	0.33256	4.10621	-0.803885	0.161368	maker-ScDrF4C_8_HRSCAF_266-snap-gene-9.0-mRNA-1	AT2G45660.1	AGL20
S. cfr. retroflexa	S. crockeri	ScDrF4C_8;HRSCAF=266	11	45405000	0.381202	4.88906	-1.4391	-0.116038	maker-ScDrF4C_8_HRSCAF_266-snap-gene-454.0-mRNA-1	AT5G51810.1	AT2353
S. cfr. retroflexa	S. crockeri	ScDrF4C_3;HRSCAF=117	14	14295000	0.360287	4.55245	-0.239013	-0.223534	maker-ScDrF4C_3_HRSCAF_117-snap-gene-143.0-mRNA-1	AT2G41510.1	ATCKX1
S. cfr. retroflexa	S. crockeri	ScDrF4C_3;HRSCAF=117	14	14305000	0.35701	4.49971	-0.186182	-0.187339	maker-ScDrF4C_3_HRSCAF_117-snap-gene-143.0-mRNA-1	AT2G41510.1	ATCKX1
S. cfr. retroflexa	S. crockeri	ScDrF4C_10;HRSCAF=299	15	94765000	0.489288	6.62863	-0.075487	-0.09252	maker-ScDrF4C_10_HRSCAF_299-augustus-gene-947.7-mRNA-1	AT2G46680.1	ATHB-7
S. cfr. retroflexa	S. crockeri	ScDrF4C_19;HRSCAF=560	16	75475000	0.390587	5.04011	-1.40549	0.292217	maker-ScDrF4C_19_HRSCAF_560-snap-gene-754.13-mRNA-1	AT1G18400.1	BEE1
S. cfr. retroflexa	S. crockeri	ScDrF4C_28;HRSCAF=834	21	85665000	0.337604	4.18738	-0.040999	0.345519	maker-ScDrF4C_28_HRSCAF_834-augustus-gene-856.4-mRNA-1	AT1G32240.1	KAN2
S. divisa	S. crockeri	ScDrF4C_18;HRSCAF=503	5	22945000	0.403139	4.57149	-0.369813	0.016269	maker-ScDrF4C_18_HRSCAF_503-snap-gene-229.19-mRNA-1	AT3G04740.1	ATMED14
S. divisa	S. crockeri	ScDrF4C_18;HRSCAF=503	5	75705000	0.542052	6.66376	-0.213512	-0.46133	maker-ScDrF4C_18_HRSCAF_503-snap-gene-757.1-mRNA-1	AT4G25420.1	AT2301
S. divisa	S. crockeri	ScDrF4C_14;HRSCAF=375	9	1985000	0.37168	4.09766	-0.021673	0.280247	maker-ScDrF4C_14_HRSCAF_375-augustus-gene-19.4-mRNA-1	AT5G61850.1	LFY
S. divisa	S. crockeri	ScDrF4C_8;HRSCAF=266	11	885000	0.36776	4.03862	-0.103744	0.161368	maker-ScDrF4C_8_HRSCAF_266-snap-gene-9.0-mRNA-1	AT2G45660.1	AGL20
S. divisa	S. crockeri	ScDrF4C_20;HRSCAF=566	13	1955000	0.409564	4.66826	-0.375048	0.344819	augustus_masked-ScDrF4C_20_HRSCAF_566-processed-gene-19.10-mRNA-1	AT1G66340.1	AtETR1
S. divisa	S. crockeri	ScDrF4C_1;HRSCAF=12	20	74775000	0.376546	4.17095	-0.328255	0.007438	augustus_masked-ScDrF4C_1_HRSCAF_12-processed-gene-747.1-mRNA-1	AT4G00150.1	ATHAM3
S. divisa	S. crockeri	ScDrF4C_2;HRSCAF=115	28	82745000	0.386442	4.32	-0.326949	0.084381	maker-ScDrF4C_2_HRSCAF_115-augustus-gene-827.0-mRNA-1	AT2G18790.1	HY3
S. divisa	S. crockeri	ScDrF4C_29;HRSCAF=836	29	42225000	0.366158	4.01449	-0.267478	-0.277505	maker-ScDrF4C_29_HRSCAF_836-augustus-gene-422.0-mRNA-1	AT5G44190.1	ATGLK2
S. divisa	S. crockeri	ScDrF4C_29;HRSCAF=836	29	55925000	0.396334	4.46899	-0.197269	0.128271	maker-ScDrF4C_29_HRSCAF_836-snap-gene-559.3-mRNA-1	AT3G51800.2	ATEBP1
S. divisa	S. crockeri	ScDrF4C_1634;HRSCAF=2962	30	63105000	0.447762	5.24359	-0.450834	-0.323589	maker-ScDrF4C_1634_HRSCAF_2962-snap-gene-631.0-mRNA-1	AT5G19530.1	ACL5
S. divisa	S. crockeri	ScDrF4C_1634;HRSCAF=2962	30	71075000	0.372844	4.11519	-0.577839	-0.094175	maker-ScDrF4C_1634_HRSCAF_2962-snap-gene-710.7-mRNA-1	AT1G22710.1	ATSUC2
S. divisa	S. crockeri	ScDrF4C_13;HRSCAF=342	31	7385000	0.368008	4.04235	-0.407247	0.148852	maker-ScDrF4C_13_HRSCAF_342-snap-gene-74.0-mRNA-1	AT5G06600.1	AtUBP12
S. divisa	S. crockeri	ScDrF4C_1633;HRSCAF=2961	32	2545000	0.447437	5.23869	-0.522033	0.302659	maker-ScDrF4C_1633_HRSCAF_2961-augustus-gene-25.6-mRNA-1	AT5G60450.1	ARF4
S. divisa x S. incisa	S. crockeri	ScDrF4C_18;HRSCAF=503	5	83705000	0.433401	4.45265	-0.580679	0.21055	maker-ScDrF4C_18_HRSCAF_503-augustus-gene-837.10-mRNA-1	AT4G02020.1	EZA1
S. divisa x S. incisa	S. crockeri	ScDrF4C_5;HRSCAF=195	6	2055000	0.475501	5.02577	-0.564143	0.254595	maker-ScDrF4C_5_HRSCAF_195-snap-gene-20.21-mRNA-1	AT1G80840.1	ATWRKY40
S. divisa x S. incisa	S. crockeri	ScDrF4C_8;HRSCAF=266	11	115000	0.409122	4.12214	-0.249251	-0.317866	maker-ScDrF4C_8_HRSCAF_266-augustus-gene-1.21-mRNA-1	AT2G46020.2	ATBRM
S. divisa x S. incisa	S. crockeri	ScDrF4C_20;HRSCAF=566	13	1955000	0.453417	4.72513	-1.11494	0.344819	augustus_masked-ScDrF4C_20_HRSCAF_566-processed-gene-19.10-mRNA-1	AT1G66340.1	AtETR1
S. divisa x S. incisa	S. crockeri	ScDrF4C_20;HRSCAF=566	13	92495000	0.420846	4.28174	-0.72982	0.178092	maker-ScDrF4C_20_HRSCAF_566-augustus-gene-925.3-mRNA-1	AT4G25420.1	AT2301
S. divisa x S. incisa	S. crockeri	ScDrF4C_23;HRSCAF=597	17	10985000	0.521739	5.65521	-0.1778	0.24379	maker-ScDrF4C_23_HRSCAF_597-augustus-gene-109.3-mRNA-1	AT5G42630.1	ATS
S. divisa x S. incisa	S. crockeri	ScDrF4C_1634;HRSCAF=2962	30	63095000	0.433604	4.45542	-0.414803	-0.39002	maker-ScDrF4C_1634_HRSCAF_2962-snap-gene-631.0-mRNA-1	AT5G19530.1	ACL5
S. divisa x S. incisa	S. crockeri	ScDrF4C_1634;HRSCAF=2962	30	63105000	0.603599	6.76958	-0.047364	-0.323589	maker-ScDrF4C_1634_HRSCAF_2962-snap-gene-631.0-mRNA-1	AT5G19530.1	ACL5
S. divisa x S. incisa	S. crockeri	ScDrF4C_1634;HRSCAF=2962	30	71075000	0.437158	4.5038	-0.203382	-0.094175	maker-ScDrF4C_1634_HRSCAF_2962-snap-gene-710.7-mRNA-1	AT1G22710.1	ATSUC2
S. helleri	S. crockeri	ScDrF4C_26;HRSCAF=729	4	73695000	0.504882	5.25073	-0.349471	0.204454	maker-ScDrF4C_26_HRSCAF_729-augustus-gene-737.0-mRNA-1	AT1G15550.1	ATGA3OX1
S. helleri	S. crockeri	ScDrF4C_18;HRSCAF=503	5	75705000	0.604789	6.56527	-1.1535	-0.46133	maker-ScDrF4C_18_HRSCAF_503-snap-gene-757.1-mRNA-1	AT4G25420.1	AT2301
S. helleri	S. crockeri	ScDrF4C_14;HRSCAF=375	9	62545000	0.513698	5.36672	-0.129187	-0.943635	maker-ScDrF4C_14_HRSCAF_375-snap-gene-625.1-mRNA-1	AT1G30330.2	ARF6
S. helleri	S. crockeri	ScDrF4C_8;HRSCAF=266	11	885000	0.458208	4.63661	-0.218122	0.161368	maker-ScDrF4C_8_HRSCAF_266-snap-gene-9.0-mRNA-1	AT2G45660.1	AGL20
S. helleri	S. crockeri	ScDrF4C_8;HRSCAF=266	11	45405000	0.46849	4.77189	-0.564243	-0.116038	maker-ScDrF4C_8_HRSCAF_266-snap-gene-454.0-mRNA-1	AT5G51810.1	AT2353
S. helleri	S. crockeri	ScDrF4C_12;HRSCAF=323	12	55505000	0.462854	4.69774	-0.803334	-0.295374	maker-ScDrF4C_12_HRSCAF_323-snap-gene-555.1-mRNA-1	AT1G47990.1	ATGA2OX4
S. helleri	S. crockeri	ScDrF4C_12;HRSCAF=323	12	58525000	0.418432	4.11325	-0.546801	-0.365065	maker-ScDrF4C_12_HRSCAF_323-augustus-gene-585.7-mRNA-1	AT4G32551.2	LUG
S. helleri	S. crockeri	ScDrF4C_10;HRSCAF=299	15	94765000	0.464489	4.71925	-1.11262	-0.09252	maker-ScDrF4C_10_HRSCAF_299-augustus-gene-947.7-mRNA-1	AT2G46680.1	ATHB-7
S. helleri	S. crockeri	ScDrF4C_21;HRSCAF=572	18	15805000	0.427097	4.22726	-0.81888	0.051618	maker-ScDrF4C_21_HRSCAF_572-augustus-gene-158.1-mRNA-1	AT2G46020.2	ATBRM
S. helleri	S. crockeri	ScDrF4C_28;HRSCAF=834	21	43795000	0.505184	5.2547	-1.51036	0.080444	maker-ScDrF4C_28_HRSCAF_834-augustus-gene-438.0-mRNA-1	AT5G16560.1	KAN
S. helleri	S. crockeri	ScDrF4C_28;HRSCAF=834	21	55455000	0.488329	5.03293	-0.121187	0.10145	maker-ScDrF4C_28_HRSCAF_834-augustus-gene-554.5-mRNA-1	AT4G37580.1	COP3
S. helleri	S. crockeri	ScDrF4C_4;HRSCAF=191	22	90195000	0.485493	4.99561	-1.33251	-0.009794	augustus_masked-ScDrF4C_4_HRSCAF_191-processed-gene-902.0-mRNA-1	AT1G01040.2	ASU1
S. helleri	S. crockeri	ScDrF4C_13;HRSCAF=342	31	12725000	0.464263	4.71628	-1.16952	0.130517	maker-ScDrF4C_13_HRSCAF_342-augustus-gene-127.6-mRNA-1	AT5G60450.1	ARF4
S. helleri	S. crockeri	ScDrF4C_6;HRSCAF=209	33	13355000	0.448506	4.50895	-0.275495	0.148335	maker-ScDrF4C_6_HRSCAF_209-augustus-gene-133.0-mRNA-1	AT4G04890.1	PDF2
S. helleri (Santa Cruz population)	S. crockeri	ScDrF4C_3;HRSCAF=117	14	6345000	0.641079	4.2954	-0.221515	-0.107313	maker-ScDrF4C_3_HRSCAF_117-augustus-gene-63.2-mRNA-1	AT4G25420.1	AT2301
S. helleri (Santa Cruz population)	S. crockeri	ScDrF4C_28;HRSCAF=834	21	55455000	0.631254	4.20357	-0.273864	0.10145	maker-ScDrF4C_28_HRSCAF_834-augustus-gene-554.5-mRNA-1	AT4G37580.1	COP3
S. helleri (Santa Cruz population)	S. crockeri	ScDrF4C_4;HRSCAF=191	22	90195000	0.614224	4.0444	-2.2345	-0.009794	augustus_masked-ScDrF4C_4_HRSCAF_191-processed-gene-902.0-mRNA-1	AT1G01040.2	ASU1
S. helleri (Santa Cruz population)	S. crockeri	ScDrF4C_1633;HRSCAF=2961	32	75265000	0.665147	4.52035	-0.850499	0.282394	maker-ScDrF4C_1633_HRSCAF_2961-snap-gene-752.8-mRNA-1	AT5G65310.1	ATHB-5
S. helleri (Santa Cruz population)	S. crockeri	ScDrF4C_6;HRSCAF=209	33	13355000	0.616249	4.06333	-0.236013	0.148335	maker-ScDrF4C_6_HRSCAF_209-augustus-gene-133.0-mRNA-1	AT4G04890.1	PDF2
S. helleri (Santa Fe population)	S. crockeri	ScDrF4C_26;HRSCAF=729	4	73695000	0.595855	4.35477	-0.529332	0.204454	maker-ScDrF4C_26_HRSCAF_729-augustus-gene-737.0-mRNA-1	AT1G15550.1	ATGA3OX1
S. helleri (Santa Fe population)	S. crockeri	ScDrF4C_18;HRSCAF=503	5	75705000	0.607022	4.467	-1.23667	-0.46133	maker-ScDrF4C_18_HRSCAF_503-snap-gene-757.1-mRNA-1	AT4G25420.1	AT2301
S. helleri (Santa Fe population)	S. crockeri	ScDrF4C_8;HRSCAF=266	11	42005000	0.563344	4.02804	-0.036653	-0.732121	maker-ScDrF4C_8_HRSCAF_266-augustus-gene-420.0-mRNA-1	AT5G51600.1	ATMAP65-3
S. helleri (Santa Fe population)	S. crockeri	ScDrF4C_8;HRSCAF=266	11	45405000	0.561321	4.00771	-1.02998	-0.116038	maker-ScDrF4C_8_HRSCAF_266-snap-gene-454.0-mRNA-1	AT5G51810.1	AT2353
S. helleri (Santa Fe population)	S. crockeri	ScDrF4C_1;HRSCAF=12	20	46615000	0.616034	4.55756	-0.177783	-0.193514	maker-ScDrF4C_1_HRSCAF_12-snap-gene-466.0-mRNA-1	AT1G22710.1	ATSUC2
S. helleri (Santa Fe population)	S. crockeri	ScDrF4C_1;HRSCAF=12	20	46625000	0.568332	4.07817	-1.0624	-0.195799	maker-ScDrF4C_1_HRSCAF_12-snap-gene-466.0-mRNA-1	AT1G22710.1	ATSUC2
S. helleri (Santa Fe population)	S. crockeri	ScDrF4C_28;HRSCAF=834	21	43795000	0.631544	4.71344	-0.329249	0.080444	maker-ScDrF4C_28_HRSCAF_834-augustus-gene-438.0-mRNA-1	AT5G16560.1	KAN
S. helleri (Santa Fe population)	S. crockeri	ScDrF4C_28;HRSCAF=834	21	55455000	0.617496	4.57226	-0.208454	0.10145	maker-ScDrF4C_28_HRSCAF_834-augustus-gene-554.5-mRNA-1	AT4G37580.1	COP3
S. helleri (Santa Fe population)	S. crockeri	ScDrF4C_4;HRSCAF=191	22	90195000	0.569284	4.08774	-2.13293	-0.009794	augustus_masked-ScDrF4C_4_HRSCAF_191-processed-gene-902.0-mRNA-1	AT1G01040.2	ASU1
S. helleri (Santa Fe population)	S. crockeri	ScDrF4C_9;HRSCAF=291	26	84875000	0.655148	4.95065	-2.50436	0.315884	maker-ScDrF4C_9_HRSCAF_291-snap-gene-848.5-mRNA-1	AT3G23280.1	XBAT35
S. incisa	S. crockeri	ScDrF4C_18;HRSCAF=503	5	75705000	0.45649	4.06282	-0.420047	-0.46133	maker-ScDrF4C_18_HRSCAF_503-snap-gene-757.1-mRNA-1	AT4G25420.1	AT2301
S. incisa	S. crockeri	ScDrF4C_18;HRSCAF=503	5	83705000	0.51111	4.7524	-0.84514	0.21055	maker-ScDrF4C_18_HRSCAF_503-augustus-gene-837.10-mRNA-1	AT4G02020.1	EZA1
S. incisa	S. crockeri	ScDrF4C_20;HRSCAF=566	13	92495000	0.55289	5.27987	-0.74222	0.178092	maker-ScDrF4C_20_HRSCAF_566-augustus-gene-925.3-mRNA-1	AT4G25420.1	AT2301
S. incisa	S. crockeri	ScDrF4C_1634;HRSCAF=2962	30	27655000	0.485569	4.42994	-1.07822	0.327327	maker-ScDrF4C_1634_HRSCAF_2962-snap-gene-276.0-mRNA-1	AT2G45190.1	AFO
S. incisa	S. crockeri	ScDrF4C_1634;HRSCAF=2962	30	63105000	0.515945	4.81344	-1.56281	-0.323589	maker-ScDrF4C_1634_HRSCAF_2962-snap-gene-631.0-mRNA-1	AT5G19530.1	ACL5
S. incisa	S. crockeri	ScDrF4C_1633;HRSCAF=2961	32	2545000	0.50964	4.73384	-1.04971	0.302659	maker-ScDrF4C_1633_HRSCAF_2961-augustus-gene-25.6-mRNA-1	AT5G60450.1	ARF4
S. retroflexa	S. crockeri	ScDrF4C_8;HRSCAF=266	11	42005000	0.44668	4.31779	-0.053426	-0.732121	maker-ScDrF4C_8_HRSCAF_266-augustus-gene-420.0-mRNA-1	AT5G51600.1	ATMAP65-3
S. retroflexa	S. crockeri	ScDrF4C_8;HRSCAF=266	11	45405000	0.457565	4.4581	-0.834277	-0.116038	maker-ScDrF4C_8_HRSCAF_266-snap-gene-454.0-mRNA-1	AT5G51810.1	AT2353
S. retroflexa	S. crockeri	ScDrF4C_12;HRSCAF=323	12	55505000	0.564188	5.83249	-1.50878	-0.295374	maker-ScDrF4C_12_HRSCAF_323-snap-gene-555.1-mRNA-1	AT1G47990.1	ATGA2OX4
S. retroflexa	S. crockeri	ScDrF4C_12;HRSCAF=323	12	58525000	0.520531	5.26974	-1.56898	-0.365065	maker-ScDrF4C_12_HRSCAF_323-augustus-gene-585.7-mRNA-1	AT4G32551.2	LUG
S. retroflexa	S. crockeri	ScDrF4C_10;HRSCAF=299	15	94765000	0.508029	5.10859	-0.029779	-0.09252	maker-ScDrF4C_10_HRSCAF_299-augustus-gene-947.7-mRNA-1	AT2G46680.1	ATHB-7
S. retroflexa	S. crockeri	ScDrF4C_1;HRSCAF=12	20	46625000	0.424133	4.02715	-0.207391	-0.195799	maker-ScDrF4C_1_HRSCAF_12-snap-gene-466.0-mRNA-1	AT1G22710.1	ATSUC2
S. retroflexa	S. crockeri	ScDrF4C_28;HRSCAF=834	21	55455000	0.483808	4.79638	-1.48672	0.10145	maker-ScDrF4C_28_HRSCAF_834-augustus-gene-554.5-mRNA-1	AT4G37580.1	COP3
