# Supplementary material for: The genomic basis of adaptive leaf variation in the Galápagos giant daisies
Source: Nat Commun. 2026 Apr 16;17:5319. doi: 10.1038/s41467-026-71865-3 (PMC13273160; doi:10.1038/s41467-026-71865-3)
Supplement: Supplementary file 7 — Supplementary Data 5 [file 41467_2026_71865_MOESM7_ESM.xlsx]

## Sheet: SD5 selected genes
Arabidopsis thalina ortholog ID	Arabidopsis thalina gene Symbol	Scalesia gene ID	chromosome ID	chromosome number	Fst outlier in
AT1G52340.1	ABA2, ATABA2, ATSDR1, GIN1, ISI4, SDR1, SIS4, SRE1	augustus_masked-ScDrF4C_16_HRSCAF_437-processed-gene-61.0-mRNA-1	ScDrF4C_16;HRSCAF=437	1	Scalesia_baurii_ssp_baurii
AT5G19530.1	ACL5	maker-ScDrF4C_1634_HRSCAF_2962-snap-gene-631.0-mRNA-1	ScDrF4C_1634;HRSCAF=2962	30	Scalesia_divisa; Scalesia_incisa; Scalesia_incisa_divisa
AT2G45190.1	AFO, FIL, YAB1	maker-ScDrF4C_1634_HRSCAF_2962-snap-gene-276.0-mRNA-1	ScDrF4C_1634;HRSCAF=2962	30	Scalesia_incisa
AT3G57230.1	AGL16	maker-ScDrF4C_17_HRSCAF_438-snap-gene-984.7-mRNA-1	ScDrF4C_17;HRSCAF=438	10	Scalesia_bauri_ssp_hopkinsii
AT2G45660.1	AGL20, ATSOC1, SOC1	maker-ScDrF4C_8_HRSCAF_266-snap-gene-9.0-mRNA-1	ScDrF4C_8;HRSCAF=266	11	Scalesia_cfr_retroflexa; Scalesia_divisa; Scalesia_helleri; Scalesia_retroflexa
AT2G46770.1	ANAC043, NST1	maker-ScDrF4C_24_HRSCAF_619-augustus-gene-153.1-mRNA-1	ScDrF4C_24;HRSCAF=619	8	Scalesia_baurii_ssp_baurii
AT5G60450.1	ARF4	maker-ScDrF4C_13_HRSCAF_342-augustus-gene-127.6-mRNA-1	ScDrF4C_13;HRSCAF=342	31	Scalesia_helleri
AT5G60450.1	ARF4	maker-ScDrF4C_1633_HRSCAF_2961-augustus-gene-25.6-mRNA-1	ScDrF4C_1633;HRSCAF=2961	32	Scalesia_divisa; Scalesia_incisa
AT1G30330.2	ARF6	maker-ScDrF4C_14_HRSCAF_375-snap-gene-625.1-mRNA-1	ScDrF4C_14;HRSCAF=375	9	Scalesia_helleri
AT1G01040.2	ASU1, ATDCL1, CAF, DCL1, EMB60, EMB76, SIN1, SUS1	augustus_masked-ScDrF4C_4_HRSCAF_191-processed-gene-902.0-mRNA-1	ScDrF4C_4;HRSCAF=191	22	Scalesia_helleri_Santa_Cruz; Scalesia_helleri_Santa_Fe; Scalesia_helleri
AT4G25420.1	AT2301, ATGA20OX1, GA20OX1, GA5	maker-ScDrF4C_18_HRSCAF_503-snap-gene-757.1-mRNA-1	ScDrF4C_18;HRSCAF=503	5	Scalesia_bauri_ssp_hopkinsii; Scalesia_baurii_ssp_baurii; Scalesia_divisa; Scalesia_helleri_Santa_Cruz; Scalesia_helleri_Santa_Fe; Scalesia_helleri; Scalesia_incisa; Scalesia_retroflexa
AT4G25420.1	AT2301, ATGA20OX1, GA20OX1, GA5	maker-ScDrF4C_20_HRSCAF_566-augustus-gene-925.3-mRNA-1	ScDrF4C_20;HRSCAF=566	13	Scalesia_incisa; Scalesia_incisa_divisa
AT4G25420.1	AT2301, ATGA20OX1, GA20OX1, GA5	maker-ScDrF4C_3_HRSCAF_117-augustus-gene-63.2-mRNA-1	ScDrF4C_3;HRSCAF=117	14	Scalesia_helleri_Santa_Cruz
AT5G51810.1	AT2353, ATGA20OX2, GA20OX2	maker-ScDrF4C_8_HRSCAF_266-snap-gene-454.0-mRNA-1	ScDrF4C_8;HRSCAF=266	11	Scalesia_cfr_retroflexa; Scalesia_helleri_Santa_Fe; Scalesia_helleri; Scalesia_retroflexa
AT2G46020.2	ATBRM, BRM, CHA2, CHR2, FFO3	maker-ScDrF4C_21_HRSCAF_572-augustus-gene-158.1-mRNA-1	ScDrF4C_21;HRSCAF=572	18	Scalesia_helleri
AT2G46020.2	ATBRM, BRM, CHA2, CHR2, FFO3	maker-ScDrF4C_8_HRSCAF_266-augustus-gene-1.21-mRNA-1	ScDrF4C_8;HRSCAF=266	11	Scalesia_divisa; Scalesia_helleri; Scalesia_incisa_divisa
AT2G41510.1	ATCKX1, CKX1	maker-ScDrF4C_3_HRSCAF_117-snap-gene-143.0-mRNA-1	ScDrF4C_3;HRSCAF=117	14	Scalesia_cfr_retroflexa
AT3G51800.2	ATEBP1, ATG2, EBP1, G2p	maker-ScDrF4C_29_HRSCAF_836-snap-gene-559.3-mRNA-1	ScDrF4C_29;HRSCAF=836	29	Scalesia_divisa
AT1G66340.1	AtETR1, EIN1, ETR, ETR1, RDO3	augustus_masked-ScDrF4C_20_HRSCAF_566-processed-gene-19.10-mRNA-1	ScDrF4C_20;HRSCAF=566	13	Scalesia_divisa; Scalesia_incisa_divisa
AT1G47990.1	ATGA2OX4, GA2OX4	maker-ScDrF4C_12_HRSCAF_323-snap-gene-555.1-mRNA-1	ScDrF4C_12;HRSCAF=323	12	Scalesia_helleri; Scalesia_retroflexa
AT1G15550.1	ATGA3OX1, GA3OX1, GA4	maker-ScDrF4C_26_HRSCAF_729-augustus-gene-737.0-mRNA-1	ScDrF4C_26;HRSCAF=729	4	Scalesia_helleri_Santa_Fe; Scalesia_helleri
AT5G44190.1	ATGLK2, GLK2, GPRI2	maker-ScDrF4C_29_HRSCAF_836-augustus-gene-422.0-mRNA-1	ScDrF4C_29;HRSCAF=836	29	Scalesia_divisa
AT4G00150.1	ATHAM3, HAM3, LOM3, SCL6-IV	augustus_masked-ScDrF4C_1_HRSCAF_12-processed-gene-747.1-mRNA-1	ScDrF4C_1;HRSCAF=12	20	Scalesia_divisa
AT5G65310.1	ATHB-5, ATHB5, HB5	maker-ScDrF4C_1633_HRSCAF_2961-snap-gene-752.8-mRNA-1	ScDrF4C_1633;HRSCAF=2961	32	Scalesia_helleri_Santa_Cruz
AT2G46680.1	ATHB-7, ATHB7, HB-7	maker-ScDrF4C_10_HRSCAF_299-augustus-gene-947.7-mRNA-1	ScDrF4C_10;HRSCAF=299	15	Scalesia_baurii_ssp_baurii; Scalesia_cfr_retroflexa; Scalesia_helleri; Scalesia_retroflexa
AT5G51600.1	ATMAP65-3, MAP65-3, PLE	maker-ScDrF4C_8_HRSCAF_266-augustus-gene-420.0-mRNA-1	ScDrF4C_8;HRSCAF=266	11	Scalesia_helleri_Santa_Fe, Scalesia_helleri, Scalesia_retroflexa
AT3G04740.1	ATMED14, MED14, SWP	maker-ScDrF4C_18_HRSCAF_503-snap-gene-229.19-mRNA-1	ScDrF4C_18;HRSCAF=503	5	Scalesia_divisa
AT5G42630.1	ATS, KAN4	maker-ScDrF4C_23_HRSCAF_597-augustus-gene-109.3-mRNA-1	ScDrF4C_23;HRSCAF=597	17	Scalesia_incisa_divisa
AT1G22710.1	ATSUC2, SUC2, SUT1	maker-ScDrF4C_1634_HRSCAF_2962-snap-gene-710.7-mRNA-1	ScDrF4C_1634;HRSCAF=2962	30	Scalesia_divisa; Scalesia_incisa_divisa
AT1G22710.1	ATSUC2, SUC2, SUT1	maker-ScDrF4C_1_HRSCAF_12-snap-gene-466.0-mRNA-1	ScDrF4C_1;HRSCAF=12	20	Scalesia_helleri_Santa_Fe, Scalesia_retroflexa
AT5G06600.1	AtUBP12, UBP12	maker-ScDrF4C_13_HRSCAF_342-snap-gene-74.0-mRNA-1	ScDrF4C_13;HRSCAF=342	31	Scalesia_divisa
AT1G80840.1	ATWRKY40, WRKY40	maker-ScDrF4C_5_HRSCAF_195-snap-gene-20.21-mRNA-1	ScDrF4C_5;HRSCAF=195	6	Scalesia_incisa_divisa
AT1G18400.1	BEE1	maker-ScDrF4C_19_HRSCAF_560-snap-gene-754.13-mRNA-1	ScDrF4C_19;HRSCAF=560	16	Scalesia_cfr_retroflexa
AT4G37580.1	COP3, HLS1, UNS2	maker-ScDrF4C_28_HRSCAF_834-augustus-gene-554.5-mRNA-1	ScDrF4C_28;HRSCAF=834	21	Scalesia_helleri_Santa_Cruz; Scalesia_helleri_Santa_Fe; Scalesia_helleri; Scalesia_retroflexa
AT4G02020.1	EZA1, SDG10, SWN	maker-ScDrF4C_18_HRSCAF_503-augustus-gene-837.10-mRNA-1	ScDrF4C_18;HRSCAF=503	5	Scalesia_incisa; Scalesia_incisa_divisa
AT2G18790.1	HY3, OOP1, PHYB	maker-ScDrF4C_2_HRSCAF_115-augustus-gene-827.0-mRNA-1	ScDrF4C_2;HRSCAF=115	28	Scalesia_divisa
AT3G15540.1	IAA19, MSG2	maker-ScDrF4C_17_HRSCAF_438-snap-gene-124.9-mRNA-1	ScDrF4C_17;HRSCAF=438	10	Scalesia_baurii_ssp_baurii
AT5G16560.1	KAN, KAN1	maker-ScDrF4C_28_HRSCAF_834-augustus-gene-438.0-mRNA-1	ScDrF4C_28;HRSCAF=834	21	Scalesia_helleri_Santa_Fe; Scalesia_helleri
AT1G32240.1	KAN2	maker-ScDrF4C_28_HRSCAF_834-augustus-gene-856.4-mRNA-1	ScDrF4C_28;HRSCAF=834	21	Scalesia_cfr_retroflexa
AT5G61850.1	LFY, LFY3	maker-ScDrF4C_14_HRSCAF_375-augustus-gene-19.4-mRNA-1	ScDrF4C_14;HRSCAF=375	9	Scalesia_divisa
AT4G32551.2	LUG, RON2	maker-ScDrF4C_12_HRSCAF_323-augustus-gene-585.7-mRNA-1	ScDrF4C_12;HRSCAF=323	12	Scalesia_bauri_ssp_hopkinsii; Scalesia_helleri; Scalesia_retroflexa
AT4G04890.1	PDF2	maker-ScDrF4C_6_HRSCAF_209-augustus-gene-133.0-mRNA-1	ScDrF4C_6;HRSCAF=209	33	Scalesia_helleri_Santa_Cruz; Scalesia_helleri
AT3G23280.1	XBAT35	maker-ScDrF4C_9_HRSCAF_291-snap-gene-848.5-mRNA-1	ScDrF4C_9;HRSCAF=291	26	Scalesia_helleri_Santa_Fe
