# Supplementary material for: The genomic basis of adaptive leaf variation in the Galápagos giant daisies
Source: Nat Commun. 2026 Apr 16;17:5319. doi: 10.1038/s41467-026-71865-3 (PMC13273160; doi:10.1038/s41467-026-71865-3)
Supplement: Supplementary file 8 — Supplementary Data 6 [file 41467_2026_71865_MOESM8_ESM.xlsx]

## Sheet: SD6 GWAS
Scalesia gene ID	range	chromosome ID	chromosome number	Arabidopsis thalina ortholog ID	Arabidopsis thalina gene Symbol
snap_masked-ScDrF4C_29_HRSCAF=836-processed-gene-399.8	39943369-39954052	ScDrF4C_29;HRSCAF=836	29	NA	NA
maker-ScDrF4C_29_HRSCAF=836-snap-gene-425.4	42517101-42519611	ScDrF4C_29;HRSCAF=836	29	AT1G75700.1	HVA22G
maker-ScDrF4C_29_HRSCAF=836-snap-gene-468.2	46841205-46855226	ScDrF4C_29;HRSCAF=836	29	AT4G17510.1	UCH3
maker-ScDrF4C_29_HRSCAF=836-augustus-gene-521.10	52122951-52127293	ScDrF4C_29;HRSCAF=836	29	AT1G18450.1	ARP4
maker-ScDrF4C_29_HRSCAF=836-augustus-gene-531.2	53166089-53171503	ScDrF4C_29;HRSCAF=836	29	AT2G38550.1	FAX2
maker-ScDrF4C_29_HRSCAF=836-augustus-gene-534.1	53386466-53387603	ScDrF4C_29;HRSCAF=836	29	AT3G08710.1	ATH9
maker-ScDrF4C_29_HRSCAF=836-augustus-gene-539.0	53979565-53985636	ScDrF4C_29;HRSCAF=836	29	AT3G51620.2	NTP6
maker-ScDrF4C_29_HRSCAF=836-augustus-gene-545.3	54493789-54500718	ScDrF4C_29;HRSCAF=836	29	AT5G01510.1	RUS5
maker-ScDrF4C_29_HRSCAF=836-snap-gene-553.0	55295071-55299880	ScDrF4C_29;HRSCAF=836	29	AT3G08950.1	HCC1
maker-ScDrF4C_29_HRSCAF=836-snap-gene-559.3	55922168-55927305	ScDrF4C_29;HRSCAF=836	29	AT3G51800.2	ATEBP1
maker-ScDrF4C_29_HRSCAF=836-augustus-gene-560.0	56006909-56016758	ScDrF4C_29;HRSCAF=836	29	AT3G08960.1	KA120
