# Supplementary material for: The genomic basis of adaptive leaf variation in the Galápagos giant daisies
Source: Nat Commun. 2026 Apr 16;17:5319. doi: 10.1038/s41467-026-71865-3 (PMC13273160; doi:10.1038/s41467-026-71865-3)
Supplement: Supplementary file 9 — Supplementary Data 7 [file 41467_2026_71865_MOESM9_ESM.xlsx]

## Sheet: SD7 RNA sample overview
Sample identifier	Species	Tissue type	Identifier (accession code) of Copenhagen University Botanical Garden living plant	ENA accession identifier	Sequencing ID	Raw reads	Pseudo-aligned reads
ExpDP02_sSA008	Scalesia atractyloides	Leaf, young	MDM05 (P2000-5406, C2834)	ERS18619249	R16	22247188	15211609
ExpDP02_sSA009	Scalesia atractyloides	Leaf, old	MDM05 (P2000-5406, C2834)	ERS18619250	R61	22939920	15296938
ExpDP02_sSA011	Scalesia atractyloides	Leaf, early in development	MDM05 (P2000-5406, C2834)	ERS18619251	R6	21815654	15012374
ExpDP02_sSA012	Scalesia atractyloides	Leaf, late in development	MDM05 (P2000-5406, C2834)	ERS18619252	R29	23599836	15531323
ExpDP02_sSA015	Scalesia atractyloides	Leaf, young	MDM06 (P2000-5406, C2834)	ERS18619253	R47	21409651	14810617
ExpDP02_sSA016	Scalesia atractyloides	Leaf, old	MDM06 (P2000-5406, C2834)	ERS18619254	R89	22081338	14834857
ExpDP02_sSA017	Scalesia atractyloides	Leaf, early in development	MDM06 (P2000-5406, C2834)	ERS18619255	R57	23545274	15678242
ExpDP02_sSA018	Scalesia atractyloides	Leaf, late in development	MDM06 (P2000-5406, C2834)	ERS18619256	R99	20692990	14167644
ExpDP02_sSA022	Scalesia atractyloides	Leaf, young	MDM11 (P2000-5406, C2834)	ERS18619257	R2	19393069	12404897
ExpDP02_sSA023	Scalesia atractyloides	Leaf, old	MDM11 (P2000-5406, C2834)	ERS18619258	R90	20860749	14024692
ExpDP02_sSA025	Scalesia atractyloides	Leaf, early in development	MDM11 (P2000-5406, C2834)	ERS18619259	R32	21440698	13743944
ExpDP02_sSA026	Scalesia atractyloides	Leaf, late in development	MDM11 (P2000-5406, C2834)	ERS18619260	R25	21146323	14027169
ExpDP02_sSD008	Scalesia divisa	Leaf, young	MDM07 (P2006-5001, C2869)	ERS18619261	R13	25174337	15308845
ExpDP02_sSD009	Scalesia divisa	Leaf, old	MDM07 (P2006-5001, C2869)	ERS18619262	R53	22049670	13185820
ExpDP02_sSD011	Scalesia divisa	Leaf, early in development	MDM07 (P2006-5001, C2869)	ERS18619263	R37	22911418	13344249
ExpDP02_sSD012	Scalesia divisa	Leaf, late in development	MDM07 (P2006-5001, C2869)	ERS18619264	R3	25248972	15354047
ExpDP02_sSD015	Scalesia divisa	Leaf, young	MDM22 (P2006-5001, C2869)	ERS18619265	R20	22102004	13407595
ExpDP02_sSD016	Scalesia divisa	Leaf, old	MDM22 (P2006-5001, C2869)	ERS18619266	R9	23190619	13718711
ExpDP02_sSD018	Scalesia divisa	Leaf, early in development	MDM22 (P2006-5001, C2869)	ERS18619267	R98	28513430	17365696
ExpDP02_sSD019	Scalesia divisa	Leaf, late in development	MDM22 (P2006-5001, C2869)	ERS18619268	R31	24888947	14701225
ExpDP02_sSG007	Scalesia gordilloi	Leaf, young	MDM24 (P2000-5410, C2835)	ERS18619269	R22	22299296	12967538
ExpDP02_sSG008	Scalesia gordilloi	Leaf, old	MDM24 (P2000-5410, C2835)	ERS18619270	R52	22316124	12967255
ExpDP02_sSG009	Scalesia gordilloi	Leaf, early in development	MDM24 (P2000-5410, C2835)	ERS18619271	R50	21729852	13242421
ExpDP02_sSG010	Scalesia gordilloi	Leaf, late in development	MDM24 (P2000-5410, C2835)	ERS18619272	R40	21538700	13108252
ExpDP02_sSG018	Scalesia gordilloi	Leaf, young	MDM21 (P2000-5410, C2835)	ERS18619273	R55	20693015	12382769
ExpDP02_sSG019	Scalesia gordilloi	Leaf, old	MDM21 (P2000-5410, C2835)	ERS18619274	R43	20658861	12616215
ExpDP02_sSG021	Scalesia gordilloi	Leaf, early in development	MDM21 (P2000-5410, C2835)	ERS18619275	R11	22082737	13394004
ExpDP02_sSG022	Scalesia gordilloi	Leaf, late in development	MDM21 (P2000-5410, C2835)	ERS18619276	R49	22452649	13657627
ExpDP02_sSG025	Scalesia gordilloi	Leaf, young	MDM26 (P2000-5410, C2835)	ERS18619277	R28	22976354	13531415
ExpDP02_sSG026	Scalesia gordilloi	Leaf, old	MDM26 (P2000-5410, C2835)	ERS18619278	R54	21597729	12146454
ExpDP02_sSG028	Scalesia gordilloi	Leaf, early in development	MDM26 (P2000-5410, C2835)	ERS18619279	R42	22394318	13638802
ExpDP02_sSG029	Scalesia gordilloi	Leaf, late in development	MDM26 (P2000-5410, C2835)	ERS18619280	R44	21909315	13375486
ExpDP02_sSP003	Scalesia pedunculata	Leaf, young	MDM01 (P2000-5412, C2836)	ERS18619281	R93	24436470	14252169
ExpDP02_sSP004	Scalesia pedunculata	Leaf, old	MDM01 (P2000-5412, C2836)	ERS18619282	R92	27020602	15676828
ExpDP02_sSP005	Scalesia pedunculata	Leaf, early in development	MDM01 (P2000-5412, C2836)	ERS18619283	R100	22590690	13720370
ExpDP02_sSP006	Scalesia pedunculata	Leaf, late in development	MDM01 (P2000-5412, C2836)	ERS18619284	R21	20984497	12719994
ExpDP02_sSP007	Scalesia pedunculata	Leaf, young	MDM04 (S1989-0600)	ERS18619285	R26	25714617	15772227
ExpDP02_sSP008	Scalesia pedunculata	Leaf, old	MDM04 (S1989-0600)	ERS18619286	R18	21350182	12614515
ExpDP02_sSP009	Scalesia pedunculata	Leaf, early in development	MDM04 (S1989-0600)	ERS18619287	R51	22477821	13418883
ExpDP02_sSP010	Scalesia pedunculata	Leaf, late in development	MDM04 (S1989-0600)	ERS18619288	R41	21336306	12930825
ExpDP02_sSP011	Scalesia pedunculata	Leaf, young	MDM02 (P2000-5412, C2836)	ERS18619289	R15	23081346	12630775
ExpDP02_sSP012	Scalesia pedunculata	Leaf, old	MDM02 (P2000-5412, C2836)	ERS18619290	R96	23854439	13451510
ExpDP02_sSP013	Scalesia pedunculata	Leaf, early in development	MDM02 (P2000-5412, C2836)	ERS18619291	R27	20613730	12143830
ExpDP02_sSP014	Scalesia pedunculata	Leaf, late in development	MDM02 (P2000-5412, C2836)	ERS18619292	R48	22597971	13766299
ExpDP02_sSP015	Scalesia pedunculata	Leaf, young	MDM03 (P2000-5412, C2836)	ERS18619293	R23	22198890	12645362
ExpDP02_sSP016	Scalesia pedunculata	Leaf, old	MDM03 (P2000-5412, C2836)	ERS18619294	R35	21421148	12737484
ExpDP02_sSP017	Scalesia pedunculata	Leaf, early in development	MDM03 (P2000-5412, C2836)	ERS18619295	R39	22479889	12986278
ExpDP02_sSP018	Scalesia pedunculata	Leaf, late in development	MDM03 (P2000-5412, C2836)	ERS18619296	R1	20230382	12347812
ExpDP02_sSR008	Scalesia retroflexa	Leaf, young	MDM09 (S1992-0618, C2870)	ERS18619297	R94	20652751	12835658
ExpDP02_sSR009	Scalesia retroflexa	Leaf, old	MDM09 (S1992-0618, C2870)	ERS18619298	R91	22476993	13517809
ExpDP02_sSR011	Scalesia retroflexa	Leaf, early in development	MDM09 (S1992-0618, C2870)	ERS18619299	R38	23234934	14042687
ExpDP02_sSR012	Scalesia retroflexa	Leaf, late in development	MDM09 (S1992-0618, C2870)	ERS18619300	R30	21202419	13090558
ExpDP02_sSR015	Scalesia retroflexa	Leaf, young	MDM12 (S1992-0618, C2870)	ERS18619301	R95	21195711	11881579
ExpDP02_sSR016	Scalesia retroflexa	Leaf, old	MDM12 (S1992-0618, C2870)	ERS18619302	R45	19653130	11966232
ExpDP02_sSR018	Scalesia retroflexa	Leaf, early in development	MDM12 (S1992-0618, C2870)	ERS18619303	R33	23656508	14371184
ExpDP02_sSR019	Scalesia retroflexa	Leaf, late in development	MDM12 (S1992-0618, C2870)	ERS18619304	R46	22102910	13713077
ExpDP02_sSR022	Scalesia retroflexa	Leaf, young	MDM14 (S1992-0618, C2870)	ERS18619305	R24	21039824	12283739
ExpDP02_sSR023	Scalesia retroflexa	Leaf, old	MDM14 (S1992-0618, C2870)	ERS18619306	R34	20288333	12463073
ExpDP02_sSR024	Scalesia retroflexa	Leaf, early in development	MDM14 (S1992-0618, C2870)	ERS18619307	R56	21345706	13436509
ExpDP02_sSR025	Scalesia retroflexa	Leaf, late in development	MDM14 (S1992-0618, C2870)	ERS18619308	R36	21436886	13373295
