# Supplementary material for: The genomic basis of adaptive leaf variation in the Galápagos giant daisies
Source: Nat Commun. 2026 Apr 16;17:5319. doi: 10.1038/s41467-026-71865-3 (PMC13273160; doi:10.1038/s41467-026-71865-3)
Supplement: Supplementary file 10 — Supplementary Data 8 [file 41467_2026_71865_MOESM10_ESM.xlsx]

## Sheet: SD8 height of lobed species
Height of mature lobed leaf Scalesia species.
Species	Height
S. incisa	ca. 1 m
S. divisa	3 - 4 m
S. retroflexa	ca. 2 m
S. helleri	mostly 1 - 2.5 m
S. baurii	up to 3.5 m
