# Supplementary material for: The genomic basis of adaptive leaf variation in the Galápagos giant daisies
Source: Nat Commun. 2026 Apr 16;17:5319. doi: 10.1038/s41467-026-71865-3 (PMC13273160; doi:10.1038/s41467-026-71865-3)
Supplement: Supplementary file 11 — Supplementary Data 9 [file 41467_2026_71865_MOESM11_ESM.xlsx]

## Sheet: SD9 Fst outlier comparisions
Species A (lobed)	n (species A)	Species B (unlobed)	n (species B)
Scalesia cfr. retroflexa	10	Scalesia crockeri	17
Scalesia helleri	20	Scalesia crockeri	17
Scalesia helleri (Santa Cruz population only)	10	Scalesia crockeri	17
Scalesia helleri (Santa Fe population only)	10	Scalesia crockeri	17
Scalesia retroflexa	20	Scalesia crockeri	17
Scalesia cfr. retroflexa	10	Scalesia crockeri	17
Scalesia helleri	20	Scalesia crockeri	17
Scalesia helleri (Santa Cruz population only)	10	Scalesia crockeri	17
Scalesia helleri (Santa Fe population only)	10	Scalesia crockeri	17
Scalesia retroflexa	20	Scalesia crockeri	17
Scalesia baurii ssp. baurii	10	Scalesia crockeri	17
Scalesia baurii ssp. hopkinsii	20	Scalesia crockeri	17
Scalesia divisa	29	Scalesia crockeri	17
Scalesia incisa/divisa	10	Scalesia crockeri	17
Scalesia baurii ssp. baurii	10	Scalesia crockeri	17
Scalesia baurii ssp. hopkinsii	20	Scalesia crockeri	17
Scalesia divisa	29	Scalesia crockeri	17
Scalesia incisa	20	Scalesia crockeri	17
Scalesia incisa/divisa	10	Scalesia crockeri	17
Scalesia baurii ssp. baurii	10	Scalesia crockeri	17
Scalesia baurii ssp. hopkinsii	20	Scalesia crockeri	17
Scalesia divisa	29	Scalesia crockeri	17
Scalesia incisa	20	Scalesia crockeri	17
Scalesia incisa/divisa	10	Scalesia crockeri	17
