# Supplementary material for: The genomic basis of adaptive leaf variation in the Galápagos giant daisies
Source: Nat Commun. 2026 Apr 16;17:5319. doi: 10.1038/s41467-026-71865-3 (PMC13273160; doi:10.1038/s41467-026-71865-3)
Supplement: Supplementary file 13 — Supplementary Data 11 [file 41467_2026_71865_MOESM13_ESM.xlsx]

## Sheet: SD11 LCgenes2.0 Scalesia
A. thaliana ID	Scalesia ID	Chrom (Scalesia reference)	start (Scalesia reference)	stop (Scalesia reference)	description	GO terms
AT1G01040.2	augustus_masked-ScDrF4C_4_HRSCAF_191-processed-gene-902.0-mRNA-1	ScDrF4C_4_HRSCAF_191	90184963	90193914	dicer-like 1	GO:0016075;GO:0010599;GO:0010267;GO:0009880;GO:0005524;GO:0031053;GO:0035279;GO:0004525;GO:0005737;GO:0009616;GO:0030422;GO:0006396;GO:0010228;GO:2000034;GO:0035196;GO:0005515;GO:0005634;GO:0048317;GO:0003677;GO:0000911;GO:0010445;GO:0009908;GO:0003725;GO:0010098
AT1G01040.2	maker-ScDrF4C_2_HRSCAF_115-augustus-gene-826.11-mRNA-1	ScDrF4C_2_HRSCAF_115	82626320	82634590	dicer-like 1	GO:0016075;GO:0010599;GO:0010267;GO:0009880;GO:0005524;GO:0031053;GO:0035279;GO:0004525;GO:0005737;GO:0009616;GO:0030422;GO:0006396;GO:0010228;GO:2000034;GO:0035196;GO:0005515;GO:0005634;GO:0048317;GO:0003677;GO:0000911;GO:0010445;GO:0009908;GO:0003725;GO:0010098
AT1G01060.1	augustus_masked-ScDrF4C_1633_HRSCAF_2961-processed-gene-625.11-mRNA-1	ScDrF4C_1633_HRSCAF_2961	62501984	62504396	Homeodomain-like superfamily protein	GO:0009409;GO:0007623;GO:0043433;GO:0042754;GO:0048574;GO:0003700;GO:0000976;GO:0006355;GO:0042752;GO:0005634
AT1G01060.1	maker-ScDrF4C_23_HRSCAF_597-augustus-gene-228.7-mRNA-1	ScDrF4C_23_HRSCAF_597	22879353	22882529	Homeodomain-like superfamily protein	GO:0009409;GO:0007623;GO:0043433;GO:0042754;GO:0048574;GO:0003700;GO:0000976;GO:0006355;GO:0042752;GO:0005634
AT1G01510.1	maker-ScDrF4C_18_HRSCAF_503-snap-gene-948.23-mRNA-1	ScDrF4C_18_HRSCAF_503	94829349	94834389	NAD(P)-binding Rossmann-fold superfamily protein	GO:0048444;GO:0010091;GO:0031129;GO:2000039;GO:0034063;GO:0005829;GO:0010494;GO:0045604;GO:0005515;GO:0006970;GO:0005802;GO:0055114;GO:0051287;GO:0048530;GO:0007097;GO:0042814;GO:0042803;GO:0042802;GO:0008360;GO:0043621;GO:0000226;GO:0010482;GO:0009651;GO:0009507;GO:0009965;GO:0019900
AT1G01510.1	maker-ScDrF4C_24_HRSCAF_619-augustus-gene-933.45-mRNA-1	ScDrF4C_24_HRSCAF_619	93342995	93344766	NAD(P)-binding Rossmann-fold superfamily protein	GO:0048444;GO:0010091;GO:0031129;GO:2000039;GO:0034063;GO:0005829;GO:0010494;GO:0045604;GO:0005515;GO:0006970;GO:0005802;GO:0055114;GO:0051287;GO:0048530;GO:0007097;GO:0042814;GO:0042803;GO:0042802;GO:0008360;GO:0043621;GO:0000226;GO:0010482;GO:0009651;GO:0009507;GO:0009965;GO:0019900
AT1G01720.1	maker-ScDrF4C_14_HRSCAF_375-augustus-gene-253.2-mRNA-1	ScDrF4C_14_HRSCAF_375	25362031	25363543	NAC (No Apical Meristem) domain transcriptional regulator superfamily protein	GO:0009788;GO:0005634;GO:0071456;GO:0003700;GO:0000976;GO:0006355;GO:0009611
AT1G01720.1	maker-ScDrF4C_16_HRSCAF_437-augustus-gene-281.5-mRNA-1	ScDrF4C_16_HRSCAF_437	28156598	28157483	NAC (No Apical Meristem) domain transcriptional regulator superfamily protein	GO:0009788;GO:0005634;GO:0071456;GO:0003700;GO:0000976;GO:0006355;GO:0009611
AT1G01720.1	maker-ScDrF4C_27_HRSCAF_778-augustus-gene-234.0-mRNA-1	ScDrF4C_27_HRSCAF_778	23419416	23420968	NAC (No Apical Meristem) domain transcriptional regulator superfamily protein	GO:0009788;GO:0005634;GO:0071456;GO:0003700;GO:0000976;GO:0006355;GO:0009611
AT1G01720.1	snap_masked-ScDrF4C_1633_HRSCAF_2961-processed-gene-20.13-mRNA-1	ScDrF4C_1633_HRSCAF_2961	2053744	2053995	NAC (No Apical Meristem) domain transcriptional regulator superfamily protein	GO:0009788;GO:0005634;GO:0071456;GO:0003700;GO:0000976;GO:0006355;GO:0009611
AT1G01720.1	snap_masked-ScDrF4C_1633_HRSCAF_2961-processed-gene-20.8-mRNA-1	ScDrF4C_1633_HRSCAF_2961	2023758	2023982	NAC (No Apical Meristem) domain transcriptional regulator superfamily protein	GO:0009788;GO:0005634;GO:0071456;GO:0003700;GO:0000976;GO:0006355;GO:0009611
AT1G02400.1	maker-ScDrF4C_26_HRSCAF_729-snap-gene-107.4-mRNA-1	ScDrF4C_26_HRSCAF_729	10687092	10690370	gibberellin 2-oxidase 6	GO:0045487;GO:0009686;GO:0009639;GO:0052634;GO:0009416;GO:0051213;GO:0005737
AT1G02840.1	augustus_masked-ScDrF4C_17_HRSCAF_438-processed-gene-385.5-mRNA-1	ScDrF4C_17_HRSCAF_438	38549399	38553476	RNA-binding (RRM/RBD/RNP motifs) family protein	GO:0000381;GO:0003729;GO:0045292;GO:0005515;GO:0016607;GO:0035061;GO:0003723;GO:0005634
AT1G02840.1	maker-ScDrF4C_21_HRSCAF_572-snap-gene-629.11-mRNA-1	ScDrF4C_21_HRSCAF_572	62955628	62958944	RNA-binding (RRM/RBD/RNP motifs) family protein	GO:0000381;GO:0003729;GO:0045292;GO:0005515;GO:0016607;GO:0035061;GO:0003723;GO:0005634
AT1G02840.1	maker-ScDrF4C_22_HRSCAF_595-snap-gene-574.2-mRNA-1	ScDrF4C_22_HRSCAF_595	57447675	57450978	RNA-binding (RRM/RBD/RNP motifs) family protein	GO:0000381;GO:0003729;GO:0045292;GO:0005515;GO:0016607;GO:0035061;GO:0003723;GO:0005634
AT1G04020.1	maker-ScDrF4C_10_HRSCAF_299-augustus-gene-778.12-mRNA-1	ScDrF4C_10_HRSCAF_299	77821991	77826493	breast cancer associated RING 1	GO:0035067;GO:0045717;GO:0006281;GO:0070531;GO:0071158;GO:0045944;GO:0048366;GO:0003677;GO:0000724;GO:0035066;GO:0004842;GO:0031436;GO:0009934;GO:0005886
AT1G04020.1	maker-ScDrF4C_10_HRSCAF_299-snap-gene-778.1-mRNA-1	ScDrF4C_10_HRSCAF_299	77860488	77863856	breast cancer associated RING 1	GO:0035067;GO:0045717;GO:0006281;GO:0070531;GO:0071158;GO:0045944;GO:0048366;GO:0003677;GO:0000724;GO:0035066;GO:0004842;GO:0031436;GO:0009934;GO:0005886
AT1G04020.1	maker-ScDrF4C_116_HRSCAF_1174-augustus-gene-725.14-mRNA-1	ScDrF4C_116_HRSCAF_1174	72556883	72561427	breast cancer associated RING 1	GO:0035067;GO:0045717;GO:0006281;GO:0070531;GO:0071158;GO:0045944;GO:0048366;GO:0003677;GO:0000724;GO:0035066;GO:0004842;GO:0031436;GO:0009934;GO:0005886
AT1G04020.1	maker-ScDrF4C_13_HRSCAF_342-augustus-gene-168.6-mRNA-1	ScDrF4C_13_HRSCAF_342	16803301	16809798	breast cancer associated RING 1	GO:0035067;GO:0045717;GO:0006281;GO:0070531;GO:0071158;GO:0045944;GO:0048366;GO:0003677;GO:0000724;GO:0035066;GO:0004842;GO:0031436;GO:0009934;GO:0005886
AT1G04240.1	maker-ScDrF4C_18_HRSCAF_503-snap-gene-542.13-mRNA-1	ScDrF4C_18_HRSCAF_503	54255126	54256005	AUX/IAA transcriptional regulator family protein	GO:0005515;GO:0009733;GO:0010583;GO:0003700;GO:0006355;GO:0005634
AT1G04240.1	maker-ScDrF4C_19_HRSCAF_560-augustus-gene-888.8-mRNA-1	ScDrF4C_19_HRSCAF_560	88832579	88833541	AUX/IAA transcriptional regulator family protein	GO:0005515;GO:0009733;GO:0010583;GO:0003700;GO:0006355;GO:0005634
AT1G04240.1	maker-ScDrF4C_19_HRSCAF_560-augustus-gene-903.2-mRNA-1	ScDrF4C_19_HRSCAF_560	90373096	90373935	AUX/IAA transcriptional regulator family protein	GO:0005515;GO:0009733;GO:0010583;GO:0003700;GO:0006355;GO:0005634
AT1G04250.1	maker-ScDrF4C_23_HRSCAF_597-snap-gene-22.23-mRNA-1	ScDrF4C_23_HRSCAF_597	2271550	2272825	AUX/IAA transcriptional regulator family protein	GO:0005515;GO:0009733;GO:0008180;GO:0009734;GO:0006355;GO:0005634;GO:0000502;GO:0003700;GO:1900057;GO:0019005;GO:0042802
AT1G04400.2	maker-ScDrF4C_1632_HRSCAF_2960-snap-gene-19.0-mRNA-1	ScDrF4C_1632_HRSCAF_2960	1976226	1980521	cryptochrome 2	GO:0005515;GO:0048574;GO:2000028;GO:0009785;GO:0009637;GO:0009911;GO:0009638;GO:0005524;GO:0005634;GO:0042802;GO:0051607;GO:2000379;GO:0010617;GO:0005773;GO:0009416;GO:0009909;GO:0071949;GO:0010244;GO:0005737;GO:0010075;GO:0016604;GO:0009414;GO:0009646;GO:0006338;GO:1902347;GO:0072387;GO:0007623;GO:0010118;GO:1901371;GO:0006325;GO:0042803;GO:0009882;GO:0042752
AT1G04610.1	maker-ScDrF4C_10_HRSCAF_299-augustus-gene-491.6-mRNA-1	ScDrF4C_10_HRSCAF_299	49093083	49095401	YUCCA 3	GO:0009851;GO:0004499;GO:0009723;GO:0050660;GO:0050661;GO:0005634;GO:0103075
AT1G04610.1	maker-ScDrF4C_116_HRSCAF_1174-snap-gene-442.0-mRNA-1	ScDrF4C_116_HRSCAF_1174	44277222	44279185	YUCCA 3	GO:0009851;GO:0004499;GO:0009723;GO:0050660;GO:0050661;GO:0005634;GO:0103075
AT1G05010.1	maker-ScDrF4C_11_HRSCAF_313-snap-gene-1099.15-mRNA-1	ScDrF4C_11_HRSCAF_313	109930173	109931214	ethylene-forming enzyme	GO:0009693;GO:0005737;GO:0005576;GO:0055114;GO:0071398;GO:0009620;GO:0051213;GO:0009815;GO:0005829
AT1G05010.1	maker-ScDrF4C_17_HRSCAF_438-augustus-gene-178.10-mRNA-1	ScDrF4C_17_HRSCAF_438	17886542	17887521	ethylene-forming enzyme	GO:0009693;GO:0005737;GO:0005576;GO:0055114;GO:0071398;GO:0009620;GO:0051213;GO:0009815;GO:0005829
AT1G05010.1	maker-ScDrF4C_19_HRSCAF_560-augustus-gene-870.9-mRNA-1	ScDrF4C_19_HRSCAF_560	87016477	87018165	ethylene-forming enzyme	GO:0009693;GO:0005737;GO:0005576;GO:0055114;GO:0071398;GO:0009620;GO:0051213;GO:0009815;GO:0005829
AT1G05010.1	maker-ScDrF4C_9_HRSCAF_291-augustus-gene-596.5-mRNA-1	ScDrF4C_9_HRSCAF_291	59618528	59619862	ethylene-forming enzyme	GO:0009693;GO:0005737;GO:0005576;GO:0055114;GO:0071398;GO:0009620;GO:0051213;GO:0009815;GO:0005829
AT1G05830.1	maker-ScDrF4C_28_HRSCAF_834-augustus-gene-157.3-mRNA-1	ScDrF4C_28_HRSCAF_834	15696636	15704457	trithorax-like protein 2	GO:0005634;GO:0042800;GO:0051568;GO:0006355;GO:0044648;GO:0000785;GO:0003682;GO:0010228;GO:0018024;GO:0040029
AT1G06390.1	maker-ScDrF4C_18_HRSCAF_503-augustus-gene-861.12-mRNA-1	ScDrF4C_18_HRSCAF_503	86165533	86169002	GSK3/SHAGGY-like protein kinase 1	GO:0009742;GO:0006468;GO:0005515;GO:0004674;GO:0005829;GO:0046777;GO:0005886;GO:0007165;GO:0032880;GO:0042538;GO:0005737
AT1G06390.1	maker-ScDrF4C_27_HRSCAF_778-snap-gene-97.1-mRNA-1	ScDrF4C_27_HRSCAF_778	9695859	9698625	GSK3/SHAGGY-like protein kinase 1	GO:0009742;GO:0006468;GO:0005515;GO:0004674;GO:0005829;GO:0046777;GO:0005886;GO:0007165;GO:0032880;GO:0042538;GO:0005737
AT1G06390.1	maker-ScDrF4C_8_HRSCAF_266-augustus-gene-166.0-mRNA-1	ScDrF4C_8_HRSCAF_266	16672196	16674832	GSK3/SHAGGY-like protein kinase 1	GO:0009742;GO:0006468;GO:0005515;GO:0004674;GO:0005829;GO:0046777;GO:0005886;GO:0007165;GO:0032880;GO:0042538;GO:0005737
AT1G07090.1	maker-ScDrF4C_1634_HRSCAF_2962-snap-gene-14.9-mRNA-1	ScDrF4C_1634_HRSCAF_2962	1427166	1435830	Protein of unknown function (DUF640)	GO:0009299;GO:0009416;GO:0005634;GO:0090698
AT1G07220.1	maker-ScDrF4C_20_HRSCAF_566-augustus-gene-284.5-mRNA-1	ScDrF4C_20_HRSCAF_566	28459731	28461884	Arabidopsis thaliana protein of unknown function (DUF821)
AT1G07220.1	maker-ScDrF4C_30_HRSCAF_923-snap-gene-591.7-mRNA-1	ScDrF4C_30_HRSCAF_923	59174605	59177603	Arabidopsis thaliana protein of unknown function (DUF821)
AT1G07370.1	maker-ScDrF4C_30_HRSCAF_923-augustus-gene-813.0-mRNA-1	ScDrF4C_30_HRSCAF_923	81285183	81288443	proliferating cellular nuclear antigen 1	GO:0005515;GO:0006272;GO:0005634;GO:0006298;GO:0043626;GO:0005730;GO:0006275;GO:0019985;GO:0051726;GO:0005829;GO:0030337;GO:0005737
AT1G07370.1	maker-ScDrF4C_30_HRSCAF_923-augustus-gene-813.1-mRNA-1	ScDrF4C_30_HRSCAF_923	81295951	81296584	proliferating cellular nuclear antigen 1	GO:0005515;GO:0006272;GO:0005634;GO:0006298;GO:0043626;GO:0005730;GO:0006275;GO:0019985;GO:0051726;GO:0005829;GO:0030337;GO:0005737
AT1G08560.1	maker-ScDrF4C_110_HRSCAF_1160-snap-gene-0.3-mRNA-1	ScDrF4C_110_HRSCAF_1160	30467	32143	syntaxin of plants 111	GO:0006886;GO:0006906;GO:0016021;GO:0006887;GO:0000149;GO:0009524;GO:0048278;GO:0012505;GO:0010583;GO:0005484;GO:0061025;GO:0009506;GO:0031201;GO:0005886;GO:0009504
AT1G08590.1	maker-ScDrF4C_4_HRSCAF_191-snap-gene-749.0-mRNA-1	ScDrF4C_4_HRSCAF_191	74901632	74903384	Leucine-rich receptor-like protein kinase family protein	GO:0005515;GO:0006468;GO:0010067;GO:0010087;GO:0016301;GO:0005886
AT1G09570.1	maker-ScDrF4C_1633_HRSCAF_2961-snap-gene-284.1-mRNA-1	ScDrF4C_1633_HRSCAF_2961	28434554	28438448	phytochrome A	GO:0009507;GO:0009584;GO:0009638;GO:0009630;GO:0005515;GO:0005634;GO:0009585;GO:0000155;GO:0009640;GO:0017148;GO:0017006;GO:0006355;GO:0004673;GO:0010161;GO:0004672;GO:0031516;GO:0005737;GO:0003729;GO:0046685;GO:0042802;GO:0010203;GO:0010218;GO:0016604;GO:0042803;GO:0010201;GO:0009883
AT1G09570.1	maker-ScDrF4C_20_HRSCAF_566-snap-gene-479.0-mRNA-1	ScDrF4C_20_HRSCAF_566	47888704	47892955	phytochrome A	GO:0009507;GO:0009584;GO:0009638;GO:0009630;GO:0005515;GO:0005634;GO:0009585;GO:0000155;GO:0009640;GO:0017148;GO:0017006;GO:0006355;GO:0004673;GO:0010161;GO:0004672;GO:0031516;GO:0005737;GO:0003729;GO:0046685;GO:0042802;GO:0010203;GO:0010218;GO:0016604;GO:0042803;GO:0010201;GO:0009883
AT1G13260.1	maker-ScDrF4C_6_HRSCAF_209-augustus-gene-674.3-mRNA-1	ScDrF4C_6_HRSCAF_209	67484209	67485646	related to ABI3/VP1 1	GO:0000976;GO:0045892;GO:0071456;GO:0048527;GO:0048366;GO:0003677;GO:0005634;GO:0003700;GO:0009741;GO:0009910
AT1G13260.1	maker-ScDrF4C_7_HRSCAF_245-augustus-gene-826.0-mRNA-1	ScDrF4C_7_HRSCAF_245	82616796	82618153	related to ABI3/VP1 1	GO:0000976;GO:0045892;GO:0071456;GO:0048527;GO:0048366;GO:0003677;GO:0005634;GO:0003700;GO:0009741;GO:0009910
AT1G13290.1	maker-ScDrF4C_6_HRSCAF_209-augustus-gene-675.1-mRNA-1	ScDrF4C_6_HRSCAF_209	67574896	67576890	C2H2-like zinc finger protein	GO:0005634;GO:0010588;GO:0003676;GO:0048367;GO:0010305;GO:0010468;GO:0010087;GO:0048856;GO:0048364;GO:0003700
AT1G13330.1	maker-ScDrF4C_12_HRSCAF_323-augustus-gene-157.22-mRNA-1	ScDrF4C_12_HRSCAF_323	15778206	15780678	Arabidopsis Hop2 homolog	GO:0051026;GO:0005634;GO:0003674
AT1G13740.1	maker-ScDrF4C_6_HRSCAF_209-augustus-gene-704.8-mRNA-1	ScDrF4C_6_HRSCAF_209	70397888	70400023	ABI five binding protein 2	GO:0045892;GO:0009737;GO:0005634;GO:0005515;GO:0009414;GO:0007165
AT1G13870.1	snap_masked-ScDrF4C_18_HRSCAF_503-processed-gene-110.26-mRNA-1	ScDrF4C_18_HRSCAF_503	11032467	11033375	calmodulin binding;purine nucleotide binding	GO:0005516;GO:0002098;GO:0006357;GO:0006400;GO:0010449;GO:0033588;GO:0080178;GO:0009933;GO:0048366;GO:0017076
AT1G14350.1	maker-ScDrF4C_6_HRSCAF_209-snap-gene-714.17-mRNA-1	ScDrF4C_6_HRSCAF_209	71408197	71412550	Duplicated homeodomain-like superfamily protein	GO:0010444;GO:0050891;GO:0009926;GO:0005634;GO:0010052;GO:0006355;GO:0010376;GO:0003700;GO:1902806;GO:0032875;GO:0043565;GO:0061087;GO:2000037;GO:0009554;GO:0090436;GO:1901333;GO:0010235;GO:0080022;GO:0009737;GO:0000976;GO:0009553;GO:0003712;GO:0009629;GO:1902584;GO:0009733;GO:0005515;GO:1901002
AT1G14920.1	augustus_masked-ScDrF4C_26_HRSCAF_729-processed-gene-1019.0-mRNA-1	ScDrF4C_26_HRSCAF_729	101904271	101905866	GRAS family transcription factor family protein	GO:0005515;GO:0010187;GO:1903508;GO:2000377;GO:0003700;GO:0033206;GO:0010029;GO:0010218;GO:0009863;GO:0009867;GO:0005634;GO:0009723;GO:2000033;GO:0009938;GO:0009939;GO:0006808;GO:0009651;GO:0009740;GO:0009737;GO:0043565;GO:0006355;GO:0010336;GO:0042538;GO:0010233;GO:0009739;GO:0003713
AT1G14920.1	augustus_masked-ScDrF4C_29_HRSCAF_836-processed-gene-77.3-mRNA-1	ScDrF4C_29_HRSCAF_836	7786021	7787649	GRAS family transcription factor family protein	GO:0005515;GO:0010187;GO:1903508;GO:2000377;GO:0003700;GO:0033206;GO:0010029;GO:0010218;GO:0009863;GO:0009867;GO:0005634;GO:0009723;GO:2000033;GO:0009938;GO:0009939;GO:0006808;GO:0009651;GO:0009740;GO:0009737;GO:0043565;GO:0006355;GO:0010336;GO:0042538;GO:0010233;GO:0009739;GO:0003713
AT1G14920.1	augustus_masked-ScDrF4C_7_HRSCAF_245-processed-gene-31.0-mRNA-1	ScDrF4C_7_HRSCAF_245	3145636	3147321	GRAS family transcription factor family protein	GO:0005515;GO:0010187;GO:1903508;GO:2000377;GO:0003700;GO:0033206;GO:0010029;GO:0010218;GO:0009863;GO:0009867;GO:0005634;GO:0009723;GO:2000033;GO:0009938;GO:0009939;GO:0006808;GO:0009651;GO:0009740;GO:0009737;GO:0043565;GO:0006355;GO:0010336;GO:0042538;GO:0010233;GO:0009739;GO:0003713
AT1G14920.1	maker-ScDrF4C_24_HRSCAF_619-snap-gene-51.4-mRNA-1	ScDrF4C_24_HRSCAF_619	5095043	5096390	GRAS family transcription factor family protein	GO:0005515;GO:0010187;GO:1903508;GO:2000377;GO:0003700;GO:0033206;GO:0010029;GO:0010218;GO:0009863;GO:0009867;GO:0005634;GO:0009723;GO:2000033;GO:0009938;GO:0009939;GO:0006808;GO:0009651;GO:0009740;GO:0009737;GO:0043565;GO:0006355;GO:0010336;GO:0042538;GO:0010233;GO:0009739;GO:0003713
AT1G14920.1	snap_masked-ScDrF4C_14_HRSCAF_375-processed-gene-7.4-mRNA-1	ScDrF4C_14_HRSCAF_375	727361	728710	GRAS family transcription factor family protein	GO:0005515;GO:0010187;GO:1903508;GO:2000377;GO:0003700;GO:0033206;GO:0010029;GO:0010218;GO:0009863;GO:0009867;GO:0005634;GO:0009723;GO:2000033;GO:0009938;GO:0009939;GO:0006808;GO:0009651;GO:0009740;GO:0009737;GO:0043565;GO:0006355;GO:0010336;GO:0042538;GO:0010233;GO:0009739;GO:0003713
AT1G14920.1	snap_masked-ScDrF4C_23_HRSCAF_597-processed-gene-50.23-mRNA-1	ScDrF4C_23_HRSCAF_597	4989472	4990821	GRAS family transcription factor family protein	GO:0005515;GO:0010187;GO:1903508;GO:2000377;GO:0003700;GO:0033206;GO:0010029;GO:0010218;GO:0009863;GO:0009867;GO:0005634;GO:0009723;GO:2000033;GO:0009938;GO:0009939;GO:0006808;GO:0009651;GO:0009740;GO:0009737;GO:0043565;GO:0006355;GO:0010336;GO:0042538;GO:0010233;GO:0009739;GO:0003713
AT1G14920.1	snap_masked-ScDrF4C_5_HRSCAF_195-processed-gene-3.11-mRNA-1	ScDrF4C_5_HRSCAF_195	299245	300465	GRAS family transcription factor family protein	GO:0005515;GO:0010187;GO:1903508;GO:2000377;GO:0003700;GO:0033206;GO:0010029;GO:0010218;GO:0009863;GO:0009867;GO:0005634;GO:0009723;GO:2000033;GO:0009938;GO:0009939;GO:0006808;GO:0009651;GO:0009740;GO:0009737;GO:0043565;GO:0006355;GO:0010336;GO:0042538;GO:0010233;GO:0009739;GO:0003713
AT1G15550.1	maker-ScDrF4C_16_HRSCAF_437-augustus-gene-12.4-mRNA-1	ScDrF4C_16_HRSCAF_437	1273190	1275151	gibberellin 3-oxidase 1	GO:0009739;GO:0009686;GO:0009740;GO:0016707;GO:0051213;GO:0010114;GO:0055114;GO:0005737;GO:0009416;GO:0009639;GO:0008134
AT1G15550.1	maker-ScDrF4C_30_HRSCAF_923-augustus-gene-954.19-mRNA-1	ScDrF4C_30_HRSCAF_923	95394696	95396040	gibberellin 3-oxidase 1	GO:0009739;GO:0009686;GO:0009740;GO:0016707;GO:0051213;GO:0010114;GO:0055114;GO:0005737;GO:0009416;GO:0009639;GO:0008134
AT1G15690.1	maker-ScDrF4C_11_HRSCAF_313-snap-gene-28.7-mRNA-1	ScDrF4C_11_HRSCAF_313	2826984	2836396	Inorganic H pyrophosphatase family protein	GO:0009705;GO:0005739;GO:0000325;GO:0010248;GO:0005774;GO:0009941;GO:2000904;GO:0009678;GO:0003729;GO:0009651;GO:0005985;GO:0005773;GO:0004427;GO:0009926;GO:1902600;GO:0010008;GO:0005794;GO:0009414;GO:0005886;GO:0048366;GO:0009507;GO:0052546;GO:0005576
AT1G15690.1	maker-ScDrF4C_14_HRSCAF_375-snap-gene-954.11-mRNA-1	ScDrF4C_14_HRSCAF_375	95454178	95471213	Inorganic H pyrophosphatase family protein	GO:0009705;GO:0005739;GO:0000325;GO:0010248;GO:0005774;GO:0009941;GO:2000904;GO:0009678;GO:0003729;GO:0009651;GO:0005985;GO:0005773;GO:0004427;GO:0009926;GO:1902600;GO:0010008;GO:0005794;GO:0009414;GO:0005886;GO:0048366;GO:0009507;GO:0052546;GO:0005576
AT1G15690.1	maker-ScDrF4C_15_HRSCAF_396-augustus-gene-34.9-mRNA-1	ScDrF4C_15_HRSCAF_396	3410279	3416487	Inorganic H pyrophosphatase family protein	GO:0009705;GO:0005739;GO:0000325;GO:0010248;GO:0005774;GO:0009941;GO:2000904;GO:0009678;GO:0003729;GO:0009651;GO:0005985;GO:0005773;GO:0004427;GO:0009926;GO:1902600;GO:0010008;GO:0005794;GO:0009414;GO:0005886;GO:0048366;GO:0009507;GO:0052546;GO:0005576
AT1G15690.1	maker-ScDrF4C_26_HRSCAF_729-augustus-gene-1004.4-mRNA-1	ScDrF4C_26_HRSCAF_729	100443058	100449063	Inorganic H pyrophosphatase family protein	GO:0009705;GO:0005739;GO:0000325;GO:0010248;GO:0005774;GO:0009941;GO:2000904;GO:0009678;GO:0003729;GO:0009651;GO:0005985;GO:0005773;GO:0004427;GO:0009926;GO:1902600;GO:0010008;GO:0005794;GO:0009414;GO:0005886;GO:0048366;GO:0009507;GO:0052546;GO:0005576
AT1G15690.1	maker-ScDrF4C_29_HRSCAF_836-augustus-gene-794.9-mRNA-1	ScDrF4C_29_HRSCAF_836	79483981	79485920	Inorganic H pyrophosphatase family protein	GO:0009705;GO:0005739;GO:0000325;GO:0010248;GO:0005774;GO:0009941;GO:2000904;GO:0009678;GO:0003729;GO:0009651;GO:0005985;GO:0005773;GO:0004427;GO:0009926;GO:1902600;GO:0010008;GO:0005794;GO:0009414;GO:0005886;GO:0048366;GO:0009507;GO:0052546;GO:0005576
AT1G15750.1	maker-ScDrF4C_13_HRSCAF_342-augustus-gene-789.9-mRNA-1	ScDrF4C_13_HRSCAF_342	78878963	78894077	Transducin family protein / WD-40 repeat family protein	GO:0005515;GO:0009733;GO:0010051;GO:0009867;GO:0010072;GO:0005829;GO:0045892;GO:0042803;GO:0042802;GO:0006355;GO:0005737;GO:0005634
AT1G15750.1	maker-ScDrF4C_14_HRSCAF_375-augustus-gene-28.10-mRNA-1	ScDrF4C_14_HRSCAF_375	2861951	2867344	Transducin family protein / WD-40 repeat family protein	GO:0005515;GO:0009733;GO:0010051;GO:0009867;GO:0010072;GO:0005829;GO:0045892;GO:0042803;GO:0042802;GO:0006355;GO:0005737;GO:0005634
AT1G15750.1	maker-ScDrF4C_1632_HRSCAF_2960-augustus-gene-118.6-mRNA-1	ScDrF4C_1632_HRSCAF_2960	11834398	11841910	Transducin family protein / WD-40 repeat family protein	GO:0005515;GO:0009733;GO:0010051;GO:0009867;GO:0010072;GO:0005829;GO:0045892;GO:0042803;GO:0042802;GO:0006355;GO:0005737;GO:0005634
AT1G15750.1	maker-ScDrF4C_5_HRSCAF_195-snap-gene-24.3-mRNA-1	ScDrF4C_5_HRSCAF_195	2409760	2416349	Transducin family protein / WD-40 repeat family protein	GO:0005515;GO:0009733;GO:0010051;GO:0009867;GO:0010072;GO:0005829;GO:0045892;GO:0042803;GO:0042802;GO:0006355;GO:0005737;GO:0005634
AT1G18400.1	maker-ScDrF4C_19_HRSCAF_560-snap-gene-754.13-mRNA-1	ScDrF4C_19_HRSCAF_560	75474058	75476615	BR enhanced expression 1	GO:0006355;GO:0006351;GO:0003700;GO:0003677;GO:0005634;GO:0046983;GO:0005515;GO:1902448
AT1G19180.1	augustus_masked-ScDrF4C_1633_HRSCAF_2961-processed-gene-803.5-mRNA-1	ScDrF4C_1633_HRSCAF_2961	80324205	80324920	jasmonate-zim-domain protein 1	GO:0031347;GO:0009867;GO:0005515;GO:0009753;GO:2000022;GO:0042742;GO:0009555;GO:1900067;GO:0009611;GO:0005634;GO:0009908
AT1G19180.1	maker-ScDrF4C_20_HRSCAF_566-augustus-gene-198.1-mRNA-1	ScDrF4C_20_HRSCAF_566	19822443	19823779	jasmonate-zim-domain protein 1	GO:0031347;GO:0009867;GO:0005515;GO:0009753;GO:2000022;GO:0042742;GO:0009555;GO:1900067;GO:0009611;GO:0005634;GO:0009908
AT1G19180.1	maker-ScDrF4C_26_HRSCAF_729-augustus-gene-948.0-mRNA-1	ScDrF4C_26_HRSCAF_729	94790520	94791476	jasmonate-zim-domain protein 1	GO:0031347;GO:0009867;GO:0005515;GO:0009753;GO:2000022;GO:0042742;GO:0009555;GO:1900067;GO:0009611;GO:0005634;GO:0009908
AT1G19180.1	maker-ScDrF4C_30_HRSCAF_923-augustus-gene-1035.14-mRNA-1	ScDrF4C_30_HRSCAF_923	103505595	103506269	jasmonate-zim-domain protein 1	GO:0031347;GO:0009867;GO:0005515;GO:0009753;GO:2000022;GO:0042742;GO:0009555;GO:1900067;GO:0009611;GO:0005634;GO:0009908
AT1G19180.1	maker-ScDrF4C_8_HRSCAF_266-augustus-gene-54.12-mRNA-1	ScDrF4C_8_HRSCAF_266	5474064	5476050	jasmonate-zim-domain protein 1	GO:0031347;GO:0009867;GO:0005515;GO:0009753;GO:2000022;GO:0042742;GO:0009555;GO:1900067;GO:0009611;GO:0005634;GO:0009908
AT1G19220.1	maker-ScDrF4C_14_HRSCAF_375-snap-gene-847.0-mRNA-1	ScDrF4C_14_HRSCAF_375	84693250	84704615	auxin response factor 19	GO:0005515;GO:0005634;GO:0010311;GO:0009723;GO:0006355;GO:0009733;GO:0043565;GO:0003677;GO:0003700;GO:0048527;GO:0048366
AT1G19220.1	maker-ScDrF4C_23_HRSCAF_597-augustus-gene-827.4-mRNA-1	ScDrF4C_23_HRSCAF_597	82729112	82739072	auxin response factor 19	GO:0005515;GO:0005634;GO:0010311;GO:0009723;GO:0006355;GO:0009733;GO:0043565;GO:0003677;GO:0003700;GO:0048527;GO:0048366
AT1G19220.1	maker-ScDrF4C_26_HRSCAF_729-snap-gene-973.0-mRNA-1	ScDrF4C_26_HRSCAF_729	97298493	97305943	auxin response factor 19	GO:0005515;GO:0005634;GO:0010311;GO:0009723;GO:0006355;GO:0009733;GO:0043565;GO:0003677;GO:0003700;GO:0048527;GO:0048366
AT1G19220.1	maker-ScDrF4C_30_HRSCAF_923-augustus-gene-980.1-mRNA-1	ScDrF4C_30_HRSCAF_923	98003712	98013088	auxin response factor 19	GO:0005515;GO:0005634;GO:0010311;GO:0009723;GO:0006355;GO:0009733;GO:0043565;GO:0003677;GO:0003700;GO:0048527;GO:0048366
AT1G19220.1	maker-ScDrF4C_9_HRSCAF_291-augustus-gene-5.10-mRNA-1	ScDrF4C_9_HRSCAF_291	535864	539646	auxin response factor 19	GO:0005515;GO:0005634;GO:0010311;GO:0009723;GO:0006355;GO:0009733;GO:0043565;GO:0003677;GO:0003700;GO:0048527;GO:0048366
AT1G19270.1	maker-ScDrF4C_13_HRSCAF_342-augustus-gene-724.4-mRNA-1	ScDrF4C_13_HRSCAF_342	72452030	72454759	DA1	GO:0008285;GO:0080113;GO:0005515;GO:0043130;GO:0006508;GO:0032875;GO:0048482;GO:1900057;GO:0008233;GO:0046620;GO:0048317;GO:0046621;GO:0005737
AT1G19270.1	maker-ScDrF4C_25_HRSCAF_627-augustus-gene-604.0-mRNA-1	ScDrF4C_25_HRSCAF_627	60401290	60406478	DA1	GO:0008285;GO:0080113;GO:0005515;GO:0043130;GO:0006508;GO:0032875;GO:0048482;GO:1900057;GO:0008233;GO:0046620;GO:0048317;GO:0046621;GO:0005737
AT1G19610.1	maker-ScDrF4C_1632_HRSCAF_2960-augustus-gene-300.0-mRNA-1	ScDrF4C_1632_HRSCAF_2960	30003728	30004787	Arabidopsis defensin-like protein	GO:0005576;GO:0006952;GO:0003674
AT1G19610.1	maker-ScDrF4C_1632_HRSCAF_2960-snap-gene-300.1-mRNA-1	ScDrF4C_1632_HRSCAF_2960	30000576	30001182	Arabidopsis defensin-like protein	GO:0005576;GO:0006952;GO:0003674
AT1G19610.1	maker-ScDrF4C_29_HRSCAF_836-augustus-gene-664.0-mRNA-1	ScDrF4C_29_HRSCAF_836	66403519	66404148	Arabidopsis defensin-like protein	GO:0005576;GO:0006952;GO:0003674
AT1G19610.1	maker-ScDrF4C_29_HRSCAF_836-augustus-gene-664.1-mRNA-1	ScDrF4C_29_HRSCAF_836	66426520	66427507	Arabidopsis defensin-like protein	GO:0005576;GO:0006952;GO:0003674
AT1G19610.1	maker-ScDrF4C_29_HRSCAF_836-snap-gene-665.11-mRNA-1	ScDrF4C_29_HRSCAF_836	66489450	66490114	Arabidopsis defensin-like protein	GO:0005576;GO:0006952;GO:0003674
AT1G19610.1	maker-ScDrF4C_29_HRSCAF_836-snap-gene-666.3-mRNA-1	ScDrF4C_29_HRSCAF_836	66602819	66606250	Arabidopsis defensin-like protein	GO:0005576;GO:0006952;GO:0003674
AT1G19610.1	maker-ScDrF4C_29_HRSCAF_836-snap-gene-667.2-mRNA-1	ScDrF4C_29_HRSCAF_836	66695466	66695907	Arabidopsis defensin-like protein	GO:0005576;GO:0006952;GO:0003674
AT1G19610.1	maker-ScDrF4C_5_HRSCAF_195-augustus-gene-152.0-mRNA-1	ScDrF4C_5_HRSCAF_195	15214019	15214661	Arabidopsis defensin-like protein	GO:0005576;GO:0006952;GO:0003674
AT1G19850.1	maker-ScDrF4C_10_HRSCAF_299-snap-gene-111.13-mRNA-1	ScDrF4C_10_HRSCAF_299	11162992	11170315	Transcriptional factor B3 family protein / auxin-responsive factor AUX/IAA-related	GO:0005515;GO:0006355;GO:0009733;GO:0003700;GO:0042802;GO:0048364;GO:0009942;GO:0009908;GO:0009793;GO:0005634;GO:0010051;GO:0048507;GO:0010305
AT1G20610.1	maker-ScDrF4C_19_HRSCAF_560-augustus-gene-572.0-mRNA-1	ScDrF4C_19_HRSCAF_560	57194324	57197557	Cyclin B2;3	GO:0005515;GO:0000079;GO:0000307;GO:0044772;GO:0005634;GO:0005813;GO:0016538;GO:0042025;GO:0005737
AT1G21250.1	maker-ScDrF4C_1632_HRSCAF_2960-snap-gene-67.5-mRNA-1	ScDrF4C_1632_HRSCAF_2960	6758751	6759181	cell wall-associated kinase	GO:0009751;GO:0005886;GO:0030247;GO:0007166;GO:0005773;GO:0004674;GO:0050832;GO:0016310;GO:0009615;GO:0006468;GO:0005509;GO:0005515;GO:0016301;GO:0009505
AT1G22710.1	maker-ScDrF4C_15_HRSCAF_396-augustus-gene-210.4-mRNA-1	ScDrF4C_15_HRSCAF_396	21082453	21085657	sucrose-proton symporter 2	GO:0008515;GO:0005886;GO:0005985;GO:0008506;GO:0005737;GO:0009915;GO:0015770;GO:0005887;GO:0016020;GO:0005634;GO:0005773
AT1G22710.1	maker-ScDrF4C_1634_HRSCAF_2962-snap-gene-710.7-mRNA-1	ScDrF4C_1634_HRSCAF_2962	71067158	71070404	sucrose-proton symporter 2	GO:0008515;GO:0005886;GO:0005985;GO:0008506;GO:0005737;GO:0009915;GO:0015770;GO:0005887;GO:0016020;GO:0005634;GO:0005773
AT1G22710.1	maker-ScDrF4C_1_HRSCAF_12-snap-gene-466.0-mRNA-1	ScDrF4C_1_HRSCAF_12	46618689	46621614	sucrose-proton symporter 2	GO:0008515;GO:0005886;GO:0005985;GO:0008506;GO:0005737;GO:0009915;GO:0015770;GO:0005887;GO:0016020;GO:0005634;GO:0005773
AT1G22770.1	augustus_masked-ScDrF4C_16_HRSCAF_437-processed-gene-1158.4-mRNA-1	ScDrF4C_16_HRSCAF_437	115880061	115888465	gigantea protein (GI)	GO:0048578;GO:0009409;GO:0042752;GO:0005634;GO:0048586;GO:0010378;GO:0009908;GO:0005515;GO:0006355;GO:0009637;GO:0006950;GO:0042542;GO:0005654;GO:0080167;GO:0010218;GO:0007623
AT1G22770.1	maker-ScDrF4C_17_HRSCAF_438-snap-gene-966.0-mRNA-1	ScDrF4C_17_HRSCAF_438	96612223	96626372	gigantea protein (GI)	GO:0048578;GO:0009409;GO:0042752;GO:0005634;GO:0048586;GO:0010378;GO:0009908;GO:0005515;GO:0006355;GO:0009637;GO:0006950;GO:0042542;GO:0005654;GO:0080167;GO:0010218;GO:0007623
AT1G23380.2	augustus_masked-ScDrF4C_12_HRSCAF_323-processed-gene-805.1-mRNA-1	ScDrF4C_12_HRSCAF_323	80570559	80571390	KNOTTED1-like homeobox gene 6	GO:0005515;GO:0005634;GO:0006357;GO:0010073;GO:0000978;GO:0003700
AT1G23380.2	maker-ScDrF4C_11_HRSCAF_313-augustus-gene-256.0-mRNA-1	ScDrF4C_11_HRSCAF_313	25684911	25686267	KNOTTED1-like homeobox gene 6	GO:0005515;GO:0005634;GO:0006357;GO:0010073;GO:0000978;GO:0003700
AT1G23380.2	maker-ScDrF4C_12_HRSCAF_323-snap-gene-6.13-mRNA-1	ScDrF4C_12_HRSCAF_323	662830	674368	KNOTTED1-like homeobox gene 6	GO:0005515;GO:0005634;GO:0006357;GO:0010073;GO:0000978;GO:0003700
AT1G23380.2	maker-ScDrF4C_6_HRSCAF_209-snap-gene-722.9-mRNA-1	ScDrF4C_6_HRSCAF_209	72255114	72265979	KNOTTED1-like homeobox gene 6	GO:0005515;GO:0005634;GO:0006357;GO:0010073;GO:0000978;GO:0003700
AT1G23380.2	maker-ScDrF4C_7_HRSCAF_245-augustus-gene-857.3-mRNA-1	ScDrF4C_7_HRSCAF_245	85754583	85756067	KNOTTED1-like homeobox gene 6	GO:0005515;GO:0005634;GO:0006357;GO:0010073;GO:0000978;GO:0003700
AT1G24260.2	maker-ScDrF4C_1_HRSCAF_12-snap-gene-38.13-mRNA-1	ScDrF4C_1_HRSCAF_12	3852946	3858133	K-box region and MADS-box transcription factor family protein	GO:0005515;GO:0010093;GO:0001708;GO:0003700;GO:0048481;GO:0000977;GO:0048833;GO:0045944;GO:0003677;GO:0000976;GO:0005634;GO:0000981;GO:0046983;GO:0008134;GO:0043565;GO:0009908
AT1G24260.2	maker-ScDrF4C_20_HRSCAF_566-augustus-gene-116.9-mRNA-1	ScDrF4C_20_HRSCAF_566	11588516	11593415	K-box region and MADS-box transcription factor family protein	GO:0005515;GO:0010093;GO:0001708;GO:0003700;GO:0048481;GO:0000977;GO:0048833;GO:0045944;GO:0003677;GO:0000976;GO:0005634;GO:0000981;GO:0046983;GO:0008134;GO:0043565;GO:0009908
AT1G24260.2	maker-ScDrF4C_30_HRSCAF_923-augustus-gene-948.16-mRNA-1	ScDrF4C_30_HRSCAF_923	94781929	94790913	K-box region and MADS-box transcription factor family protein	GO:0005515;GO:0010093;GO:0001708;GO:0003700;GO:0048481;GO:0000977;GO:0048833;GO:0045944;GO:0003677;GO:0000976;GO:0005634;GO:0000981;GO:0046983;GO:0008134;GO:0043565;GO:0009908
AT1G25540.1	maker-ScDrF4C_7_HRSCAF_245-augustus-gene-827.37-mRNA-1	ScDrF4C_7_HRSCAF_245	82705616	82708755	phytochrome and flowering time regulatory protein (PFT1)	GO:0005515;GO:0045893;GO:0009585;GO:0045944;GO:1905499;GO:0009911;GO:0031349;GO:0010218;GO:0009867;GO:0003713;GO:0003677;GO:0010114;GO:0050832;GO:0010091;GO:0009909;GO:0005634;GO:0016592
AT1G25580.1	maker-ScDrF4C_28_HRSCAF_834-augustus-gene-713.16-mRNA-1	ScDrF4C_28_HRSCAF_834	71356898	71360213	NAC (No Apical Meristem) domain transcriptional regulator superfamily protein	GO:0000976;GO:0005634;GO:0003700;GO:0040020;GO:0006355;GO:0000077;GO:0010332
AT1G27370.1	augustus_masked-ScDrF4C_17_HRSCAF_438-processed-gene-75.33-mRNA-1	ScDrF4C_17_HRSCAF_438	7559839	7561738	squamosa promoter binding protein-like 10	GO:0006355;GO:0048510;GO:0090356;GO:0005634;GO:0045893;GO:0003677;GO:0010358;GO:0003700;GO:0043565
AT1G27370.1	maker-ScDrF4C_24_HRSCAF_619-snap-gene-954.8-mRNA-1	ScDrF4C_24_HRSCAF_619	95449616	95451188	squamosa promoter binding protein-like 10	GO:0006355;GO:0048510;GO:0090356;GO:0005634;GO:0045893;GO:0003677;GO:0010358;GO:0003700;GO:0043565
AT1G28520.1	maker-ScDrF4C_21_HRSCAF_572-snap-gene-339.19-mRNA-1	ScDrF4C_21_HRSCAF_572	33943191	33945734	vascular plant one zinc finger protein	GO:0005515;GO:0009414;GO:0009651;GO:0048574;GO:0048578;GO:0006355;GO:0009631;GO:0009408;GO:0005634;GO:0045893;GO:0043565;GO:0009816
AT1G28520.1	maker-ScDrF4C_4_HRSCAF_191-augustus-gene-252.2-mRNA-1	ScDrF4C_4_HRSCAF_191	25187110	25189310	vascular plant one zinc finger protein	GO:0005515;GO:0009414;GO:0009651;GO:0048574;GO:0048578;GO:0006355;GO:0009631;GO:0009408;GO:0005634;GO:0045893;GO:0043565;GO:0009816
AT1G28520.1	maker-ScDrF4C_6_HRSCAF_209-augustus-gene-374.12-mRNA-1	ScDrF4C_6_HRSCAF_209	37467301	37469962	vascular plant one zinc finger protein	GO:0005515;GO:0009414;GO:0009651;GO:0048574;GO:0048578;GO:0006355;GO:0009631;GO:0009408;GO:0005634;GO:0045893;GO:0043565;GO:0009816
AT1G28520.1	maker-ScDrF4C_7_HRSCAF_245-snap-gene-649.6-mRNA-1	ScDrF4C_7_HRSCAF_245	64953871	64956660	vascular plant one zinc finger protein	GO:0005515;GO:0009414;GO:0009651;GO:0048574;GO:0048578;GO:0006355;GO:0009631;GO:0009408;GO:0005634;GO:0045893;GO:0043565;GO:0009816
AT1G30040.1	maker-ScDrF4C_1632_HRSCAF_2960-augustus-gene-250.0-mRNA-1	ScDrF4C_1632_HRSCAF_2960	25076983	25078967	gibberellin 2-oxidase	GO:0051213;GO:0045487;GO:0009686;GO:0071456;GO:0009639;GO:0009416;GO:0010114;GO:0052634;GO:0005737
AT1G30040.1	maker-ScDrF4C_16_HRSCAF_437-augustus-gene-1074.4-mRNA-1	ScDrF4C_16_HRSCAF_437	107473295	107475435	gibberellin 2-oxidase	GO:0051213;GO:0045487;GO:0009686;GO:0071456;GO:0009639;GO:0009416;GO:0010114;GO:0052634;GO:0005737
AT1G30040.1	maker-ScDrF4C_17_HRSCAF_438-augustus-gene-167.0-mRNA-1	ScDrF4C_17_HRSCAF_438	16702581	16705616	gibberellin 2-oxidase	GO:0051213;GO:0045487;GO:0009686;GO:0071456;GO:0009639;GO:0009416;GO:0010114;GO:0052634;GO:0005737
AT1G30040.1	maker-ScDrF4C_20_HRSCAF_566-snap-gene-690.3-mRNA-1	ScDrF4C_20_HRSCAF_566	69000402	69002595	gibberellin 2-oxidase	GO:0051213;GO:0045487;GO:0009686;GO:0071456;GO:0009639;GO:0009416;GO:0010114;GO:0052634;GO:0005737
AT1G30135.1	maker-ScDrF4C_19_HRSCAF_560-snap-gene-825.16-mRNA-1	ScDrF4C_19_HRSCAF_560	82539259	82539417	jasmonate-zim-domain protein 8	GO:0005515;GO:2000022;GO:0009611;GO:0005634;GO:0031347
AT1G30135.1	maker-ScDrF4C_8_HRSCAF_266-snap-gene-143.1-mRNA-1	ScDrF4C_8_HRSCAF_266	14331802	14334321	jasmonate-zim-domain protein 8	GO:0005515;GO:2000022;GO:0009611;GO:0005634;GO:0031347
AT1G30330.2	maker-ScDrF4C_15_HRSCAF_396-augustus-gene-714.8-mRNA-1	ScDrF4C_15_HRSCAF_396	71423258	71430725	auxin response factor 6	GO:0005634;GO:0005515;GO:0009908;GO:0009733;GO:0006355;GO:0003700
AT1G30330.2	maker-ScDrF4C_18_HRSCAF_503-augustus-gene-879.1-mRNA-1	ScDrF4C_18_HRSCAF_503	87909392	87910324	auxin response factor 6	GO:0005634;GO:0005515;GO:0009908;GO:0009733;GO:0006355;GO:0003700
AT1G31280.1	maker-ScDrF4C_21_HRSCAF_572-snap-gene-70.1-mRNA-1	ScDrF4C_21_HRSCAF_572	7076226	7080987	Argonaute family protein	GO:0051607;GO:0003729;GO:0005515;GO:0005634;GO:0005737;GO:0005829;GO:0042742;GO:0019048;GO:0035197
AT1G32240.1	maker-ScDrF4C_24_HRSCAF_619-augustus-gene-820.6-mRNA-1	ScDrF4C_24_HRSCAF_619	82011546	82015625	Homeodomain-like superfamily protein	GO:0006355;GO:0048481;GO:0005634;GO:0048440;GO:0003700;GO:0009944
AT1G32240.1	maker-ScDrF4C_28_HRSCAF_834-augustus-gene-856.4-mRNA-1	ScDrF4C_28_HRSCAF_834	85668963	85673498	Homeodomain-like superfamily protein	GO:0006355;GO:0048481;GO:0005634;GO:0048440;GO:0003700;GO:0009944
AT1G32240.1	maker-ScDrF4C_8_HRSCAF_266-snap-gene-858.4-mRNA-1	ScDrF4C_8_HRSCAF_266	85833061	85837567	Homeodomain-like superfamily protein	GO:0006355;GO:0048481;GO:0005634;GO:0048440;GO:0003700;GO:0009944
AT1G32640.1	augustus_masked-ScDrF4C_20_HRSCAF_566-processed-gene-42.11-mRNA-1	ScDrF4C_20_HRSCAF_566	4273877	4275781	Basic helix-loop-helix (bHLH) DNA-binding family protein	GO:0005515;GO:0045893;GO:2000652;GO:0043619;GO:0009759;GO:0043565;GO:0009269;GO:0019900;GO:0051090;GO:2000068;GO:0006568;GO:0009611;GO:0010374;GO:0051289;GO:0009867;GO:0106167;GO:0005634;GO:0009737;GO:0009963;GO:0003677;GO:0003700;GO:0009753;GO:0046983;GO:0048364;GO:0010200
AT1G32640.1	augustus_masked-ScDrF4C_24_HRSCAF_619-processed-gene-923.21-mRNA-1	ScDrF4C_24_HRSCAF_619	92328249	92328488	Basic helix-loop-helix (bHLH) DNA-binding family protein	GO:0005515;GO:0045893;GO:2000652;GO:0043619;GO:0009759;GO:0043565;GO:0009269;GO:0019900;GO:0051090;GO:2000068;GO:0006568;GO:0009611;GO:0010374;GO:0051289;GO:0009867;GO:0106167;GO:0005634;GO:0009737;GO:0009963;GO:0003677;GO:0003700;GO:0009753;GO:0046983;GO:0048364;GO:0010200
AT1G32640.1	maker-ScDrF4C_16_HRSCAF_437-snap-gene-191.10-mRNA-1	ScDrF4C_16_HRSCAF_437	19176360	19179147	Basic helix-loop-helix (bHLH) DNA-binding family protein	GO:0005515;GO:0045893;GO:2000652;GO:0043619;GO:0009759;GO:0043565;GO:0009269;GO:0019900;GO:0051090;GO:2000068;GO:0006568;GO:0009611;GO:0010374;GO:0051289;GO:0009867;GO:0106167;GO:0005634;GO:0009737;GO:0009963;GO:0003677;GO:0003700;GO:0009753;GO:0046983;GO:0048364;GO:0010200
AT1G32640.1	maker-ScDrF4C_19_HRSCAF_560-augustus-gene-763.8-mRNA-1	ScDrF4C_19_HRSCAF_560	76289077	76290072	Basic helix-loop-helix (bHLH) DNA-binding family protein	GO:0005515;GO:0045893;GO:2000652;GO:0043619;GO:0009759;GO:0043565;GO:0009269;GO:0019900;GO:0051090;GO:2000068;GO:0006568;GO:0009611;GO:0010374;GO:0051289;GO:0009867;GO:0106167;GO:0005634;GO:0009737;GO:0009963;GO:0003677;GO:0003700;GO:0009753;GO:0046983;GO:0048364;GO:0010200
AT1G32640.1	snap_masked-ScDrF4C_18_HRSCAF_503-processed-gene-930.5-mRNA-1	ScDrF4C_18_HRSCAF_503	93010170	93010385	Basic helix-loop-helix (bHLH) DNA-binding family protein	GO:0005515;GO:0045893;GO:2000652;GO:0043619;GO:0009759;GO:0043565;GO:0009269;GO:0019900;GO:0051090;GO:2000068;GO:0006568;GO:0009611;GO:0010374;GO:0051289;GO:0009867;GO:0106167;GO:0005634;GO:0009737;GO:0009963;GO:0003677;GO:0003700;GO:0009753;GO:0046983;GO:0048364;GO:0010200
AT1G32770.1	maker-ScDrF4C_8_HRSCAF_266-augustus-gene-862.6-mRNA-1	ScDrF4C_8_HRSCAF_266	86231067	86232700	NAC domain containing protein 12	GO:0045893;GO:0009809;GO:0005634;GO:0009834;GO:0043565;GO:0003700;GO:0010047
AT1G35160.2	augustus_masked-ScDrF4C_15_HRSCAF_396-processed-gene-640.1-mRNA-1	ScDrF4C_15_HRSCAF_396	64067634	64070135	GF14 protein phi chain	GO:0009742;GO:0005886;GO:0005634;GO:0005635;GO:0005737;GO:0005515;GO:0005794;GO:0005829;GO:0045309
AT1G43850.1	maker-ScDrF4C_15_HRSCAF_396-augustus-gene-194.0-mRNA-1	ScDrF4C_15_HRSCAF_396	19449971	19457352	SEUSS transcriptional co-regulator	GO:0005515;GO:0001666;GO:0046982;GO:0045892;GO:0006974;GO:0000122;GO:0009617;GO:0048481;GO:0048467;GO:0009733;GO:0001102;GO:0045944;GO:0005634;GO:0009624;GO:0009793;GO:0009909;GO:0003712;GO:0071217;GO:0009620;GO:0006979;GO:0010272;GO:0003677;GO:0005667;GO:0046898;GO:0007275
AT1G44110.1	maker-ScDrF4C_29_HRSCAF_836-snap-gene-328.3-mRNA-1	ScDrF4C_29_HRSCAF_836	32788175	32790733	Cyclin A1;1	GO:0000079;GO:0010583;GO:0005737;GO:0042025;GO:0044772;GO:0000307;GO:0016538;GO:0005515;GO:0005634
AT1G44110.1	maker-ScDrF4C_5_HRSCAF_195-snap-gene-730.0-mRNA-1	ScDrF4C_5_HRSCAF_195	73034399	73036899	Cyclin A1;1	GO:0000079;GO:0010583;GO:0005737;GO:0042025;GO:0044772;GO:0000307;GO:0016538;GO:0005515;GO:0005634
AT1G45249.3	maker-ScDrF4C_13_HRSCAF_342-augustus-gene-730.3-mRNA-1	ScDrF4C_13_HRSCAF_342	73040713	73043110	abscisic acid responsive elements-binding factor 2	GO:0045893;GO:0010255;GO:0009651;GO:0009414;GO:0005634;GO:0006355;GO:0009738;GO:0009737;GO:0005515;GO:0003700;GO:0003677;GO:0000976
AT1G45249.3	maker-ScDrF4C_14_HRSCAF_375-snap-gene-127.1-mRNA-1	ScDrF4C_14_HRSCAF_375	12762961	12764949	abscisic acid responsive elements-binding factor 2	GO:0045893;GO:0010255;GO:0009651;GO:0009414;GO:0005634;GO:0006355;GO:0009738;GO:0009737;GO:0005515;GO:0003700;GO:0003677;GO:0000976
AT1G45249.3	maker-ScDrF4C_23_HRSCAF_597-augustus-gene-124.23-mRNA-1	ScDrF4C_23_HRSCAF_597	12468656	12471052	abscisic acid responsive elements-binding factor 2	GO:0045893;GO:0010255;GO:0009651;GO:0009414;GO:0005634;GO:0006355;GO:0009738;GO:0009737;GO:0005515;GO:0003700;GO:0003677;GO:0000976
AT1G48410.2	augustus_masked-ScDrF4C_21_HRSCAF_572-processed-gene-874.11-mRNA-1	ScDrF4C_21_HRSCAF_572	87406612	87414090	Stabilizer of iron transporter SufD / Polynucleotidyl transferase	GO:0010218;GO:0005515;GO:0060145;GO:0016441;GO:0004521;GO:0009616;GO:0051607;GO:0005634;GO:0035195;GO:0009793;GO:0009850;GO:0030154;GO:0005737;GO:0048830;GO:0009733;GO:0045087;GO:0009965;GO:0010305;GO:0009955;GO:0035197;GO:0005829;GO:0003729;GO:0035198;GO:0010589
AT1G48410.2	maker-ScDrF4C_25_HRSCAF_627-augustus-gene-414.3-mRNA-1	ScDrF4C_25_HRSCAF_627	41410123	41414800	Stabilizer of iron transporter SufD / Polynucleotidyl transferase	GO:0010218;GO:0005515;GO:0060145;GO:0016441;GO:0004521;GO:0009616;GO:0051607;GO:0005634;GO:0035195;GO:0009793;GO:0009850;GO:0030154;GO:0005737;GO:0048830;GO:0009733;GO:0045087;GO:0009965;GO:0010305;GO:0009955;GO:0035197;GO:0005829;GO:0003729;GO:0035198;GO:0010589
AT1G48410.2	maker-ScDrF4C_27_HRSCAF_778-augustus-gene-600.11-mRNA-1	ScDrF4C_27_HRSCAF_778	60044629	60050059	Stabilizer of iron transporter SufD / Polynucleotidyl transferase	GO:0010218;GO:0005515;GO:0060145;GO:0016441;GO:0004521;GO:0009616;GO:0051607;GO:0005634;GO:0035195;GO:0009793;GO:0009850;GO:0030154;GO:0005737;GO:0048830;GO:0009733;GO:0045087;GO:0009965;GO:0010305;GO:0009955;GO:0035197;GO:0005829;GO:0003729;GO:0035198;GO:0010589
AT1G48910.1	maker-ScDrF4C_17_HRSCAF_438-augustus-gene-888.0-mRNA-1	ScDrF4C_17_HRSCAF_438	88834052	88836799	Flavin-containing monooxygenase family protein	GO:0050661;GO:0050660;GO:0103075;GO:0009507;GO:0009851;GO:0009723;GO:0022603
AT1G48910.1	maker-ScDrF4C_17_HRSCAF_438-augustus-gene-888.2-mRNA-1	ScDrF4C_17_HRSCAF_438	88887515	88888122	Flavin-containing monooxygenase family protein	GO:0050661;GO:0050660;GO:0103075;GO:0009507;GO:0009851;GO:0009723;GO:0022603
AT1G48910.1	maker-ScDrF4C_17_HRSCAF_438-snap-gene-887.1-mRNA-1	ScDrF4C_17_HRSCAF_438	88727975	88731393	Flavin-containing monooxygenase family protein	GO:0050661;GO:0050660;GO:0103075;GO:0009507;GO:0009851;GO:0009723;GO:0022603
AT1G48910.1	maker-ScDrF4C_26_HRSCAF_729-augustus-gene-80.10-mRNA-1	ScDrF4C_26_HRSCAF_729	8039911	8042860	Flavin-containing monooxygenase family protein	GO:0050661;GO:0050660;GO:0103075;GO:0009507;GO:0009851;GO:0009723;GO:0022603
AT1G48910.1	maker-ScDrF4C_26_HRSCAF_729-augustus-gene-81.8-mRNA-1	ScDrF4C_26_HRSCAF_729	8124712	8125400	Flavin-containing monooxygenase family protein	GO:0050661;GO:0050660;GO:0103075;GO:0009507;GO:0009851;GO:0009723;GO:0022603
AT1G50030.1	maker-ScDrF4C_13_HRSCAF_342-augustus-gene-676.6-mRNA-1	ScDrF4C_13_HRSCAF_342	67632633	67642010	target of rapamycin	GO:0016242;GO:0030307;GO:0009793;GO:0009630;GO:0050687;GO:0005515;GO:0031932;GO:0010116;GO:1900459;GO:0004672;GO:0016303;GO:0005634;GO:0010507;GO:0043621;GO:0038202;GO:0045893;GO:1902661;GO:0009303;GO:0010929;GO:0005886;GO:0009615;GO:0016311;GO:0040019;GO:0004674;GO:1901355;GO:2000234;GO:0005737;GO:0044877;GO:0009733;GO:0009745;GO:0042802;GO:0005844;GO:0009791;GO:0031931
AT1G50030.1	maker-ScDrF4C_13_HRSCAF_342-snap-gene-677.6-mRNA-1	ScDrF4C_13_HRSCAF_342	67735510	67739597	target of rapamycin	GO:0016242;GO:0030307;GO:0009793;GO:0009630;GO:0050687;GO:0005515;GO:0031932;GO:0010116;GO:1900459;GO:0004672;GO:0016303;GO:0005634;GO:0010507;GO:0043621;GO:0038202;GO:0045893;GO:1902661;GO:0009303;GO:0010929;GO:0005886;GO:0009615;GO:0016311;GO:0040019;GO:0004674;GO:1901355;GO:2000234;GO:0005737;GO:0044877;GO:0009733;GO:0009745;GO:0042802;GO:0005844;GO:0009791;GO:0031931
AT1G50030.1	maker-ScDrF4C_9_HRSCAF_291-augustus-gene-543.12-mRNA-1	ScDrF4C_9_HRSCAF_291	54283709	54286753	target of rapamycin	GO:0016242;GO:0030307;GO:0009793;GO:0009630;GO:0050687;GO:0005515;GO:0031932;GO:0010116;GO:1900459;GO:0004672;GO:0016303;GO:0005634;GO:0010507;GO:0043621;GO:0038202;GO:0045893;GO:1902661;GO:0009303;GO:0010929;GO:0005886;GO:0009615;GO:0016311;GO:0040019;GO:0004674;GO:1901355;GO:2000234;GO:0005737;GO:0044877;GO:0009733;GO:0009745;GO:0042802;GO:0005844;GO:0009791;GO:0031931
AT1G52150.2	maker-ScDrF4C_13_HRSCAF_342-snap-gene-801.3-mRNA-1	ScDrF4C_13_HRSCAF_342	80152549	80164138	Homeobox-leucine zipper family protein / lipid-binding START domain-containing protein	GO:0080060;GO:0009965;GO:0003700;GO:0008289;GO:0010014;GO:0010087;GO:1905392;GO:0048263;GO:0005634;GO:0010075;GO:0010073;GO:0009855
AT1G52150.2	maker-ScDrF4C_26_HRSCAF_729-augustus-gene-935.7-mRNA-1	ScDrF4C_26_HRSCAF_729	93499360	93503518	Homeobox-leucine zipper family protein / lipid-binding START domain-containing protein	GO:0080060;GO:0009965;GO:0003700;GO:0008289;GO:0010014;GO:0010087;GO:1905392;GO:0048263;GO:0005634;GO:0010075;GO:0010073;GO:0009855
AT1G52150.2	maker-ScDrF4C_5_HRSCAF_195-augustus-gene-37.1-mRNA-1	ScDrF4C_5_HRSCAF_195	3684912	3688323	Homeobox-leucine zipper family protein / lipid-binding START domain-containing protein	GO:0080060;GO:0009965;GO:0003700;GO:0008289;GO:0010014;GO:0010087;GO:1905392;GO:0048263;GO:0005634;GO:0010075;GO:0010073;GO:0009855
AT1G52150.2	snap_masked-ScDrF4C_30_HRSCAF_923-processed-gene-958.21-mRNA-1	ScDrF4C_30_HRSCAF_923	95798152	95802477	Homeobox-leucine zipper family protein / lipid-binding START domain-containing protein	GO:0080060;GO:0009965;GO:0003700;GO:0008289;GO:0010014;GO:0010087;GO:1905392;GO:0048263;GO:0005634;GO:0010075;GO:0010073;GO:0009855
AT1G52340.1	augustus_masked-ScDrF4C_1633_HRSCAF_2961-processed-gene-66.3-mRNA-1	ScDrF4C_1633_HRSCAF_2961	6672356	6673276	NAD(P)-binding Rossmann-fold superfamily protein	GO:0009750;GO:0009688;GO:0009408;GO:0010182;GO:0006561;GO:0009414;GO:0005634;GO:0005829;GO:0010115;GO:0004022;GO:0010301
AT1G52340.1	augustus_masked-ScDrF4C_16_HRSCAF_437-processed-gene-61.0-mRNA-1	ScDrF4C_16_HRSCAF_437	6127907	6129298	NAD(P)-binding Rossmann-fold superfamily protein	GO:0009750;GO:0009688;GO:0009408;GO:0010182;GO:0006561;GO:0009414;GO:0005634;GO:0005829;GO:0010115;GO:0004022;GO:0010301
AT1G52340.1	maker-ScDrF4C_13_HRSCAF_342-snap-gene-70.24-mRNA-1	ScDrF4C_13_HRSCAF_342	7007146	7008061	NAD(P)-binding Rossmann-fold superfamily protein	GO:0009750;GO:0009688;GO:0009408;GO:0010182;GO:0006561;GO:0009414;GO:0005634;GO:0005829;GO:0010115;GO:0004022;GO:0010301
AT1G52340.1	maker-ScDrF4C_21_HRSCAF_572-augustus-gene-28.24-mRNA-1	ScDrF4C_21_HRSCAF_572	2837155	2840951	NAD(P)-binding Rossmann-fold superfamily protein	GO:0009750;GO:0009688;GO:0009408;GO:0010182;GO:0006561;GO:0009414;GO:0005634;GO:0005829;GO:0010115;GO:0004022;GO:0010301
AT1G52340.1	maker-ScDrF4C_21_HRSCAF_572-augustus-gene-289.1-mRNA-1	ScDrF4C_21_HRSCAF_572	28981659	28983523	NAD(P)-binding Rossmann-fold superfamily protein	GO:0009750;GO:0009688;GO:0009408;GO:0010182;GO:0006561;GO:0009414;GO:0005634;GO:0005829;GO:0010115;GO:0004022;GO:0010301
AT1G52340.1	maker-ScDrF4C_21_HRSCAF_572-snap-gene-290.3-mRNA-1	ScDrF4C_21_HRSCAF_572	29049355	29051243	NAD(P)-binding Rossmann-fold superfamily protein	GO:0009750;GO:0009688;GO:0009408;GO:0010182;GO:0006561;GO:0009414;GO:0005634;GO:0005829;GO:0010115;GO:0004022;GO:0010301
AT1G52340.1	maker-ScDrF4C_22_HRSCAF_595-augustus-gene-829.0-mRNA-1	ScDrF4C_22_HRSCAF_595	82903096	82903885	NAD(P)-binding Rossmann-fold superfamily protein	GO:0009750;GO:0009688;GO:0009408;GO:0010182;GO:0006561;GO:0009414;GO:0005634;GO:0005829;GO:0010115;GO:0004022;GO:0010301
AT1G52340.1	maker-ScDrF4C_27_HRSCAF_778-snap-gene-214.7-mRNA-1	ScDrF4C_27_HRSCAF_778	21399007	21399659	NAD(P)-binding Rossmann-fold superfamily protein	GO:0009750;GO:0009688;GO:0009408;GO:0010182;GO:0006561;GO:0009414;GO:0005634;GO:0005829;GO:0010115;GO:0004022;GO:0010301
AT1G52340.1	maker-ScDrF4C_2_HRSCAF_115-snap-gene-762.16-mRNA-1	ScDrF4C_2_HRSCAF_115	76224207	76229444	NAD(P)-binding Rossmann-fold superfamily protein	GO:0009750;GO:0009688;GO:0009408;GO:0010182;GO:0006561;GO:0009414;GO:0005634;GO:0005829;GO:0010115;GO:0004022;GO:0010301
AT1G52340.1	maker-ScDrF4C_4_HRSCAF_191-snap-gene-832.2-mRNA-1	ScDrF4C_4_HRSCAF_191	83203875	83206333	NAD(P)-binding Rossmann-fold superfamily protein	GO:0009750;GO:0009688;GO:0009408;GO:0010182;GO:0006561;GO:0009414;GO:0005634;GO:0005829;GO:0010115;GO:0004022;GO:0010301
AT1G52340.1	maker-ScDrF4C_4_HRSCAF_191-snap-gene-832.3-mRNA-1	ScDrF4C_4_HRSCAF_191	83284063	83289041	NAD(P)-binding Rossmann-fold superfamily protein	GO:0009750;GO:0009688;GO:0009408;GO:0010182;GO:0006561;GO:0009414;GO:0005634;GO:0005829;GO:0010115;GO:0004022;GO:0010301
AT1G52340.1	maker-ScDrF4C_4_HRSCAF_191-snap-gene-833.0-mRNA-1	ScDrF4C_4_HRSCAF_191	83306661	83326226	NAD(P)-binding Rossmann-fold superfamily protein	GO:0009750;GO:0009688;GO:0009408;GO:0010182;GO:0006561;GO:0009414;GO:0005634;GO:0005829;GO:0010115;GO:0004022;GO:0010301
AT1G52340.1	maker-ScDrF4C_4_HRSCAF_191-snap-gene-833.1-mRNA-1	ScDrF4C_4_HRSCAF_191	83340837	83351430	NAD(P)-binding Rossmann-fold superfamily protein	GO:0009750;GO:0009688;GO:0009408;GO:0010182;GO:0006561;GO:0009414;GO:0005634;GO:0005829;GO:0010115;GO:0004022;GO:0010301
AT1G52340.1	maker-ScDrF4C_9_HRSCAF_291-snap-gene-161.9-mRNA-1	ScDrF4C_9_HRSCAF_291	16140543	16141938	NAD(P)-binding Rossmann-fold superfamily protein	GO:0009750;GO:0009688;GO:0009408;GO:0010182;GO:0006561;GO:0009414;GO:0005634;GO:0005829;GO:0010115;GO:0004022;GO:0010301
AT1G52890.1	augustus_masked-ScDrF4C_8_HRSCAF_266-processed-gene-691.7-mRNA-1	ScDrF4C_8_HRSCAF_266	69132501	69132677	NAC domain containing protein 19	GO:0005515;GO:0005634;GO:0006355;GO:0009414;GO:0003700
AT1G52890.1	maker-ScDrF4C_1633_HRSCAF_2961-augustus-gene-186.0-mRNA-1	ScDrF4C_1633_HRSCAF_2961	18662421	18663266	NAC domain containing protein 19	GO:0005515;GO:0005634;GO:0006355;GO:0009414;GO:0003700
AT1G52890.1	maker-ScDrF4C_2_HRSCAF_115-augustus-gene-105.0-mRNA-1	ScDrF4C_2_HRSCAF_115	10517296	10518508	NAC domain containing protein 19	GO:0005515;GO:0005634;GO:0006355;GO:0009414;GO:0003700
AT1G52890.1	maker-ScDrF4C_5_HRSCAF_195-snap-gene-911.5-mRNA-1	ScDrF4C_5_HRSCAF_195	91133315	91134512	NAC domain containing protein 19	GO:0005515;GO:0005634;GO:0006355;GO:0009414;GO:0003700
AT1G52890.1	maker-ScDrF4C_9_HRSCAF_291-augustus-gene-653.3-mRNA-1	ScDrF4C_9_HRSCAF_291	65312346	65313746	NAC domain containing protein 19	GO:0005515;GO:0005634;GO:0006355;GO:0009414;GO:0003700
AT1G53160.2	maker-ScDrF4C_6_HRSCAF_209-snap-gene-368.1-mRNA-1	ScDrF4C_6_HRSCAF_209	36811453	36811960	squamosa promoter binding protein-like 4	GO:0000976;GO:0010321;GO:0009908;GO:0006355;GO:0005634;GO:0003700
AT1G55580.1	augustus_masked-ScDrF4C_9_HRSCAF_291-processed-gene-694.6-mRNA-1	ScDrF4C_9_HRSCAF_291	69390162	69391262	GRAS family transcription factor	GO:0003700;GO:0006355;GO:0010223;GO:0005634;GO:0090506;GO:0010014;GO:0043565
AT1G55580.1	snap_masked-ScDrF4C_5_HRSCAF_195-processed-gene-1001.0-mRNA-1	ScDrF4C_5_HRSCAF_195	100101657	100102430	GRAS family transcription factor	GO:0003700;GO:0006355;GO:0010223;GO:0005634;GO:0090506;GO:0010014;GO:0043565
AT1G58100.1	augustus_masked-ScDrF4C_26_HRSCAF_729-processed-gene-697.0-mRNA-1	ScDrF4C_26_HRSCAF_729	69693964	69695442	TCP family transcription factor	GO:0000976;GO:0003700;GO:0005515;GO:0000978;GO:0006355;GO:0005634;GO:0043565
AT1G62360.1	augustus_masked-ScDrF4C_27_HRSCAF_778-processed-gene-65.3-mRNA-1	ScDrF4C_27_HRSCAF_778	6583996	6586627	KNOX/ELK homeobox transcription factor	GO:0005737;GO:0005515;GO:0010497;GO:0048440;GO:0000978;GO:0006357;GO:0005634;GO:0010582;GO:0009691;GO:0015630;GO:0009506;GO:0005768;GO:0003700;GO:0005886;GO:0042803;GO:0019827;GO:0003723;GO:0009934
AT1G62360.1	maker-ScDrF4C_6_HRSCAF_209-augustus-gene-119.1-mRNA-1	ScDrF4C_6_HRSCAF_209	11926913	11930996	KNOX/ELK homeobox transcription factor	GO:0005737;GO:0005515;GO:0010497;GO:0048440;GO:0000978;GO:0006357;GO:0005634;GO:0010582;GO:0009691;GO:0015630;GO:0009506;GO:0005768;GO:0003700;GO:0005886;GO:0042803;GO:0019827;GO:0003723;GO:0009934
AT1G62990.1	maker-ScDrF4C_16_HRSCAF_437-augustus-gene-115.5-mRNA-1	ScDrF4C_16_HRSCAF_437	11549463	11554450	KNOTTED-like homeobox of Arabidopsis thaliana 7	GO:0005634;GO:0010192;GO:2000652;GO:0045892;GO:0000976;GO:0010089;GO:0000978;GO:0006357;GO:0003700
AT1G62990.1	maker-ScDrF4C_1_HRSCAF_12-snap-gene-711.8-mRNA-1	ScDrF4C_1_HRSCAF_12	71169622	71178532	KNOTTED-like homeobox of Arabidopsis thaliana 7	GO:0005634;GO:0010192;GO:2000652;GO:0045892;GO:0000976;GO:0010089;GO:0000978;GO:0006357;GO:0003700
AT1G62990.1	maker-ScDrF4C_20_HRSCAF_566-snap-gene-14.16-mRNA-1	ScDrF4C_20_HRSCAF_566	1431418	1434974	KNOTTED-like homeobox of Arabidopsis thaliana 7	GO:0005634;GO:0010192;GO:2000652;GO:0045892;GO:0000976;GO:0010089;GO:0000978;GO:0006357;GO:0003700
AT1G63700.1	maker-ScDrF4C_24_HRSCAF_619-augustus-gene-994.12-mRNA-1	ScDrF4C_24_HRSCAF_619	99447749	99453728	Protein kinase superfamily protein	GO:0005515;GO:0004709;GO:0010229;GO:0005737;GO:0010098;GO:0005886;GO:0009793;GO:0005938;GO:0010103
AT1G63700.1	maker-ScDrF4C_3_HRSCAF_117-snap-gene-49.0-mRNA-1	ScDrF4C_3_HRSCAF_117	4907240	4914587	Protein kinase superfamily protein	GO:0005515;GO:0004709;GO:0010229;GO:0005737;GO:0010098;GO:0005886;GO:0009793;GO:0005938;GO:0010103
AT1G63700.1	maker-ScDrF4C_6_HRSCAF_209-augustus-gene-31.5-mRNA-1	ScDrF4C_6_HRSCAF_209	3116830	3123540	Protein kinase superfamily protein	GO:0005515;GO:0004709;GO:0010229;GO:0005737;GO:0010098;GO:0005886;GO:0009793;GO:0005938;GO:0010103
AT1G63910.1	maker-ScDrF4C_24_HRSCAF_619-augustus-gene-85.11-mRNA-1	ScDrF4C_24_HRSCAF_619	8506541	8509444	myb domain protein 103	GO:0045893;GO:2000652;GO:1901430;GO:0005634;GO:0006355;GO:0003700
AT1G63910.1	maker-ScDrF4C_3_HRSCAF_117-augustus-gene-734.2-mRNA-1	ScDrF4C_3_HRSCAF_117	73451291	73454567	myb domain protein 103	GO:0045893;GO:2000652;GO:1901430;GO:0005634;GO:0006355;GO:0003700
AT1G64810.2	maker-ScDrF4C_27_HRSCAF_778-augustus-gene-136.4-mRNA-1	ScDrF4C_27_HRSCAF_778	13679972	13682265	Arabidopsis thaliana protein of unknown function (DUF794)	GO:0000373;GO:0003723;GO:0009507;GO:0010468;GO:0008270;GO:0009658;GO:0015979
AT1G65470.1	maker-ScDrF4C_11_HRSCAF_313-snap-gene-413.5-mRNA-1	ScDrF4C_11_HRSCAF_313	41348168	41355239	chromatin assembly factor-1 (FASCIATA1) (FAS1)	GO:0033186;GO:0010026;GO:0006334;GO:0005634;GO:0000724;GO:0045787;GO:0031507;GO:0009934;GO:0009555;GO:0048366;GO:0042393;GO:0006325;GO:0051301;GO:0009825;GO:0005737;GO:0006310
AT1G65470.1	maker-ScDrF4C_30_HRSCAF_923-augustus-gene-645.0-mRNA-1	ScDrF4C_30_HRSCAF_923	64531099	64538197	chromatin assembly factor-1 (FASCIATA1) (FAS1)	GO:0033186;GO:0010026;GO:0006334;GO:0005634;GO:0000724;GO:0045787;GO:0031507;GO:0009934;GO:0009555;GO:0048366;GO:0042393;GO:0006325;GO:0051301;GO:0009825;GO:0005737;GO:0006310
AT1G66340.1	maker-ScDrF4C_24_HRSCAF_619-augustus-gene-994.11-mRNA-1	ScDrF4C_24_HRSCAF_619	99393773	99397317	Signal transduction histidine kinase, hybrid-type, ethylene sensor	GO:0005515;GO:0010105;GO:0004673;GO:0042742;GO:0009651;GO:0006952;GO:0051740;GO:1900140;GO:0005783;GO:0009871;GO:0009733;GO:0052544;GO:0042802;GO:0010119;GO:0009723;GO:0002237;GO:0009727;GO:0010087;GO:0009408;GO:0009737;GO:0000155;GO:0051301;GO:0009625;GO:0050665;GO:0009739;GO:0010182;GO:0005789;GO:0038199;GO:0009690
AT1G66340.1	maker-ScDrF4C_28_HRSCAF_834-augustus-gene-904.0-mRNA-1	ScDrF4C_28_HRSCAF_834	90399011	90402024	Signal transduction histidine kinase, hybrid-type, ethylene sensor	GO:0005515;GO:0010105;GO:0004673;GO:0042742;GO:0009651;GO:0006952;GO:0051740;GO:1900140;GO:0005783;GO:0009871;GO:0009733;GO:0052544;GO:0042802;GO:0010119;GO:0009723;GO:0002237;GO:0009727;GO:0010087;GO:0009408;GO:0009737;GO:0000155;GO:0051301;GO:0009625;GO:0050665;GO:0009739;GO:0010182;GO:0005789;GO:0038199;GO:0009690
AT1G66350.1	augustus_masked-ScDrF4C_17_HRSCAF_438-processed-gene-30.4-mRNA-1	ScDrF4C_17_HRSCAF_438	3048437	3050044	RGA-like 1	GO:0009737;GO:0005515;GO:0003712;GO:0005634;GO:0009863;GO:0009867;GO:0006355;GO:0009740;GO:0009938;GO:2000033;GO:0009723;GO:2000377;GO:0003700;GO:0010187;GO:0042538;GO:0009739;GO:0043565;GO:0009651
AT1G66370.1	augustus_masked-ScDrF4C_27_HRSCAF_778-processed-gene-304.8-mRNA-1	ScDrF4C_27_HRSCAF_778	30421511	30422652	myb domain protein 113	GO:0006355;GO:0031540;GO:0003700;GO:0005634
AT1G66370.1	maker-ScDrF4C_24_HRSCAF_619-snap-gene-205.1-mRNA-1	ScDrF4C_24_HRSCAF_619	20559510	20560512	myb domain protein 113	GO:0006355;GO:0031540;GO:0003700;GO:0005634
AT1G68310.1	maker-ScDrF4C_20_HRSCAF_566-augustus-gene-157.7-mRNA-1	ScDrF4C_20_HRSCAF_566	15707147	15708897	Protein of unknown function (DUF59)	GO:0051726;GO:0042127;GO:0106035;GO:0016226;GO:0010209;GO:0005634;GO:2001022;GO:0009944;GO:1990067;GO:0006259
AT1G68310.1	maker-ScDrF4C_909_HRSCAF_2179-augustus-gene-0.0-mRNA-1	ScDrF4C_909_HRSCAF_2179	8334	9866	Protein of unknown function (DUF59)	GO:0051726;GO:0042127;GO:0106035;GO:0016226;GO:0010209;GO:0005634;GO:2001022;GO:0009944;GO:1990067;GO:0006259
AT1G68640.1	maker-ScDrF4C_28_HRSCAF_834-augustus-gene-714.9-mRNA-1	ScDrF4C_28_HRSCAF_834	71426969	71430092	bZIP transcription factor family protein	GO:0009909;GO:0003700;GO:0005515;GO:0006351;GO:0003677;GO:0043565;GO:0006355;GO:0005634
AT1G68990.2	maker-ScDrF4C_12_HRSCAF_323-snap-gene-140.2-mRNA-1	ScDrF4C_12_HRSCAF_323	14047498	14053938	male gametophyte defective 3	GO:0006390;GO:0006351;GO:0009793;GO:0009860;GO:0003677;GO:0034245;GO:0048481;GO:0003899
AT1G68990.2	maker-ScDrF4C_30_HRSCAF_923-snap-gene-883.9-mRNA-1	ScDrF4C_30_HRSCAF_923	88352766	88359754	male gametophyte defective 3	GO:0006390;GO:0006351;GO:0009793;GO:0009860;GO:0003677;GO:0034245;GO:0048481;GO:0003899
AT1G69120.1	augustus_masked-ScDrF4C_30_HRSCAF_923-processed-gene-881.13-mRNA-1	ScDrF4C_30_HRSCAF_923	88180131	88188484	K-box region and MADS-box transcription factor family protein	GO:0005515;GO:0006355;GO:0009908;GO:0008134;GO:0000976;GO:0005634;GO:0045893;GO:0045944;GO:0003700;GO:0000977;GO:0010076;GO:0000981;GO:0010582;GO:0046982;GO:0003677;GO:0046983;GO:0009933;GO:0043565
AT1G69120.1	maker-ScDrF4C_13_HRSCAF_342-augustus-gene-188.8-mRNA-1	ScDrF4C_13_HRSCAF_342	18808172	18815871	K-box region and MADS-box transcription factor family protein	GO:0005515;GO:0006355;GO:0009908;GO:0008134;GO:0000976;GO:0005634;GO:0045893;GO:0045944;GO:0003700;GO:0000977;GO:0010076;GO:0000981;GO:0010582;GO:0046982;GO:0003677;GO:0046983;GO:0009933;GO:0043565
AT1G69180.1	maker-ScDrF4C_19_HRSCAF_560-augustus-gene-741.17-mRNA-1	ScDrF4C_19_HRSCAF_560	74157148	74159155	Plant-specific transcription factor YABBY family protein	GO:0000976;GO:0005515;GO:0048440;GO:0010254;GO:0010582;GO:0006355;GO:0048479;GO:0005634;GO:0010022;GO:0003700;GO:0045165;GO:0043565;GO:0048366;GO:0009944
AT1G69310.1	maker-ScDrF4C_12_HRSCAF_323-augustus-gene-46.0-mRNA-1	ScDrF4C_12_HRSCAF_323	4582433	4584766	WRKY DNA-binding protein 57	GO:0006355;GO:0009414;GO:0003700;GO:0043565;GO:0000976;GO:0009651;GO:0005634;GO:0006970
AT1G69310.1	maker-ScDrF4C_21_HRSCAF_572-snap-gene-27.1-mRNA-1	ScDrF4C_21_HRSCAF_572	2705790	2721328	WRKY DNA-binding protein 57	GO:0006355;GO:0009414;GO:0003700;GO:0043565;GO:0000976;GO:0009651;GO:0005634;GO:0006970
AT1G69310.1	maker-ScDrF4C_25_HRSCAF_627-snap-gene-45.4-mRNA-1	ScDrF4C_25_HRSCAF_627	4572906	4580368	WRKY DNA-binding protein 57	GO:0006355;GO:0009414;GO:0003700;GO:0043565;GO:0000976;GO:0009651;GO:0005634;GO:0006970
AT1G69310.1	maker-ScDrF4C_25_HRSCAF_627-snap-gene-46.10-mRNA-1	ScDrF4C_25_HRSCAF_627	4601724	4606602	WRKY DNA-binding protein 57	GO:0006355;GO:0009414;GO:0003700;GO:0043565;GO:0000976;GO:0009651;GO:0005634;GO:0006970
AT1G69440.1	maker-ScDrF4C_6_HRSCAF_209-augustus-gene-709.8-mRNA-1	ScDrF4C_6_HRSCAF_209	70928314	70933438	Argonaute family protein	GO:0010267;GO:0060145;GO:0051607;GO:0010599;GO:0035195;GO:0040034;GO:0005737;GO:0010050
AT1G69780.1	maker-ScDrF4C_19_HRSCAF_560-augustus-gene-757.3-mRNA-1	ScDrF4C_19_HRSCAF_560	75765161	75766958	Homeobox-leucine zipper protein family	GO:0048826;GO:0043565;GO:0045893;GO:0005634;GO:0003700;GO:0080022;GO:0009744;GO:0009965
AT1G69780.1	maker-ScDrF4C_19_HRSCAF_560-snap-gene-682.5-mRNA-1	ScDrF4C_19_HRSCAF_560	68265081	68266467	Homeobox-leucine zipper protein family	GO:0048826;GO:0043565;GO:0045893;GO:0005634;GO:0003700;GO:0080022;GO:0009744;GO:0009965
AT1G69780.1	maker-ScDrF4C_20_HRSCAF_566-augustus-gene-900.2-mRNA-1	ScDrF4C_20_HRSCAF_566	90071249	90073594	Homeobox-leucine zipper protein family	GO:0048826;GO:0043565;GO:0045893;GO:0005634;GO:0003700;GO:0080022;GO:0009744;GO:0009965
AT1G69780.1	maker-ScDrF4C_6_HRSCAF_209-snap-gene-713.4-mRNA-1	ScDrF4C_6_HRSCAF_209	71312132	71315112	Homeobox-leucine zipper protein family	GO:0048826;GO:0043565;GO:0045893;GO:0005634;GO:0003700;GO:0080022;GO:0009744;GO:0009965
AT1G69830.1	maker-ScDrF4C_10_HRSCAF_299-augustus-gene-786.33-mRNA-1	ScDrF4C_10_HRSCAF_299	78653014	78656904	alpha-amylase-like 3	GO:0009570;GO:0005983;GO:0009507;GO:0004556;GO:0005509;GO:0103025;GO:0005576
AT1G69830.1	maker-ScDrF4C_116_HRSCAF_1174-augustus-gene-735.11-mRNA-1	ScDrF4C_116_HRSCAF_1174	73561147	73564873	alpha-amylase-like 3	GO:0009570;GO:0005983;GO:0009507;GO:0004556;GO:0005509;GO:0103025;GO:0005576
AT1G69830.1	maker-ScDrF4C_1634_HRSCAF_2962-augustus-gene-174.2-mRNA-1	ScDrF4C_1634_HRSCAF_2962	17456644	17463044	alpha-amylase-like 3	GO:0009570;GO:0005983;GO:0009507;GO:0004556;GO:0005509;GO:0103025;GO:0005576
AT1G70510.1	maker-ScDrF4C_25_HRSCAF_627-augustus-gene-730.8-mRNA-1	ScDrF4C_25_HRSCAF_627	73000630	73001166	KNOTTED-like from Arabidopsis thaliana 2	GO:0006357;GO:0005515;GO:0043565;GO:0010094;GO:0009736;GO:0006355;GO:0000978;GO:0005634;GO:0009723;GO:0003700
AT1G70510.1	maker-ScDrF4C_5_HRSCAF_195-snap-gene-921.7-mRNA-1	ScDrF4C_5_HRSCAF_195	92143651	92152883	KNOTTED-like from Arabidopsis thaliana 2	GO:0006357;GO:0005515;GO:0043565;GO:0010094;GO:0009736;GO:0006355;GO:0000978;GO:0005634;GO:0009723;GO:0003700
AT1G70510.1	maker-ScDrF4C_7_HRSCAF_245-augustus-gene-857.2-mRNA-1	ScDrF4C_7_HRSCAF_245	85746850	85747914	KNOTTED-like from Arabidopsis thaliana 2	GO:0006357;GO:0005515;GO:0043565;GO:0010094;GO:0009736;GO:0006355;GO:0000978;GO:0005634;GO:0009723;GO:0003700
AT1G70940.1	maker-ScDrF4C_12_HRSCAF_323-augustus-gene-58.0-mRNA-1	ScDrF4C_12_HRSCAF_323	5826500	5828958	Auxin efflux carrier family protein	GO:0009958;GO:0048767;GO:0010315;GO:0048766;GO:0007389;GO:0016328;GO:0005783;GO:0012506;GO:0005886;GO:0010329;GO:0009926;GO:0009606;GO:0048364;GO:0055085;GO:0005739;GO:0009416;GO:0010082;GO:0009986;GO:0009630;GO:0010252
AT1G70940.1	maker-ScDrF4C_7_HRSCAF_245-augustus-gene-837.5-mRNA-1	ScDrF4C_7_HRSCAF_245	83770276	83773657	Auxin efflux carrier family protein	GO:0009958;GO:0048767;GO:0010315;GO:0048766;GO:0007389;GO:0016328;GO:0005783;GO:0012506;GO:0005886;GO:0010329;GO:0009926;GO:0009606;GO:0048364;GO:0055085;GO:0005739;GO:0009416;GO:0010082;GO:0009986;GO:0009630;GO:0010252
AT1G72320.1	maker-ScDrF4C_26_HRSCAF_729-augustus-gene-952.14-mRNA-1	ScDrF4C_26_HRSCAF_729	95221151	95226292	pumilio 23	GO:0009749;GO:0010252;GO:0005634;GO:0009744;GO:0005730
AT1G72450.1	maker-ScDrF4C_20_HRSCAF_566-augustus-gene-956.14-mRNA-1	ScDrF4C_20_HRSCAF_566	95606300	95606970	jasmonate-zim-domain protein 6	GO:0009753;GO:2000022;GO:0031347;GO:0005515;GO:0009611;GO:0005634;GO:0009507
AT1G72770.1	maker-ScDrF4C_14_HRSCAF_375-augustus-gene-52.8-mRNA-1	ScDrF4C_14_HRSCAF_375	5262609	5265422	homology to ABI1	GO:0005515;GO:0005634;GO:0006470;GO:0004722;GO:0005829
AT1G73590.1	maker-ScDrF4C_27_HRSCAF_778-augustus-gene-647.9-mRNA-1	ScDrF4C_27_HRSCAF_778	64770175	64775444	Auxin efflux carrier family protein	GO:0048825;GO:0005886;GO:0009925;GO:0009640;GO:0048364;GO:0005515;GO:0055085;GO:0010315;GO:0009793;GO:0005783;GO:0048826;GO:0009505;GO:0010229;GO:0010338;GO:0048367;GO:0010329;GO:0045177;GO:0009630;GO:0010583;GO:0009506;GO:0016310;GO:0010051;GO:0009926;GO:0010252;GO:0010358;GO:0009908;GO:0005737
AT1G74670.1	maker-ScDrF4C_116_HRSCAF_1174-augustus-gene-733.2-mRNA-1	ScDrF4C_116_HRSCAF_1174	73334648	73335208	Gibberellin-regulated family protein	GO:0003674;GO:0009740;GO:0009749;GO:0080167;GO:0009750;GO:0005576;GO:0009744
AT1G74670.1	maker-ScDrF4C_16_HRSCAF_437-augustus-gene-290.3-mRNA-1	ScDrF4C_16_HRSCAF_437	29071430	29072426	Gibberellin-regulated family protein	GO:0003674;GO:0009740;GO:0009749;GO:0080167;GO:0009750;GO:0005576;GO:0009744
AT1G75450.1	maker-ScDrF4C_29_HRSCAF_836-augustus-gene-166.1-mRNA-1	ScDrF4C_29_HRSCAF_836	16595469	16600931	cytokinin oxidase 5	GO:0055114;GO:0071949;GO:0009690;GO:0005576;GO:0009823;GO:0019139
AT1G76420.1	maker-ScDrF4C_11_HRSCAF_313-augustus-gene-407.0-mRNA-1	ScDrF4C_11_HRSCAF_313	40728670	40732641	NAC (No Apical Meristem) domain transcriptional regulator superfamily protein	GO:0005515;GO:0010199;GO:0006355;GO:0003700;GO:0005634;GO:0000976;GO:0010014
AT1G76520.1	maker-ScDrF4C_10_HRSCAF_299-augustus-gene-681.10-mRNA-1	ScDrF4C_10_HRSCAF_299	68167116	68169639	Auxin efflux carrier family protein	GO:0009733;GO:0005739;GO:0055085;GO:0005789
AT1G76520.1	maker-ScDrF4C_10_HRSCAF_299-augustus-gene-683.0-mRNA-1	ScDrF4C_10_HRSCAF_299	68372808	68376204	Auxin efflux carrier family protein	GO:0009733;GO:0005739;GO:0055085;GO:0005789
AT1G76520.1	maker-ScDrF4C_13_HRSCAF_342-snap-gene-303.1-mRNA-1	ScDrF4C_13_HRSCAF_342	30342574	30350287	Auxin efflux carrier family protein	GO:0009733;GO:0005739;GO:0055085;GO:0005789
AT1G78300.1	maker-ScDrF4C_10_HRSCAF_299-augustus-gene-660.8-mRNA-1	ScDrF4C_10_HRSCAF_299	66036136	66037448	general regulatory factor 2	GO:0009742;GO:0005774;GO:0005829;GO:0005794;GO:0045309;GO:0005739;GO:0005773;GO:0005886;GO:0005737
AT1G78300.1	maker-ScDrF4C_116_HRSCAF_1174-augustus-gene-616.4-mRNA-1	ScDrF4C_116_HRSCAF_1174	61629834	61631174	general regulatory factor 2	GO:0009742;GO:0005774;GO:0005829;GO:0005794;GO:0045309;GO:0005739;GO:0005773;GO:0005886;GO:0005737
AT1G78300.1	maker-ScDrF4C_14_HRSCAF_375-snap-gene-394.22-mRNA-1	ScDrF4C_14_HRSCAF_375	39423223	39424972	general regulatory factor 2	GO:0009742;GO:0005774;GO:0005829;GO:0005794;GO:0045309;GO:0005739;GO:0005773;GO:0005886;GO:0005737
AT1G78300.1	maker-ScDrF4C_15_HRSCAF_396-snap-gene-253.1-mRNA-1	ScDrF4C_15_HRSCAF_396	25370958	25373984	general regulatory factor 2	GO:0009742;GO:0005774;GO:0005829;GO:0005794;GO:0045309;GO:0005739;GO:0005773;GO:0005886;GO:0005737
AT1G78300.1	maker-ScDrF4C_1634_HRSCAF_2962-snap-gene-361.4-mRNA-1	ScDrF4C_1634_HRSCAF_2962	36147074	36149209	general regulatory factor 2	GO:0009742;GO:0005774;GO:0005829;GO:0005794;GO:0045309;GO:0005739;GO:0005773;GO:0005886;GO:0005737
AT1G78300.1	maker-ScDrF4C_17_HRSCAF_438-augustus-gene-975.9-mRNA-1	ScDrF4C_17_HRSCAF_438	97532391	97534016	general regulatory factor 2	GO:0009742;GO:0005774;GO:0005829;GO:0005794;GO:0045309;GO:0005739;GO:0005773;GO:0005886;GO:0005737
AT1G78300.1	maker-ScDrF4C_23_HRSCAF_597-snap-gene-390.8-mRNA-1	ScDrF4C_23_HRSCAF_597	39050317	39051813	general regulatory factor 2	GO:0009742;GO:0005774;GO:0005829;GO:0005794;GO:0045309;GO:0005739;GO:0005773;GO:0005886;GO:0005737
AT1G78300.1	maker-ScDrF4C_29_HRSCAF_836-snap-gene-26.14-mRNA-1	ScDrF4C_29_HRSCAF_836	2591609	2593435	general regulatory factor 2	GO:0009742;GO:0005774;GO:0005829;GO:0005794;GO:0045309;GO:0005739;GO:0005773;GO:0005886;GO:0005737
AT1G78300.1	maker-ScDrF4C_5_HRSCAF_195-snap-gene-1027.3-mRNA-1	ScDrF4C_5_HRSCAF_195	102779555	102781373	general regulatory factor 2	GO:0009742;GO:0005774;GO:0005829;GO:0005794;GO:0045309;GO:0005739;GO:0005773;GO:0005886;GO:0005737
AT1G78440.1	maker-ScDrF4C_1633_HRSCAF_2961-augustus-gene-539.4-mRNA-1	ScDrF4C_1633_HRSCAF_2961	53897319	53899671	Arabidopsis thaliana gibberellin 2-oxidase 1	GO:0051213;GO:0045487;GO:0055114;GO:0052634;GO:0009686;GO:0009416
AT1G79430.2	maker-ScDrF4C_8_HRSCAF_266-snap-gene-743.0-mRNA-1	ScDrF4C_8_HRSCAF_266	74291396	74295421	Homeodomain-like superfamily protein	GO:0045893;GO:0005634;GO:0006355;GO:0003700;GO:0005515;GO:0010089;GO:0010088
AT1G79430.2	maker-ScDrF4C_9_HRSCAF_291-augustus-gene-700.22-mRNA-1	ScDrF4C_9_HRSCAF_291	70004406	70007354	Homeodomain-like superfamily protein	GO:0045893;GO:0005634;GO:0006355;GO:0003700;GO:0005515;GO:0010089;GO:0010088
AT1G79840.2	maker-ScDrF4C_23_HRSCAF_597-augustus-gene-20.26-mRNA-1	ScDrF4C_23_HRSCAF_597	2000838	2007891	HD-ZIP IV family of homeobox-leucine zipper protein with lipid-binding START domain	GO:0043565;GO:0003700;GO:0009957;GO:0005634;GO:0006355;GO:0010062;GO:0008289
AT1G80840.1	augustus_masked-ScDrF4C_24_HRSCAF_619-processed-gene-860.4-mRNA-1	ScDrF4C_24_HRSCAF_619	86020270	86025746	WRKY DNA-binding protein 40	GO:0010200;GO:0050832;GO:0009751;GO:0005634;GO:0043565;GO:0002237;GO:0003700;GO:0050691;GO:0042742;GO:0045892;GO:0005515;GO:0009611;GO:0031347
AT1G80840.1	maker-ScDrF4C_1632_HRSCAF_2960-augustus-gene-121.21-mRNA-1	ScDrF4C_1632_HRSCAF_2960	12141645	12143084	WRKY DNA-binding protein 40	GO:0010200;GO:0050832;GO:0009751;GO:0005634;GO:0043565;GO:0002237;GO:0003700;GO:0050691;GO:0042742;GO:0045892;GO:0005515;GO:0009611;GO:0031347
AT1G80840.1	maker-ScDrF4C_23_HRSCAF_597-augustus-gene-32.0-mRNA-1	ScDrF4C_23_HRSCAF_597	3248385	3249996	WRKY DNA-binding protein 40	GO:0010200;GO:0050832;GO:0009751;GO:0005634;GO:0043565;GO:0002237;GO:0003700;GO:0050691;GO:0042742;GO:0045892;GO:0005515;GO:0009611;GO:0031347
AT1G80840.1	maker-ScDrF4C_29_HRSCAF_836-snap-gene-799.6-mRNA-1	ScDrF4C_29_HRSCAF_836	79939598	79941136	WRKY DNA-binding protein 40	GO:0010200;GO:0050832;GO:0009751;GO:0005634;GO:0043565;GO:0002237;GO:0003700;GO:0050691;GO:0042742;GO:0045892;GO:0005515;GO:0009611;GO:0031347
AT2G01420.2	augustus_masked-ScDrF4C_7_HRSCAF_245-processed-gene-37.12-mRNA-1	ScDrF4C_7_HRSCAF_245	3731835	3732723	Auxin efflux carrier family protein	GO:0009926;GO:0055085;GO:0005739;GO:0010315;GO:0005783;GO:0010252;GO:0010329;GO:0007389;GO:0005886;GO:0048364
AT2G01420.2	maker-ScDrF4C_25_HRSCAF_627-augustus-gene-57.2-mRNA-1	ScDrF4C_25_HRSCAF_627	5760310	5762773	Auxin efflux carrier family protein	GO:0009926;GO:0055085;GO:0005739;GO:0010315;GO:0005783;GO:0010252;GO:0010329;GO:0007389;GO:0005886;GO:0048364
AT2G01420.2	maker-ScDrF4C_4_HRSCAF_191-augustus-gene-765.4-mRNA-1	ScDrF4C_4_HRSCAF_191	76571709	76574082	Auxin efflux carrier family protein	GO:0009926;GO:0055085;GO:0005739;GO:0010315;GO:0005783;GO:0010252;GO:0010329;GO:0007389;GO:0005886;GO:0048364
AT2G01570.1	augustus_masked-ScDrF4C_12_HRSCAF_323-processed-gene-56.4-mRNA-1	ScDrF4C_12_HRSCAF_323	5620195	5622063	GRAS family transcription factor family protein	GO:0005515;GO:0006355;GO:0009740;GO:0042176;GO:0005634;GO:1990841;GO:0010029;GO:0003700;GO:0009938;GO:0042538;GO:0000976;GO:0010187;GO:0009723;GO:2000033;GO:0033206;GO:0009863;GO:0009867;GO:0009651;GO:0043565;GO:0045893;GO:2000377;GO:0010218;GO:0009737;GO:0003712
AT2G01570.1	augustus_masked-ScDrF4C_16_HRSCAF_437-processed-gene-163.11-mRNA-1	ScDrF4C_16_HRSCAF_437	16368366	16368842	GRAS family transcription factor family protein	GO:0005515;GO:0006355;GO:0009740;GO:0042176;GO:0005634;GO:1990841;GO:0010029;GO:0003700;GO:0009938;GO:0042538;GO:0000976;GO:0010187;GO:0009723;GO:2000033;GO:0033206;GO:0009863;GO:0009867;GO:0009651;GO:0043565;GO:0045893;GO:2000377;GO:0010218;GO:0009737;GO:0003712
AT2G01830.2	maker-ScDrF4C_30_HRSCAF_923-augustus-gene-879.6-mRNA-1	ScDrF4C_30_HRSCAF_923	87919893	87923996	CHASE domain containing histidine kinase protein	GO:0009885;GO:0000160;GO:0016036;GO:0010029;GO:0009736;GO:0004673;GO:0019899;GO:0019901;GO:0000155;GO:0042742;GO:0009884;GO:0048509;GO:0048831;GO:0004721;GO:0005515;GO:0008272;GO:0005886;GO:0009414;GO:0006468;GO:0009116;GO:0010086;GO:0033500;GO:0007231;GO:0005034;GO:0043424;GO:0071329;GO:0005634;GO:0005783
AT2G04660.1	maker-ScDrF4C_30_HRSCAF_923-snap-gene-934.0-mRNA-1	ScDrF4C_30_HRSCAF_923	93458628	93467305	anaphase-promoting complex/cyclosome 2	GO:0005515;GO:0031625;GO:0006511;GO:0005819;GO:0009561;GO:0005680;GO:0005634;GO:0000151;GO:0016567
AT2G06990.1	maker-ScDrF4C_26_HRSCAF_729-augustus-gene-973.6-mRNA-1	ScDrF4C_26_HRSCAF_729	97316079	97323530	RNA helicase, ATP-dependent, SK12/DOB1 protein	GO:0005654;GO:0003724;GO:0005829;GO:0006401;GO:0010093;GO:0005634;GO:0016070;GO:0060149;GO:0006397;GO:0000460;GO:0016607
AT2G14960.1	augustus_masked-ScDrF4C_13_HRSCAF_342-processed-gene-218.15-mRNA-1	ScDrF4C_13_HRSCAF_342	21789513	21791834	Auxin-responsive GH3 family protein	GO:0009733;GO:0016881;GO:0005634;GO:0005737
AT2G14960.1	maker-ScDrF4C_11_HRSCAF_313-snap-gene-337.7-mRNA-1	ScDrF4C_11_HRSCAF_313	33763885	33765914	Auxin-responsive GH3 family protein	GO:0009733;GO:0016881;GO:0005634;GO:0005737
AT2G14960.1	maker-ScDrF4C_17_HRSCAF_438-augustus-gene-258.5-mRNA-1	ScDrF4C_17_HRSCAF_438	25813927	25816012	Auxin-responsive GH3 family protein	GO:0009733;GO:0016881;GO:0005634;GO:0005737
AT2G14960.1	maker-ScDrF4C_18_HRSCAF_503-snap-gene-1033.5-mRNA-1	ScDrF4C_18_HRSCAF_503	103333558	103335560	Auxin-responsive GH3 family protein	GO:0009733;GO:0016881;GO:0005634;GO:0005737
AT2G14960.1	maker-ScDrF4C_22_HRSCAF_595-augustus-gene-21.9-mRNA-1	ScDrF4C_22_HRSCAF_595	2115056	2117136	Auxin-responsive GH3 family protein	GO:0009733;GO:0016881;GO:0005634;GO:0005737
AT2G14960.1	maker-ScDrF4C_4_HRSCAF_191-snap-gene-792.8-mRNA-1	ScDrF4C_4_HRSCAF_191	79202882	79204200	Auxin-responsive GH3 family protein	GO:0009733;GO:0016881;GO:0005634;GO:0005737
AT2G16750.1	maker-ScDrF4C_17_HRSCAF_438-augustus-gene-449.0-mRNA-1	ScDrF4C_17_HRSCAF_438	44890640	44894477	Protein kinase protein with adenine nucleotide alpha hydrolases-like domain	GO:0005524;GO:0005634;GO:0006468;GO:0005886
AT2G16750.1	maker-ScDrF4C_18_HRSCAF_503-augustus-gene-601.0-mRNA-1	ScDrF4C_18_HRSCAF_503	60141672	60145654	Protein kinase protein with adenine nucleotide alpha hydrolases-like domain	GO:0005524;GO:0005634;GO:0006468;GO:0005886
AT2G16900.1	maker-ScDrF4C_13_HRSCAF_342-augustus-gene-784.11-mRNA-1	ScDrF4C_13_HRSCAF_342	78459371	78462149	Arabidopsis phospholipase-like protein (PEARLI 4) family	GO:0071733;GO:0006302;GO:1905406;GO:0000785;GO:0034087;GO:0003682;GO:0071169;GO:1990414;GO:0005634;GO:0007076;GO:0007064;GO:0090694;GO:0000228;GO:0000790;GO:0070550;GO:0005886
AT2G16900.1	maker-ScDrF4C_13_HRSCAF_342-augustus-gene-784.12-mRNA-1	ScDrF4C_13_HRSCAF_342	78467871	78469759	Arabidopsis phospholipase-like protein (PEARLI 4) family	GO:0071733;GO:0006302;GO:1905406;GO:0000785;GO:0034087;GO:0003682;GO:0071169;GO:1990414;GO:0005634;GO:0007076;GO:0007064;GO:0090694;GO:0000228;GO:0000790;GO:0070550;GO:0005886
AT2G17800.1	maker-ScDrF4C_15_HRSCAF_396-augustus-gene-741.19-mRNA-1	ScDrF4C_15_HRSCAF_396	74149525	74151898	Arabidopsis RAC-like 1	GO:0007015;GO:0031410;GO:0009524;GO:0003924;GO:0005819;GO:0008360;GO:0005856;GO:0005737;GO:0032956;GO:0005525;GO:0009738;GO:0007264;GO:0030036;GO:0042995;GO:0005634;GO:0005886;GO:0019901;GO:0005938;GO:0043231;GO:0009734;GO:0030865;GO:0005515
AT2G17800.1	maker-ScDrF4C_23_HRSCAF_597-augustus-gene-326.2-mRNA-1	ScDrF4C_23_HRSCAF_597	32672412	32673961	Arabidopsis RAC-like 1	GO:0007015;GO:0031410;GO:0009524;GO:0003924;GO:0005819;GO:0008360;GO:0005856;GO:0005737;GO:0032956;GO:0005525;GO:0009738;GO:0007264;GO:0030036;GO:0042995;GO:0005634;GO:0005886;GO:0019901;GO:0005938;GO:0043231;GO:0009734;GO:0030865;GO:0005515
AT2G17800.1	maker-ScDrF4C_24_HRSCAF_619-augustus-gene-321.20-mRNA-1	ScDrF4C_24_HRSCAF_619	32130056	32131978	Arabidopsis RAC-like 1	GO:0007015;GO:0031410;GO:0009524;GO:0003924;GO:0005819;GO:0008360;GO:0005856;GO:0005737;GO:0032956;GO:0005525;GO:0009738;GO:0007264;GO:0030036;GO:0042995;GO:0005634;GO:0005886;GO:0019901;GO:0005938;GO:0043231;GO:0009734;GO:0030865;GO:0005515
AT2G17950.1	augustus_masked-ScDrF4C_10_HRSCAF_299-processed-gene-722.2-mRNA-1	ScDrF4C_10_HRSCAF_299	72241573	72243102	Homeodomain-like superfamily protein	GO:0000976;GO:0090506;GO:0006355;GO:0080166;GO:0010492;GO:0003700;GO:0005634;GO:0005515;GO:0045471;GO:0048653;GO:0019827
AT2G17950.1	augustus_masked-ScDrF4C_116_HRSCAF_1174-processed-gene-668.0-mRNA-1	ScDrF4C_116_HRSCAF_1174	66794586	66796137	Homeodomain-like superfamily protein	GO:0000976;GO:0090506;GO:0006355;GO:0080166;GO:0010492;GO:0003700;GO:0005634;GO:0005515;GO:0045471;GO:0048653;GO:0019827
AT2G18300.3	maker-ScDrF4C_30_HRSCAF_923-augustus-gene-760.15-mRNA-1	ScDrF4C_30_HRSCAF_923	76003326	76005232	basic helix-loop-helix (bHLH) DNA-binding superfamily protein	GO:0009826;GO:0006355;GO:0003700;GO:0046983;GO:0005515;GO:0009299;GO:0005634;GO:0009725;GO:0009735;GO:0043425
AT2G18790.1	maker-ScDrF4C_2_HRSCAF_115-augustus-gene-827.0-mRNA-1	ScDrF4C_2_HRSCAF_115	82743748	82748634	phytochrome B	GO:0005515;GO:0009409;GO:0042802;GO:0045892;GO:0017012;GO:0016604;GO:0005634;GO:0010161;GO:0000155;GO:0009584;GO:0009867;GO:0005886;GO:1990841;GO:0010148;GO:0010617;GO:0010029;GO:0009883;GO:0009638;GO:0009649;GO:0010374;GO:0010202;GO:0010218;GO:2000028;GO:0004673;GO:0043565;GO:0009266;GO:0009630;GO:0009687;GO:0042803;GO:0005829;GO:0010244;GO:0031516;GO:0031347;GO:0031517;GO:0009640;GO:0006325;GO:…
AT2G18790.1	maker-ScDrF4C_4_HRSCAF_191-augustus-gene-902.31-mRNA-1	ScDrF4C_4_HRSCAF_191	90219299	90224153	phytochrome B	GO:0005515;GO:0009409;GO:0042802;GO:0045892;GO:0017012;GO:0016604;GO:0005634;GO:0010161;GO:0000155;GO:0009584;GO:0009867;GO:0005886;GO:1990841;GO:0010148;GO:0010617;GO:0010029;GO:0009883;GO:0009638;GO:0009649;GO:0010374;GO:0010202;GO:0010218;GO:2000028;GO:0004673;GO:0043565;GO:0009266;GO:0009630;GO:0009687;GO:0042803;GO:0005829;GO:0010244;GO:0031516;GO:0031347;GO:0031517;GO:0009640;GO:0006325;GO:…
AT2G21050.1	maker-ScDrF4C_6_HRSCAF_209-augustus-gene-185.7-mRNA-1	ScDrF4C_6_HRSCAF_209	18577008	18580802	like AUXIN RESISTANT 2	GO:0048829;GO:0015171;GO:0010588;GO:0005886;GO:0009624
AT2G22840.1	maker-ScDrF4C_30_HRSCAF_923-augustus-gene-33.0-mRNA-1	ScDrF4C_30_HRSCAF_923	3344420	3346674	growth-regulating factor 1	GO:0000976;GO:0048366;GO:0061062;GO:0006351;GO:0005515;GO:0009409;GO:0006355;GO:0009624;GO:0019760;GO:0048364;GO:0005634;GO:0009739;GO:0005524
AT2G23380.1	maker-ScDrF4C_14_HRSCAF_375-augustus-gene-198.9-mRNA-1	ScDrF4C_14_HRSCAF_375	19829058	19835701	SET domain-containing protein	GO:0005515;GO:0070734;GO:0003727;GO:0009965;GO:0010048;GO:0006349;GO:0009909;GO:0005634;GO:0018024;GO:0006355;GO:0009737;GO:0045857;GO:0010228;GO:0031519;GO:0016571;GO:1900055;GO:0009294
AT2G23380.1	maker-ScDrF4C_23_HRSCAF_597-augustus-gene-206.24-mRNA-1	ScDrF4C_23_HRSCAF_597	20644641	20656562	SET domain-containing protein	GO:0005515;GO:0070734;GO:0003727;GO:0009965;GO:0010048;GO:0006349;GO:0009909;GO:0005634;GO:0018024;GO:0006355;GO:0009737;GO:0045857;GO:0010228;GO:0031519;GO:0016571;GO:1900055;GO:0009294
AT2G23760.1	augustus_masked-ScDrF4C_1633_HRSCAF_2961-processed-gene-638.12-mRNA-1	ScDrF4C_1633_HRSCAF_2961	63856069	63856929	BEL1-like homeodomain 4	GO:0005634;GO:0009965;GO:0006355;GO:0005515;GO:0000978;GO:0006357;GO:0140110;GO:0048363;GO:0003700
AT2G23760.1	maker-ScDrF4C_16_HRSCAF_437-snap-gene-349.7-mRNA-1	ScDrF4C_16_HRSCAF_437	34967483	34977257	BEL1-like homeodomain 4	GO:0005634;GO:0009965;GO:0006355;GO:0005515;GO:0000978;GO:0006357;GO:0140110;GO:0048363;GO:0003700
AT2G24765.1	maker-ScDrF4C_1633_HRSCAF_2961-snap-gene-129.13-mRNA-1	ScDrF4C_1633_HRSCAF_2961	12983534	12987171	ADP-ribosylation factor 3	GO:0046686;GO:0005886;GO:0006886;GO:0006499;GO:0005794;GO:0005515;GO:0016192;GO:0005795;GO:0005525;GO:0005737
AT2G24765.1	maker-ScDrF4C_20_HRSCAF_566-augustus-gene-312.8-mRNA-1	ScDrF4C_20_HRSCAF_566	31240510	31244237	ADP-ribosylation factor 3	GO:0046686;GO:0005886;GO:0006886;GO:0006499;GO:0005794;GO:0005515;GO:0016192;GO:0005795;GO:0005525;GO:0005737
AT2G25170.1	maker-ScDrF4C_21_HRSCAF_572-snap-gene-803.1-mRNA-1	ScDrF4C_21_HRSCAF_572	80292444	80305618	chromatin remodeling factor CHD3 (PICKLE)	GO:0009788;GO:0003678;GO:0048364;GO:2000023;GO:0005524;GO:0009739;GO:0009733;GO:0009736;GO:0045892;GO:0016887;GO:0005634;GO:0051301;GO:0003677;GO:0006338
AT2G25170.1	maker-ScDrF4C_4_HRSCAF_191-snap-gene-896.11-mRNA-1	ScDrF4C_4_HRSCAF_191	89673607	89685710	chromatin remodeling factor CHD3 (PICKLE)	GO:0009788;GO:0003678;GO:0048364;GO:2000023;GO:0005524;GO:0009739;GO:0009733;GO:0009736;GO:0045892;GO:0016887;GO:0005634;GO:0051301;GO:0003677;GO:0006338
AT2G25170.1	snap_masked-ScDrF4C_2_HRSCAF_115-processed-gene-819.26-mRNA-1	ScDrF4C_2_HRSCAF_115	81913187	81924964	chromatin remodeling factor CHD3 (PICKLE)	GO:0009788;GO:0003678;GO:0048364;GO:2000023;GO:0005524;GO:0009739;GO:0009733;GO:0009736;GO:0045892;GO:0016887;GO:0005634;GO:0051301;GO:0003677;GO:0006338
AT2G25180.1	maker-ScDrF4C_11_HRSCAF_313-augustus-gene-32.28-mRNA-1	ScDrF4C_11_HRSCAF_313	3187479	3191924	response regulator 12	GO:0080113;GO:0009414;GO:0031537;GO:0009736;GO:0071368;GO:0000156;GO:0005737;GO:0010082;GO:0080022;GO:0010380;GO:0009735;GO:0080036;GO:0048367;GO:0048364;GO:0003700;GO:0010492;GO:0005634
AT2G25180.1	maker-ScDrF4C_17_HRSCAF_438-augustus-gene-49.5-mRNA-1	ScDrF4C_17_HRSCAF_438	4891900	4894724	response regulator 12	GO:0080113;GO:0009414;GO:0031537;GO:0009736;GO:0071368;GO:0000156;GO:0005737;GO:0010082;GO:0080022;GO:0010380;GO:0009735;GO:0080036;GO:0048367;GO:0048364;GO:0003700;GO:0010492;GO:0005634
AT2G25620.1	maker-ScDrF4C_14_HRSCAF_375-augustus-gene-969.1-mRNA-1	ScDrF4C_14_HRSCAF_375	96938767	96943502	DNA-binding protein phosphatase 1	GO:0006470;GO:0004724;GO:0005515;GO:0004722;GO:0050688;GO:0005634;GO:0005829
AT2G25620.1	maker-ScDrF4C_25_HRSCAF_627-augustus-gene-477.0-mRNA-1	ScDrF4C_25_HRSCAF_627	47768253	47772717	DNA-binding protein phosphatase 1	GO:0006470;GO:0004724;GO:0005515;GO:0004722;GO:0050688;GO:0005634;GO:0005829
AT2G25620.1	maker-ScDrF4C_9_HRSCAF_291-snap-gene-81.10-mRNA-1	ScDrF4C_9_HRSCAF_291	8161946	8165589	DNA-binding protein phosphatase 1	GO:0006470;GO:0004724;GO:0005515;GO:0004722;GO:0050688;GO:0005634;GO:0005829
AT2G26580.1	maker-ScDrF4C_26_HRSCAF_729-augustus-gene-1014.20-mRNA-1	ScDrF4C_26_HRSCAF_729	101389783	101394243	plant-specific transcription factor YABBY family protein	GO:0000976;GO:0009944;GO:0006355;GO:2000024;GO:0005634;GO:0003700;GO:0010158;GO:0045165;GO:1902183;GO:0005515
AT2G26580.1	maker-ScDrF4C_30_HRSCAF_923-augustus-gene-1009.0-mRNA-1	ScDrF4C_30_HRSCAF_923	100957778	100963776	plant-specific transcription factor YABBY family protein	GO:0000976;GO:0009944;GO:0006355;GO:2000024;GO:0005634;GO:0003700;GO:0010158;GO:0045165;GO:1902183;GO:0005515
AT2G27040.1	augustus_masked-ScDrF4C_30_HRSCAF_923-processed-gene-315.11-mRNA-1	ScDrF4C_30_HRSCAF_923	31579675	31580372	Argonaute family protein	GO:0030422;GO:0005515;GO:0006342;GO:0006306;GO:0051607;GO:0005730;GO:0051567;GO:0031048;GO:0005737;GO:0016458;GO:0004521;GO:0003682;GO:0005719;GO:0019048;GO:0009816;GO:0035197;GO:0005654;GO:0015030
AT2G27040.1	maker-ScDrF4C_10_HRSCAF_299-augustus-gene-397.4-mRNA-1	ScDrF4C_10_HRSCAF_299	39743550	39748393	Argonaute family protein	GO:0030422;GO:0005515;GO:0006342;GO:0006306;GO:0051607;GO:0005730;GO:0051567;GO:0031048;GO:0005737;GO:0016458;GO:0004521;GO:0003682;GO:0005719;GO:0019048;GO:0009816;GO:0035197;GO:0005654;GO:0015030
AT2G27040.1	maker-ScDrF4C_116_HRSCAF_1174-augustus-gene-370.2-mRNA-1	ScDrF4C_116_HRSCAF_1174	36995220	37000144	Argonaute family protein	GO:0030422;GO:0005515;GO:0006342;GO:0006306;GO:0051607;GO:0005730;GO:0051567;GO:0031048;GO:0005737;GO:0016458;GO:0004521;GO:0003682;GO:0005719;GO:0019048;GO:0009816;GO:0035197;GO:0005654;GO:0015030
AT2G27040.1	maker-ScDrF4C_8_HRSCAF_266-augustus-gene-523.0-mRNA-1	ScDrF4C_8_HRSCAF_266	52301546	52303085	Argonaute family protein	GO:0030422;GO:0005515;GO:0006342;GO:0006306;GO:0051607;GO:0005730;GO:0051567;GO:0031048;GO:0005737;GO:0016458;GO:0004521;GO:0003682;GO:0005719;GO:0019048;GO:0009816;GO:0035197;GO:0005654;GO:0015030
AT2G27100.1	maker-ScDrF4C_8_HRSCAF_266-snap-gene-944.23-mRNA-1	ScDrF4C_8_HRSCAF_266	94410559	94421233	C2H2 zinc-finger protein SERRATE (SE)	GO:0005515;GO:0005846;GO:0048367;GO:0005730;GO:0006355;GO:0000381;GO:0010445;GO:2000011;GO:0003700;GO:0008380;GO:0010267;GO:0016607;GO:0048509;GO:0031053;GO:0003677;GO:0005634;GO:0005829
AT2G27100.1	maker-ScDrF4C_9_HRSCAF_291-snap-gene-846.34-mRNA-1	ScDrF4C_9_HRSCAF_291	84636122	84644741	C2H2 zinc-finger protein SERRATE (SE)	GO:0005515;GO:0005846;GO:0048367;GO:0005730;GO:0006355;GO:0000381;GO:0010445;GO:2000011;GO:0003700;GO:0008380;GO:0010267;GO:0016607;GO:0048509;GO:0031053;GO:0003677;GO:0005634;GO:0005829
AT2G27760.1	maker-ScDrF4C_21_HRSCAF_572-augustus-gene-872.17-mRNA-1	ScDrF4C_21_HRSCAF_572	87254651	87259011	tRNAisopentenyltransferase 2	GO:0005634;GO:0005739;GO:0009691;GO:0052381;GO:0006400;GO:0009824;GO:0005829
AT2G27880.1	maker-ScDrF4C_21_HRSCAF_572-augustus-gene-874.4-mRNA-1	ScDrF4C_21_HRSCAF_572	87445958	87450822	Argonaute family protein	GO:0060145;GO:0009814;GO:0009615;GO:0005737;GO:0003723;GO:0005829
AT2G27990.1	maker-ScDrF4C_10_HRSCAF_299-augustus-gene-820.5-mRNA-1	ScDrF4C_10_HRSCAF_299	82065056	82068964	BEL1-like homeodomain 8	GO:0005634;GO:0006357;GO:0007389;GO:0080006;GO:1905393;GO:0003700;GO:0010223;GO:0010228;GO:0010229;GO:0010077;GO:0010076;GO:0000978
AT2G27990.1	maker-ScDrF4C_116_HRSCAF_1174-augustus-gene-767.2-mRNA-1	ScDrF4C_116_HRSCAF_1174	76763447	76767113	BEL1-like homeodomain 8	GO:0005634;GO:0006357;GO:0007389;GO:0080006;GO:1905393;GO:0003700;GO:0010223;GO:0010228;GO:0010229;GO:0010077;GO:0010076;GO:0000978
AT2G27990.1	maker-ScDrF4C_1633_HRSCAF_2961-augustus-gene-43.5-mRNA-1	ScDrF4C_1633_HRSCAF_2961	4316745	4319498	BEL1-like homeodomain 8	GO:0005634;GO:0006357;GO:0007389;GO:0080006;GO:1905393;GO:0003700;GO:0010223;GO:0010228;GO:0010229;GO:0010077;GO:0010076;GO:0000978
AT2G27990.1	maker-ScDrF4C_1634_HRSCAF_2962-augustus-gene-747.5-mRNA-1	ScDrF4C_1634_HRSCAF_2962	74778049	74781972	BEL1-like homeodomain 8	GO:0005634;GO:0006357;GO:0007389;GO:0080006;GO:1905393;GO:0003700;GO:0010223;GO:0010228;GO:0010229;GO:0010077;GO:0010076;GO:0000978
AT2G27990.1	maker-ScDrF4C_1_HRSCAF_12-augustus-gene-876.2-mRNA-1	ScDrF4C_1_HRSCAF_12	87675132	87679097	BEL1-like homeodomain 8	GO:0005634;GO:0006357;GO:0007389;GO:0080006;GO:1905393;GO:0003700;GO:0010223;GO:0010228;GO:0010229;GO:0010077;GO:0010076;GO:0000978
AT2G28305.1	maker-ScDrF4C_10_HRSCAF_299-snap-gene-399.5-mRNA-1	ScDrF4C_10_HRSCAF_299	39943461	39945317	Putative lysine decarboxylase family protein	GO:0009691;GO:0009507;GO:0005634;GO:0016799;GO:0005829
AT2G28840.1	maker-ScDrF4C_15_HRSCAF_396-augustus-gene-352.4-mRNA-1	ScDrF4C_15_HRSCAF_396	35234239	35239219	XB3 ortholog 1 in Arabidopsis thaliana	GO:0016567;GO:0005634
AT2G28840.1	maker-ScDrF4C_25_HRSCAF_627-augustus-gene-925.10-mRNA-1	ScDrF4C_25_HRSCAF_627	92586401	92588890	XB3 ortholog 1 in Arabidopsis thaliana	GO:0016567;GO:0005634
AT2G28890.1	maker-ScDrF4C_11_HRSCAF_313-snap-gene-1062.8-mRNA-1	ScDrF4C_11_HRSCAF_313	106205796	106208494	poltergeist like 4	GO:0006470;GO:0048366;GO:0005739;GO:0004722;GO:0004724;GO:0005886
AT2G28890.1	maker-ScDrF4C_12_HRSCAF_323-snap-gene-956.4-mRNA-1	ScDrF4C_12_HRSCAF_323	95620324	95623288	poltergeist like 4	GO:0006470;GO:0048366;GO:0005739;GO:0004722;GO:0004724;GO:0005886
AT2G28890.1	maker-ScDrF4C_22_HRSCAF_595-augustus-gene-514.0-mRNA-1	ScDrF4C_22_HRSCAF_595	51453260	51455400	poltergeist like 4	GO:0006470;GO:0048366;GO:0005739;GO:0004722;GO:0004724;GO:0005886
AT2G29570.1	maker-ScDrF4C_11_HRSCAF_313-augustus-gene-1053.21-mRNA-1	ScDrF4C_11_HRSCAF_313	105347898	105349480	proliferating cell nuclear antigen 2	GO:0006298;GO:0006275;GO:0019985;GO:0043626;GO:0042276;GO:0005634;GO:0006272;GO:0005515;GO:0030337
AT2G29570.1	maker-ScDrF4C_2_HRSCAF_115-augustus-gene-141.15-mRNA-1	ScDrF4C_2_HRSCAF_115	14157951	14160192	proliferating cell nuclear antigen 2	GO:0006298;GO:0006275;GO:0019985;GO:0043626;GO:0042276;GO:0005634;GO:0006272;GO:0005515;GO:0030337
AT2G29570.1	maker-ScDrF4C_4_HRSCAF_191-augustus-gene-160.7-mRNA-1	ScDrF4C_4_HRSCAF_191	16011989	16014434	proliferating cell nuclear antigen 2	GO:0006298;GO:0006275;GO:0019985;GO:0043626;GO:0042276;GO:0005634;GO:0006272;GO:0005515;GO:0030337
AT2G32940.1	maker-ScDrF4C_9_HRSCAF_291-augustus-gene-597.5-mRNA-1	ScDrF4C_9_HRSCAF_291	59720157	59727213	Argonaute family protein	GO:0051607;GO:0035197;GO:0030422;GO:0005634;GO:0006306;GO:0006342;GO:0005737
AT2G33310.2	maker-ScDrF4C_17_HRSCAF_438-augustus-gene-941.7-mRNA-1	ScDrF4C_17_HRSCAF_438	94097088	94102389	auxin-induced protein 13	GO:0005515;GO:0006355;GO:0009733;GO:0003700;GO:0005634;GO:0010583
AT2G33310.2	maker-ScDrF4C_27_HRSCAF_778-snap-gene-42.19-mRNA-1	ScDrF4C_27_HRSCAF_778	4244137	4246914	auxin-induced protein 13	GO:0005515;GO:0006355;GO:0009733;GO:0003700;GO:0005634;GO:0010583
AT2G33810.1	maker-ScDrF4C_18_HRSCAF_503-augustus-gene-975.1-mRNA-1	ScDrF4C_18_HRSCAF_503	97567538	97568866	squamosa promoter binding protein-like 3	GO:0010228;GO:0010229;GO:0005634;GO:0010321;GO:0003700;GO:0009911;GO:0003677;GO:0009908
AT2G33810.1	maker-ScDrF4C_28_HRSCAF_834-augustus-gene-804.24-mRNA-1	ScDrF4C_28_HRSCAF_834	80419244	80421876	squamosa promoter binding protein-like 3	GO:0010228;GO:0010229;GO:0005634;GO:0010321;GO:0003700;GO:0009911;GO:0003677;GO:0009908
AT2G33860.1	maker-ScDrF4C_19_HRSCAF_560-augustus-gene-846.1-mRNA-1	ScDrF4C_19_HRSCAF_560	84654550	84659576	Transcriptional factor B3 family protein / auxin-responsive factor AUX/IAA-related	GO:0010050;GO:0006355;GO:0010582;GO:0010158;GO:0009733;GO:0003700;GO:1902584;GO:0005634;GO:0003677;GO:0009850
AT2G34650.1	maker-ScDrF4C_18_HRSCAF_503-snap-gene-893.0-mRNA-1	ScDrF4C_18_HRSCAF_503	89316555	89318306	Protein kinase superfamily protein	GO:0048825;GO:0048766;GO:0005737;GO:0009986;GO:0004674;GO:0080167;GO:0004672;GO:0005634;GO:0016301;GO:0048767;GO:0009734;GO:0009926;GO:0009733;GO:0005515;GO:0006468;GO:0005886;GO:0009958;GO:0048827
AT2G35350.1	maker-ScDrF4C_18_HRSCAF_503-augustus-gene-112.26-mRNA-1	ScDrF4C_18_HRSCAF_503	11215985	11221508	poltergeist like 1	GO:0009826;GO:0009933;GO:0006470;GO:0005543;GO:0018345;GO:0009507;GO:0004724;GO:0005886;GO:0006355;GO:0018377;GO:0004722;GO:0010074
AT2G35940.1	maker-ScDrF4C_1633_HRSCAF_2961-augustus-gene-76.0-mRNA-1	ScDrF4C_1633_HRSCAF_2961	7601262	7603415	BEL1-like homeodomain 1	GO:0006357;GO:0005515;GO:0046982;GO:0000978;GO:0009737;GO:0005634;GO:0003700;GO:0009610;GO:0010197;GO:0010201;GO:0005737;GO:0003677;GO:0042803
AT2G35940.1	maker-ScDrF4C_16_HRSCAF_437-augustus-gene-67.4-mRNA-1	ScDrF4C_16_HRSCAF_437	6740831	6743309	BEL1-like homeodomain 1	GO:0006357;GO:0005515;GO:0046982;GO:0000978;GO:0009737;GO:0005634;GO:0003700;GO:0009610;GO:0010197;GO:0010201;GO:0005737;GO:0003677;GO:0042803
AT2G37590.1	maker-ScDrF4C_12_HRSCAF_323-snap-gene-199.4-mRNA-1	ScDrF4C_12_HRSCAF_323	19983588	19984546	DNA binding with one finger 2.4	GO:0000976;GO:0003700;GO:0010497;GO:0006355;GO:0005634;GO:0090057
AT2G37590.1	maker-ScDrF4C_22_HRSCAF_595-snap-gene-292.3-mRNA-1	ScDrF4C_22_HRSCAF_595	29285796	29287012	DNA binding with one finger 2.4	GO:0000976;GO:0003700;GO:0010497;GO:0006355;GO:0005634;GO:0090057
AT2G37590.1	maker-ScDrF4C_25_HRSCAF_627-snap-gene-191.0-mRNA-1	ScDrF4C_25_HRSCAF_627	19139885	19140559	DNA binding with one finger 2.4	GO:0000976;GO:0003700;GO:0010497;GO:0006355;GO:0005634;GO:0090057
AT2G37590.1	maker-ScDrF4C_30_HRSCAF_923-augustus-gene-47.8-mRNA-1	ScDrF4C_30_HRSCAF_923	4739783	4740945	DNA binding with one finger 2.4	GO:0000976;GO:0003700;GO:0010497;GO:0006355;GO:0005634;GO:0090057
AT2G37590.1	maker-ScDrF4C_30_HRSCAF_923-augustus-gene-47.9-mRNA-1	ScDrF4C_30_HRSCAF_923	4769261	4770424	DNA binding with one finger 2.4	GO:0000976;GO:0003700;GO:0010497;GO:0006355;GO:0005634;GO:0090057
AT2G38120.1	maker-ScDrF4C_10_HRSCAF_299-augustus-gene-917.36-mRNA-1	ScDrF4C_10_HRSCAF_299	91714652	91718016	Transmembrane amino acid transporter family protein	GO:0048765;GO:0001736;GO:0010311;GO:0005768;GO:0009926;GO:0010328;GO:0015171;GO:0009733;GO:0003333;GO:0010011;GO:0009958;GO:0005794;GO:0048829;GO:0005886;GO:0009723;GO:0009986;GO:0009624
AT2G38120.1	maker-ScDrF4C_116_HRSCAF_1174-augustus-gene-859.16-mRNA-1	ScDrF4C_116_HRSCAF_1174	85894317	85897721	Transmembrane amino acid transporter family protein	GO:0048765;GO:0001736;GO:0010311;GO:0005768;GO:0009926;GO:0010328;GO:0015171;GO:0009733;GO:0003333;GO:0010011;GO:0009958;GO:0005794;GO:0048829;GO:0005886;GO:0009723;GO:0009986;GO:0009624
AT2G38120.1	maker-ScDrF4C_13_HRSCAF_342-augustus-gene-36.8-mRNA-1	ScDrF4C_13_HRSCAF_342	3652601	3657059	Transmembrane amino acid transporter family protein	GO:0048765;GO:0001736;GO:0010311;GO:0005768;GO:0009926;GO:0010328;GO:0015171;GO:0009733;GO:0003333;GO:0010011;GO:0009958;GO:0005794;GO:0048829;GO:0005886;GO:0009723;GO:0009986;GO:0009624
AT2G38120.1	maker-ScDrF4C_1633_HRSCAF_2961-augustus-gene-220.16-mRNA-1	ScDrF4C_1633_HRSCAF_2961	22044227	22047269	Transmembrane amino acid transporter family protein	GO:0048765;GO:0001736;GO:0010311;GO:0005768;GO:0009926;GO:0010328;GO:0015171;GO:0009733;GO:0003333;GO:0010011;GO:0009958;GO:0005794;GO:0048829;GO:0005886;GO:0009723;GO:0009986;GO:0009624
AT2G38120.1	maker-ScDrF4C_1633_HRSCAF_2961-augustus-gene-789.2-mRNA-1	ScDrF4C_1633_HRSCAF_2961	78953084	78954160	Transmembrane amino acid transporter family protein	GO:0048765;GO:0001736;GO:0010311;GO:0005768;GO:0009926;GO:0010328;GO:0015171;GO:0009733;GO:0003333;GO:0010011;GO:0009958;GO:0005794;GO:0048829;GO:0005886;GO:0009723;GO:0009986;GO:0009624
AT2G38120.1	maker-ScDrF4C_20_HRSCAF_566-augustus-gene-403.17-mRNA-1	ScDrF4C_20_HRSCAF_566	40372873	40375335	Transmembrane amino acid transporter family protein	GO:0048765;GO:0001736;GO:0010311;GO:0005768;GO:0009926;GO:0010328;GO:0015171;GO:0009733;GO:0003333;GO:0010011;GO:0009958;GO:0005794;GO:0048829;GO:0005886;GO:0009723;GO:0009986;GO:0009624
AT2G38120.1	maker-ScDrF4C_20_HRSCAF_566-augustus-gene-944.1-mRNA-1	ScDrF4C_20_HRSCAF_566	94404306	94406935	Transmembrane amino acid transporter family protein	GO:0048765;GO:0001736;GO:0010311;GO:0005768;GO:0009926;GO:0010328;GO:0015171;GO:0009733;GO:0003333;GO:0010011;GO:0009958;GO:0005794;GO:0048829;GO:0005886;GO:0009723;GO:0009986;GO:0009624
AT2G38120.1	maker-ScDrF4C_3_HRSCAF_117-augustus-gene-79.9-mRNA-1	ScDrF4C_3_HRSCAF_117	7890710	7894287	Transmembrane amino acid transporter family protein	GO:0048765;GO:0001736;GO:0010311;GO:0005768;GO:0009926;GO:0010328;GO:0015171;GO:0009733;GO:0003333;GO:0010011;GO:0009958;GO:0005794;GO:0048829;GO:0005886;GO:0009723;GO:0009986;GO:0009624
AT2G38120.1	maker-ScDrF4C_6_HRSCAF_209-augustus-gene-50.3-mRNA-1	ScDrF4C_6_HRSCAF_209	5054946	5059362	Transmembrane amino acid transporter family protein	GO:0048765;GO:0001736;GO:0010311;GO:0005768;GO:0009926;GO:0010328;GO:0015171;GO:0009733;GO:0003333;GO:0010011;GO:0009958;GO:0005794;GO:0048829;GO:0005886;GO:0009723;GO:0009986;GO:0009624
AT2G40550.1	maker-ScDrF4C_11_HRSCAF_313-augustus-gene-632.0-mRNA-1	ScDrF4C_11_HRSCAF_313	63243861	63246843	E2F target gene 1	GO:0005515;GO:0005634;GO:0007062;GO:0000790;GO:0006301;GO:0009941;GO:0006261;GO:0006260;GO:0003682;GO:0043601;GO:0042555
AT2G40550.1	maker-ScDrF4C_29_HRSCAF_836-augustus-gene-161.0-mRNA-1	ScDrF4C_29_HRSCAF_836	16093805	16096243	E2F target gene 1	GO:0005515;GO:0005634;GO:0007062;GO:0000790;GO:0006301;GO:0009941;GO:0006261;GO:0006260;GO:0003682;GO:0043601;GO:0042555
AT2G40550.1	maker-ScDrF4C_30_HRSCAF_923-augustus-gene-531.12-mRNA-1	ScDrF4C_30_HRSCAF_923	53098853	53104375	E2F target gene 1	GO:0005515;GO:0005634;GO:0007062;GO:0000790;GO:0006301;GO:0009941;GO:0006261;GO:0006260;GO:0003682;GO:0043601;GO:0042555
AT2G40940.1	maker-ScDrF4C_24_HRSCAF_619-snap-gene-967.12-mRNA-1	ScDrF4C_24_HRSCAF_619	96703984	96707665	ethylene response sensor 1	GO:0004673;GO:0051740;GO:0010105;GO:0000155;GO:0005783;GO:0005515;GO:0005634;GO:0038199
AT2G40940.1	maker-ScDrF4C_2_HRSCAF_115-snap-gene-12.2-mRNA-1	ScDrF4C_2_HRSCAF_115	1257459	1260156	ethylene response sensor 1	GO:0004673;GO:0051740;GO:0010105;GO:0000155;GO:0005783;GO:0005515;GO:0005634;GO:0038199
AT2G41370.1	maker-ScDrF4C_2_HRSCAF_115-augustus-gene-213.2-mRNA-1	ScDrF4C_2_HRSCAF_115	21345032	21347141	Ankyrin repeat family protein / BTB/POZ domain-containing protein	GO:0005515;GO:0009944;GO:0010227;GO:0009864;GO:0048439;GO:0005634;GO:0010254;GO:0010434;GO:0010582;GO:0016567;GO:0009954;GO:0005737
AT2G41370.1	maker-ScDrF4C_4_HRSCAF_191-snap-gene-227.2-mRNA-1	ScDrF4C_4_HRSCAF_191	22709382	22711522	Ankyrin repeat family protein / BTB/POZ domain-containing protein	GO:0005515;GO:0009944;GO:0010227;GO:0009864;GO:0048439;GO:0005634;GO:0010254;GO:0010434;GO:0010582;GO:0016567;GO:0009954;GO:0005737
AT2G41510.1	maker-ScDrF4C_3_HRSCAF_117-snap-gene-143.0-mRNA-1	ScDrF4C_3_HRSCAF_117	14296402	14300070	cytokinin oxidase/dehydrogenase 1	GO:0019139;GO:0009690;GO:0048507;GO:0071949;GO:0009823;GO:0005773;GO:0005576;GO:0055114
AT2G41510.1	maker-ScDrF4C_6_HRSCAF_209-augustus-gene-87.3-mRNA-1	ScDrF4C_6_HRSCAF_209	8742249	8745299	cytokinin oxidase/dehydrogenase 1	GO:0019139;GO:0009690;GO:0048507;GO:0071949;GO:0009823;GO:0005773;GO:0005576;GO:0055114
AT2G42200.1	maker-ScDrF4C_26_HRSCAF_729-snap-gene-234.8-mRNA-1	ScDrF4C_26_HRSCAF_729	23387844	23392314	squamosa promoter binding protein-like 9	GO:0048653;GO:0005634;GO:0048366;GO:0010228;GO:0006355;GO:2000025;GO:0003700
AT2G42590.3	augustus_masked-ScDrF4C_24_HRSCAF_619-processed-gene-915.18-mRNA-1	ScDrF4C_24_HRSCAF_619	91544057	91546786	general regulatory factor 9	GO:0005829;GO:0009570;GO:0048528;GO:0005737;GO:0005634;GO:0005509;GO:0005886;GO:0005515;GO:0045309
AT2G42590.3	maker-ScDrF4C_24_HRSCAF_619-augustus-gene-915.12-mRNA-1	ScDrF4C_24_HRSCAF_619	91530567	91533876	general regulatory factor 9	GO:0005829;GO:0009570;GO:0048528;GO:0005737;GO:0005634;GO:0005509;GO:0005886;GO:0005515;GO:0045309
AT2G42590.3	maker-ScDrF4C_8_HRSCAF_266-augustus-gene-628.7-mRNA-1	ScDrF4C_8_HRSCAF_266	62793993	62797000	general regulatory factor 9	GO:0005829;GO:0009570;GO:0048528;GO:0005737;GO:0005634;GO:0005509;GO:0005886;GO:0005515;GO:0045309
AT2G42590.3	maker-ScDrF4C_9_HRSCAF_291-snap-gene-633.2-mRNA-1	ScDrF4C_9_HRSCAF_291	63333940	63337139	general regulatory factor 9	GO:0005829;GO:0009570;GO:0048528;GO:0005737;GO:0005634;GO:0005509;GO:0005886;GO:0005515;GO:0045309
AT2G42610.1	augustus_masked-ScDrF4C_9_HRSCAF_291-processed-gene-631.4-mRNA-1	ScDrF4C_9_HRSCAF_291	63141741	63142316	Protein of unknown function (DUF640)	GO:0005634;GO:0009299;GO:0009416;GO:0090698
AT2G42610.1	maker-ScDrF4C_1632_HRSCAF_2960-augustus-gene-236.0-mRNA-1	ScDrF4C_1632_HRSCAF_2960	23657131	23659410	Protein of unknown function (DUF640)	GO:0005634;GO:0009299;GO:0009416;GO:0090698
AT2G42610.1	maker-ScDrF4C_22_HRSCAF_595-snap-gene-152.8-mRNA-1	ScDrF4C_22_HRSCAF_595	15186595	15196130	Protein of unknown function (DUF640)	GO:0005634;GO:0009299;GO:0009416;GO:0090698
AT2G42840.1	maker-ScDrF4C_24_HRSCAF_619-augustus-gene-915.11-mRNA-1	ScDrF4C_24_HRSCAF_619	91510403	91511720	protodermal factor 1	GO:0005634;GO:0005576
AT2G45190.1	maker-ScDrF4C_1634_HRSCAF_2962-snap-gene-276.0-mRNA-1	ScDrF4C_1634_HRSCAF_2962	27659563	27663648	Plant-specific transcription factor YABBY family protein	GO:0000976;GO:0010154;GO:0010450;GO:0009909;GO:0003700;GO:0010093;GO:1902183;GO:0009933;GO:0090706;GO:0009944;GO:0045165;GO:0005515;GO:0010158;GO:2000024;GO:0007275;GO:0005634
AT2G45190.1	maker-ScDrF4C_18_HRSCAF_503-augustus-gene-970.8-mRNA-1	ScDrF4C_18_HRSCAF_503	97011438	97015311	Plant-specific transcription factor YABBY family protein	GO:0000976;GO:0010154;GO:0010450;GO:0009909;GO:0003700;GO:0010093;GO:1902183;GO:0009933;GO:0090706;GO:0009944;GO:0045165;GO:0005515;GO:0010158;GO:2000024;GO:0007275;GO:0005634
AT2G45190.1	maker-ScDrF4C_20_HRSCAF_566-snap-gene-68.0-mRNA-1	ScDrF4C_20_HRSCAF_566	6789305	6792698	Plant-specific transcription factor YABBY family protein	GO:0000976;GO:0010154;GO:0010450;GO:0009909;GO:0003700;GO:0010093;GO:1902183;GO:0009933;GO:0090706;GO:0009944;GO:0045165;GO:0005515;GO:0010158;GO:2000024;GO:0007275;GO:0005634
AT2G45190.1	maker-ScDrF4C_24_HRSCAF_619-augustus-gene-1009.10-mRNA-1	ScDrF4C_24_HRSCAF_619	100939127	100943115	Plant-specific transcription factor YABBY family protein	GO:0000976;GO:0010154;GO:0010450;GO:0009909;GO:0003700;GO:0010093;GO:1902183;GO:0009933;GO:0090706;GO:0009944;GO:0045165;GO:0005515;GO:0010158;GO:2000024;GO:0007275;GO:0005634
AT2G45190.1	maker-ScDrF4C_8_HRSCAF_266-snap-gene-15.10-mRNA-1	ScDrF4C_8_HRSCAF_266	1525851	1530947	Plant-specific transcription factor YABBY family protein	GO:0000976;GO:0010154;GO:0010450;GO:0009909;GO:0003700;GO:0010093;GO:1902183;GO:0009933;GO:0090706;GO:0009944;GO:0045165;GO:0005515;GO:0010158;GO:2000024;GO:0007275;GO:0005634
AT2G45660.1	maker-ScDrF4C_18_HRSCAF_503-snap-gene-13.0-mRNA-1	ScDrF4C_18_HRSCAF_503	1294835	1297454	AGAMOUS-like 20	GO:0010077;GO:0005515;GO:0046983;GO:0008134;GO:0043565;GO:0009739;GO:0045893;GO:0045944;GO:0009911;GO:0003700;GO:0009409;GO:0000976;GO:0000981;GO:0000977;GO:0009908;GO:0005634;GO:0005737
AT2G45660.1	maker-ScDrF4C_18_HRSCAF_503-snap-gene-961.6-mRNA-1	ScDrF4C_18_HRSCAF_503	96158186	96159660	AGAMOUS-like 20	GO:0010077;GO:0005515;GO:0046983;GO:0008134;GO:0043565;GO:0009739;GO:0045893;GO:0045944;GO:0009911;GO:0003700;GO:0009409;GO:0000976;GO:0000981;GO:0000977;GO:0009908;GO:0005634;GO:0005737
AT2G45660.1	maker-ScDrF4C_20_HRSCAF_566-augustus-gene-62.8-mRNA-1	ScDrF4C_20_HRSCAF_566	6233210	6236006	AGAMOUS-like 20	GO:0010077;GO:0005515;GO:0046983;GO:0008134;GO:0043565;GO:0009739;GO:0045893;GO:0045944;GO:0009911;GO:0003700;GO:0009409;GO:0000976;GO:0000981;GO:0000977;GO:0009908;GO:0005634;GO:0005737
AT2G45660.1	maker-ScDrF4C_7_HRSCAF_245-augustus-gene-750.6-mRNA-1	ScDrF4C_7_HRSCAF_245	75046226	75053292	AGAMOUS-like 20	GO:0010077;GO:0005515;GO:0046983;GO:0008134;GO:0043565;GO:0009739;GO:0045893;GO:0045944;GO:0009911;GO:0003700;GO:0009409;GO:0000976;GO:0000981;GO:0000977;GO:0009908;GO:0005634;GO:0005737
AT2G45660.1	maker-ScDrF4C_8_HRSCAF_266-snap-gene-9.0-mRNA-1	ScDrF4C_8_HRSCAF_266	887102	890489	AGAMOUS-like 20	GO:0010077;GO:0005515;GO:0046983;GO:0008134;GO:0043565;GO:0009739;GO:0045893;GO:0045944;GO:0009911;GO:0003700;GO:0009409;GO:0000976;GO:0000981;GO:0000977;GO:0009908;GO:0005634;GO:0005737
AT2G46020.2	maker-ScDrF4C_21_HRSCAF_572-augustus-gene-158.1-mRNA-1	ScDrF4C_21_HRSCAF_572	15800294	15811819	transcription regulatory protein SNF2, putative	GO:0010050;GO:0005575;GO:0045944;GO:0043044;GO:0005634;GO:0003678;GO:0010199;GO:0005515;GO:0010449;GO:0005829;GO:0003677;GO:0090691;GO:0003682;GO:1903798;GO:1900036;GO:0040029;GO:0008283;GO:0008094
AT2G46020.2	maker-ScDrF4C_8_HRSCAF_266-augustus-gene-1.21-mRNA-1	ScDrF4C_8_HRSCAF_266	103852	113594	transcription regulatory protein SNF2, putative	GO:0010050;GO:0005575;GO:0045944;GO:0043044;GO:0005634;GO:0003678;GO:0010199;GO:0005515;GO:0010449;GO:0005829;GO:0003677;GO:0090691;GO:0003682;GO:1903798;GO:1900036;GO:0040029;GO:0008283;GO:0008094
AT2G46340.1	augustus_masked-ScDrF4C_1634_HRSCAF_2962-processed-gene-429.7-mRNA-1	ScDrF4C_1634_HRSCAF_2962	42905100	42907199	SPA (suppressor of phyA-105) protein family	GO:0005515;GO:0009637;GO:0048575;GO:0010100;GO:2000028;GO:0004672;GO:0010218;GO:0009640;GO:0009585;GO:0005634;GO:0010017;GO:0006468;GO:0016604;GO:0080008;GO:0010114;GO:0009658;GO:0042802
AT2G46370.4	augustus_masked-ScDrF4C_21_HRSCAF_572-processed-gene-137.9-mRNA-1	ScDrF4C_21_HRSCAF_572	13755545	13757819	Auxin-responsive GH3 family protein	GO:0005524;GO:0009864;GO:0010193;GO:0005737;GO:0031348;GO:0009611;GO:0009585;GO:0009627;GO:2000030;GO:0080123;GO:0009753;GO:0009640;GO:0010046;GO:0009694;GO:0009861;GO:0071365;GO:0010224;GO:2000377;GO:0010119;GO:0016881;GO:0070566;GO:0005515;GO:0018117;GO:0070728;GO:0019899;GO:0003824;GO:0016597
AT2G46370.4	augustus_masked-ScDrF4C_7_HRSCAF_245-processed-gene-116.6-mRNA-1	ScDrF4C_7_HRSCAF_245	11630682	11633029	Auxin-responsive GH3 family protein	GO:0005524;GO:0009864;GO:0010193;GO:0005737;GO:0031348;GO:0009611;GO:0009585;GO:0009627;GO:2000030;GO:0080123;GO:0009753;GO:0009640;GO:0010046;GO:0009694;GO:0009861;GO:0071365;GO:0010224;GO:2000377;GO:0010119;GO:0016881;GO:0070566;GO:0005515;GO:0018117;GO:0070728;GO:0019899;GO:0003824;GO:0016597
AT2G46370.4	maker-ScDrF4C_21_HRSCAF_572-augustus-gene-137.18-mRNA-1	ScDrF4C_21_HRSCAF_572	13786595	13788872	Auxin-responsive GH3 family protein	GO:0005524;GO:0009864;GO:0010193;GO:0005737;GO:0031348;GO:0009611;GO:0009585;GO:0009627;GO:2000030;GO:0080123;GO:0009753;GO:0009640;GO:0010046;GO:0009694;GO:0009861;GO:0071365;GO:0010224;GO:2000377;GO:0010119;GO:0016881;GO:0070566;GO:0005515;GO:0018117;GO:0070728;GO:0019899;GO:0003824;GO:0016597
AT2G46370.4	maker-ScDrF4C_21_HRSCAF_572-snap-gene-137.13-mRNA-1	ScDrF4C_21_HRSCAF_572	13728387	13730636	Auxin-responsive GH3 family protein	GO:0005524;GO:0009864;GO:0010193;GO:0005737;GO:0031348;GO:0009611;GO:0009585;GO:0009627;GO:2000030;GO:0080123;GO:0009753;GO:0009640;GO:0010046;GO:0009694;GO:0009861;GO:0071365;GO:0010224;GO:2000377;GO:0010119;GO:0016881;GO:0070566;GO:0005515;GO:0018117;GO:0070728;GO:0019899;GO:0003824;GO:0016597
AT2G46370.4	maker-ScDrF4C_24_HRSCAF_619-augustus-gene-930.4-mRNA-1	ScDrF4C_24_HRSCAF_619	93084500	93087691	Auxin-responsive GH3 family protein	GO:0005524;GO:0009864;GO:0010193;GO:0005737;GO:0031348;GO:0009611;GO:0009585;GO:0009627;GO:2000030;GO:0080123;GO:0009753;GO:0009640;GO:0010046;GO:0009694;GO:0009861;GO:0071365;GO:0010224;GO:2000377;GO:0010119;GO:0016881;GO:0070566;GO:0005515;GO:0018117;GO:0070728;GO:0019899;GO:0003824;GO:0016597
AT2G46690.1	augustus_masked-ScDrF4C_13_HRSCAF_342-processed-gene-1.24-mRNA-1	ScDrF4C_13_HRSCAF_342	134633	134953	SAUR-like auxin-responsive protein family	GO:0003674
AT2G46770.1	maker-ScDrF4C_1_HRSCAF_12-snap-gene-667.3-mRNA-1	ScDrF4C_1_HRSCAF_12	66740999	66742927	NAC (No Apical Meristem) domain transcriptional regulator superfamily protein	GO:0005515;GO:0045893;GO:0009793;GO:0009834;GO:0009901;GO:0009809;GO:0010047;GO:0005634;GO:0003700
AT2G46770.1	maker-ScDrF4C_3_HRSCAF_117-snap-gene-600.1-mRNA-1	ScDrF4C_3_HRSCAF_117	60077704	60079406	NAC (No Apical Meristem) domain transcriptional regulator superfamily protein	GO:0005515;GO:0045893;GO:0009793;GO:0009834;GO:0009901;GO:0009809;GO:0010047;GO:0005634;GO:0003700
AT2G46770.1	maker-ScDrF4C_9_HRSCAF_291-snap-gene-787.16-mRNA-1	ScDrF4C_9_HRSCAF_291	78757255	78758279	NAC (No Apical Meristem) domain transcriptional regulator superfamily protein	GO:0005515;GO:0045893;GO:0009793;GO:0009834;GO:0009901;GO:0009809;GO:0010047;GO:0005634;GO:0003700
AT2G47460.1	augustus_masked-ScDrF4C_2_HRSCAF_115-processed-gene-10.13-mRNA-1	ScDrF4C_2_HRSCAF_115	1080550	1081885	myb domain protein 12	GO:0009651;GO:0045893;GO:0009813;GO:0009723;GO:0051555;GO:0010224;GO:1900386;GO:0009416;GO:0009733;GO:0005634;GO:0003700;GO:0005515
AT2G47460.1	maker-ScDrF4C_21_HRSCAF_572-augustus-gene-623.2-mRNA-1	ScDrF4C_21_HRSCAF_572	62313293	62314332	myb domain protein 12	GO:0009651;GO:0045893;GO:0009813;GO:0009723;GO:0051555;GO:0010224;GO:1900386;GO:0009416;GO:0009733;GO:0005634;GO:0003700;GO:0005515
AT2G47460.1	maker-ScDrF4C_26_HRSCAF_729-snap-gene-118.9-mRNA-1	ScDrF4C_26_HRSCAF_729	11851201	11852624	myb domain protein 12	GO:0009651;GO:0045893;GO:0009813;GO:0009723;GO:0051555;GO:0010224;GO:1900386;GO:0009416;GO:0009733;GO:0005634;GO:0003700;GO:0005515
AT2G47460.1	maker-ScDrF4C_3_HRSCAF_117-snap-gene-759.11-mRNA-1	ScDrF4C_3_HRSCAF_117	75975391	75981141	myb domain protein 12	GO:0009651;GO:0045893;GO:0009813;GO:0009723;GO:0051555;GO:0010224;GO:1900386;GO:0009416;GO:0009733;GO:0005634;GO:0003700;GO:0005515
AT3G01090.2	maker-ScDrF4C_15_HRSCAF_396-augustus-gene-859.0-mRNA-1	ScDrF4C_15_HRSCAF_396	85897460	85898982	SNF1 kinase homolog 10	GO:0005515;GO:0019900;GO:0010228;GO:0005982;GO:0005634;GO:0080022;GO:0004674;GO:0003006;GO:0000152;GO:0010508;GO:0005737;GO:0019902;GO:0009789;GO:0016301;GO:0010050;GO:0006468;GO:0009635;GO:0009738;GO:0010182;GO:0004672;GO:0099402;GO:1902074;GO:0001666;GO:0009749;GO:0035556;GO:0010150;GO:0009507;GO:0006979;GO:0005794;GO:0005829;GO:0009594;GO:1900055
AT3G01090.2	maker-ScDrF4C_15_HRSCAF_396-snap-gene-857.1-mRNA-1	ScDrF4C_15_HRSCAF_396	85749692	85753375	SNF1 kinase homolog 10	GO:0005515;GO:0019900;GO:0010228;GO:0005982;GO:0005634;GO:0080022;GO:0004674;GO:0003006;GO:0000152;GO:0010508;GO:0005737;GO:0019902;GO:0009789;GO:0016301;GO:0010050;GO:0006468;GO:0009635;GO:0009738;GO:0010182;GO:0004672;GO:0099402;GO:1902074;GO:0001666;GO:0009749;GO:0035556;GO:0010150;GO:0009507;GO:0006979;GO:0005794;GO:0005829;GO:0009594;GO:1900055
AT3G01090.2	maker-ScDrF4C_18_HRSCAF_503-snap-gene-549.3-mRNA-1	ScDrF4C_18_HRSCAF_503	54954158	54957861	SNF1 kinase homolog 10	GO:0005515;GO:0019900;GO:0010228;GO:0005982;GO:0005634;GO:0080022;GO:0004674;GO:0003006;GO:0000152;GO:0010508;GO:0005737;GO:0019902;GO:0009789;GO:0016301;GO:0010050;GO:0006468;GO:0009635;GO:0009738;GO:0010182;GO:0004672;GO:0099402;GO:1902074;GO:0001666;GO:0009749;GO:0035556;GO:0010150;GO:0009507;GO:0006979;GO:0005794;GO:0005829;GO:0009594;GO:1900055
AT3G01090.2	maker-ScDrF4C_19_HRSCAF_560-augustus-gene-668.7-mRNA-1	ScDrF4C_19_HRSCAF_560	66813589	66817304	SNF1 kinase homolog 10	GO:0005515;GO:0019900;GO:0010228;GO:0005982;GO:0005634;GO:0080022;GO:0004674;GO:0003006;GO:0000152;GO:0010508;GO:0005737;GO:0019902;GO:0009789;GO:0016301;GO:0010050;GO:0006468;GO:0009635;GO:0009738;GO:0010182;GO:0004672;GO:0099402;GO:1902074;GO:0001666;GO:0009749;GO:0035556;GO:0010150;GO:0009507;GO:0006979;GO:0005794;GO:0005829;GO:0009594;GO:1900055
AT3G01090.2	maker-ScDrF4C_26_HRSCAF_729-snap-gene-416.5-mRNA-1	ScDrF4C_26_HRSCAF_729	41599240	41606663	SNF1 kinase homolog 10	GO:0005515;GO:0019900;GO:0010228;GO:0005982;GO:0005634;GO:0080022;GO:0004674;GO:0003006;GO:0000152;GO:0010508;GO:0005737;GO:0019902;GO:0009789;GO:0016301;GO:0010050;GO:0006468;GO:0009635;GO:0009738;GO:0010182;GO:0004672;GO:0099402;GO:1902074;GO:0001666;GO:0009749;GO:0035556;GO:0010150;GO:0009507;GO:0006979;GO:0005794;GO:0005829;GO:0009594;GO:1900055
AT3G01090.2	maker-ScDrF4C_28_HRSCAF_834-snap-gene-625.27-mRNA-1	ScDrF4C_28_HRSCAF_834	62511670	62520993	SNF1 kinase homolog 10	GO:0005515;GO:0019900;GO:0010228;GO:0005982;GO:0005634;GO:0080022;GO:0004674;GO:0003006;GO:0000152;GO:0010508;GO:0005737;GO:0019902;GO:0009789;GO:0016301;GO:0010050;GO:0006468;GO:0009635;GO:0009738;GO:0010182;GO:0004672;GO:0099402;GO:1902074;GO:0001666;GO:0009749;GO:0035556;GO:0010150;GO:0009507;GO:0006979;GO:0005794;GO:0005829;GO:0009594;GO:1900055
AT3G01090.2	maker-ScDrF4C_5_HRSCAF_195-augustus-gene-888.15-mRNA-1	ScDrF4C_5_HRSCAF_195	88790825	88796367	SNF1 kinase homolog 10	GO:0005515;GO:0019900;GO:0010228;GO:0005982;GO:0005634;GO:0080022;GO:0004674;GO:0003006;GO:0000152;GO:0010508;GO:0005737;GO:0019902;GO:0009789;GO:0016301;GO:0010050;GO:0006468;GO:0009635;GO:0009738;GO:0010182;GO:0004672;GO:0099402;GO:1902074;GO:0001666;GO:0009749;GO:0035556;GO:0010150;GO:0009507;GO:0006979;GO:0005794;GO:0005829;GO:0009594;GO:1900055
AT3G02170.1	maker-ScDrF4C_10_HRSCAF_299-snap-gene-786.1-mRNA-1	ScDrF4C_10_HRSCAF_299	78635118	78638548	longifolia2	GO:0009826;GO:0005515;GO:0051513;GO:0005874;GO:0005634;GO:0005829;GO:0008017
AT3G02170.1	maker-ScDrF4C_116_HRSCAF_1174-augustus-gene-735.10-mRNA-1	ScDrF4C_116_HRSCAF_1174	73550848	73554267	longifolia2	GO:0009826;GO:0005515;GO:0051513;GO:0005874;GO:0005634;GO:0005829;GO:0008017
AT3G02170.1	maker-ScDrF4C_14_HRSCAF_375-snap-gene-246.12-mRNA-1	ScDrF4C_14_HRSCAF_375	24685207	24688426	longifolia2	GO:0009826;GO:0005515;GO:0051513;GO:0005874;GO:0005634;GO:0005829;GO:0008017
AT3G02170.1	maker-ScDrF4C_19_HRSCAF_560-snap-gene-658.0-mRNA-1	ScDrF4C_19_HRSCAF_560	65828607	65834606	longifolia2	GO:0009826;GO:0005515;GO:0051513;GO:0005874;GO:0005634;GO:0005829;GO:0008017
AT3G02520.1	maker-ScDrF4C_22_HRSCAF_595-snap-gene-35.14-mRNA-1	ScDrF4C_22_HRSCAF_595	3521406	3522994	general regulatory factor 7	GO:0005886;GO:0005635;GO:0005515;GO:0005794;GO:0005829;GO:0009570;GO:0005737;GO:0045309;GO:0009506
AT3G03450.1	maker-ScDrF4C_16_HRSCAF_437-augustus-gene-163.2-mRNA-1	ScDrF4C_16_HRSCAF_437	16369553	16370954	RGA-like 2	GO:0009863;GO:0042538;GO:0010187;GO:0005515;GO:0009740;GO:0009739;GO:2000033;GO:0009867;GO:0005634;GO:2000377;GO:0009723;GO:0009737;GO:0009938;GO:0043565;GO:0009651;GO:0003700;GO:0010029;GO:0006355
AT3G03450.1	maker-ScDrF4C_24_HRSCAF_619-snap-gene-51.5-mRNA-1	ScDrF4C_24_HRSCAF_619	5126305	5129743	RGA-like 2	GO:0009863;GO:0042538;GO:0010187;GO:0005515;GO:0009740;GO:0009739;GO:2000033;GO:0009867;GO:0005634;GO:2000377;GO:0009723;GO:0009737;GO:0009938;GO:0043565;GO:0009651;GO:0003700;GO:0010029;GO:0006355
AT3G04740.1	maker-ScDrF4C_1_HRSCAF_12-snap-gene-396.5-mRNA-1	ScDrF4C_1_HRSCAF_12	39623927	39624721	RNA polymerase II transcription mediators	GO:0006357;GO:0009631;GO:0008284;GO:0045893;GO:0005515;GO:0016592;GO:0009506;GO:0070847;GO:0009627;GO:0003712;GO:0005634
AT3G04740.1	maker-ScDrF4C_29_HRSCAF_836-snap-gene-298.1-mRNA-1	ScDrF4C_29_HRSCAF_836	29833541	29836525	RNA polymerase II transcription mediators	GO:0006357;GO:0009631;GO:0008284;GO:0045893;GO:0005515;GO:0016592;GO:0009506;GO:0070847;GO:0009627;GO:0003712;GO:0005634
AT3G04740.1	maker-ScDrF4C_8_HRSCAF_266-augustus-gene-783.4-mRNA-1	ScDrF4C_8_HRSCAF_266	78353681	78365506	RNA polymerase II transcription mediators	GO:0006357;GO:0009631;GO:0008284;GO:0045893;GO:0005515;GO:0016592;GO:0009506;GO:0070847;GO:0009627;GO:0003712;GO:0005634
AT3G04740.1	maker-ScDrF4C_9_HRSCAF_291-augustus-gene-733.16-mRNA-1	ScDrF4C_9_HRSCAF_291	73329592	73338423	RNA polymerase II transcription mediators	GO:0006357;GO:0009631;GO:0008284;GO:0045893;GO:0005515;GO:0016592;GO:0009506;GO:0070847;GO:0009627;GO:0003712;GO:0005634
AT3G06010.1	maker-ScDrF4C_14_HRSCAF_375-augustus-gene-819.23-mRNA-1	ScDrF4C_14_HRSCAF_375	81981562	81989534	Homeotic gene regulator	GO:0045944;GO:0009651;GO:0010231;GO:0010078;GO:0009408;GO:0003678;GO:0009414;GO:0042393;GO:0005634;GO:0043044;GO:0010492;GO:0003677;GO:0008094
AT3G06010.1	maker-ScDrF4C_23_HRSCAF_597-snap-gene-789.2-mRNA-1	ScDrF4C_23_HRSCAF_597	78893505	78902550	Homeotic gene regulator	GO:0045944;GO:0009651;GO:0010231;GO:0010078;GO:0009408;GO:0003678;GO:0009414;GO:0042393;GO:0005634;GO:0043044;GO:0010492;GO:0003677;GO:0008094
AT3G08500.1	augustus_masked-ScDrF4C_3_HRSCAF_117-processed-gene-917.10-mRNA-1	ScDrF4C_3_HRSCAF_117	91768507	91768794	myb domain protein 83	GO:0000976;GO:0045893;GO:0003700;GO:2000652;GO:0005634
AT3G10500.1	maker-ScDrF4C_13_HRSCAF_342-augustus-gene-63.11-mRNA-1	ScDrF4C_13_HRSCAF_342	6324950	6329263	NAC domain containing protein 53	GO:2000377;GO:0009819;GO:0010150;GO:0003700;GO:0005634;GO:0005737;GO:0045893;GO:0005886
AT3G12280.1	maker-ScDrF4C_20_HRSCAF_566-snap-gene-111.53-mRNA-1	ScDrF4C_20_HRSCAF_566	11084570	11095850	retinoblastoma-related 1	GO:0006351;GO:0005515;GO:0001708;GO:0000082;GO:0001102;GO:2000653;GO:0006349;GO:0006357;GO:0007129;GO:0000785;GO:0009555;GO:0051726;GO:0010377;GO:0001558;GO:0009553;GO:0005667;GO:2000134;GO:0003677;GO:0032875;GO:0048366;GO:0030154;GO:0008356;GO:0007346;GO:2000036;GO:0010090;GO:0051783;GO:0009960;GO:0005829;GO:0005634;GO:0008134;GO:0009567;GO:0048229;GO:1903866;GO:0022619
AT3G12630.1	maker-ScDrF4C_3_HRSCAF_117-augustus-gene-916.0-mRNA-1	ScDrF4C_3_HRSCAF_117	91595643	91596479	A20/AN1-like zinc finger family protein	GO:0009414;GO:0003677;GO:0005634;GO:0004842;GO:0051865;GO:0006970;GO:0008270;GO:0016567
AT3G12680.1	maker-ScDrF4C_22_HRSCAF_595-snap-gene-114.8-mRNA-1	ScDrF4C_22_HRSCAF_595	11459558	11468490	floral homeotic protein (HUA1)	GO:0005634;GO:0003729;GO:0003723;GO:0005515;GO:0001709
AT3G13960.1	maker-ScDrF4C_11_HRSCAF_313-augustus-gene-4.32-mRNA-1	ScDrF4C_11_HRSCAF_313	428438	429846	growth-regulating factor 5	GO:0005515;GO:0006355;GO:0048366;GO:0005524;GO:0009739;GO:0006351;GO:0009409;GO:0005634
AT3G13960.1	maker-ScDrF4C_9_HRSCAF_291-augustus-gene-760.10-mRNA-1	ScDrF4C_9_HRSCAF_291	76066466	76071733	growth-regulating factor 5	GO:0005515;GO:0006355;GO:0048366;GO:0005524;GO:0009739;GO:0006351;GO:0009409;GO:0005634
AT3G15030.1	maker-ScDrF4C_21_HRSCAF_572-snap-gene-755.11-mRNA-1	ScDrF4C_21_HRSCAF_572	75569671	75570419	TCP family transcription factor 4	GO:0010150;GO:0048366;GO:0048826;GO:0005515;GO:0048825;GO:0009793;GO:0006355;GO:0005634;GO:0003700;GO:0043565;GO:0045962;GO:0009965;GO:0003677;GO:1990837;GO:0030154;GO:0001216
AT3G15030.1	maker-ScDrF4C_22_HRSCAF_595-augustus-gene-711.6-mRNA-1	ScDrF4C_22_HRSCAF_595	71172348	71173093	TCP family transcription factor 4	GO:0010150;GO:0048366;GO:0048826;GO:0005515;GO:0048825;GO:0009793;GO:0006355;GO:0005634;GO:0003700;GO:0043565;GO:0045962;GO:0009965;GO:0003677;GO:1990837;GO:0030154;GO:0001216
AT3G15030.1	maker-ScDrF4C_26_HRSCAF_729-snap-gene-850.7-mRNA-1	ScDrF4C_26_HRSCAF_729	85030804	85031570	TCP family transcription factor 4	GO:0010150;GO:0048366;GO:0048826;GO:0005515;GO:0048825;GO:0009793;GO:0006355;GO:0005634;GO:0003700;GO:0043565;GO:0045962;GO:0009965;GO:0003677;GO:1990837;GO:0030154;GO:0001216
AT3G15030.1	maker-ScDrF4C_30_HRSCAF_923-augustus-gene-785.0-mRNA-1	ScDrF4C_30_HRSCAF_923	78532002	78533350	TCP family transcription factor 4	GO:0010150;GO:0048366;GO:0048826;GO:0005515;GO:0048825;GO:0009793;GO:0006355;GO:0005634;GO:0003700;GO:0043565;GO:0045962;GO:0009965;GO:0003677;GO:1990837;GO:0030154;GO:0001216
AT3G15210.1	maker-ScDrF4C_29_HRSCAF_836-snap-gene-693.7-mRNA-1	ScDrF4C_29_HRSCAF_836	69313633	69315378	ethylene responsive element binding factor 4	GO:0000976;GO:0071456;GO:0045892;GO:0005634;GO:0009723;GO:0009864;GO:0010105;GO:0005515;GO:0006355;GO:0003700;GO:0010200;GO:0016604;GO:0009737;GO:0003677
AT3G15210.1	snap_masked-ScDrF4C_21_HRSCAF_572-processed-gene-337.4-mRNA-1	ScDrF4C_21_HRSCAF_572	33734236	33734817	ethylene responsive element binding factor 4	GO:0000976;GO:0071456;GO:0045892;GO:0005634;GO:0009723;GO:0009864;GO:0010105;GO:0005515;GO:0006355;GO:0003700;GO:0010200;GO:0016604;GO:0009737;GO:0003677
AT3G15354.1	maker-ScDrF4C_1632_HRSCAF_2960-snap-gene-222.3-mRNA-1	ScDrF4C_1632_HRSCAF_2960	22244384	22256186	SPA1-related 3	GO:0005515;GO:0006468;GO:0042802;GO:0005634;GO:0004672;GO:0080008;GO:0005524
AT3G15354.1	maker-ScDrF4C_17_HRSCAF_438-augustus-gene-145.19-mRNA-1	ScDrF4C_17_HRSCAF_438	14506376	14509827	SPA1-related 3	GO:0005515;GO:0006468;GO:0042802;GO:0005634;GO:0004672;GO:0080008;GO:0005524
AT3G15540.1	maker-ScDrF4C_17_HRSCAF_438-snap-gene-124.9-mRNA-1	ScDrF4C_17_HRSCAF_438	12389655	12391721	indole-3-acetic acid inducible 19	GO:0005515;GO:0009733;GO:0080086;GO:0006355;GO:0005634;GO:0009630;GO:0009638;GO:0003700
AT3G15540.1	maker-ScDrF4C_30_HRSCAF_923-augustus-gene-955.1-mRNA-1	ScDrF4C_30_HRSCAF_923	95540525	95541917	indole-3-acetic acid inducible 19	GO:0005515;GO:0009733;GO:0080086;GO:0006355;GO:0005634;GO:0009630;GO:0009638;GO:0003700
AT3G16857.2	maker-ScDrF4C_24_HRSCAF_619-snap-gene-43.14-mRNA-1	ScDrF4C_24_HRSCAF_619	4360262	4364029	response regulator 1	GO:0009735;GO:0000976;GO:0009414;GO:0010492;GO:0080113;GO:0048364;GO:0080036;GO:0009736;GO:0005634;GO:0005515;GO:0010380;GO:0010082;GO:0080022;GO:0090506;GO:0009507;GO:0031537;GO:0071368;GO:0005829;GO:0048367;GO:0003700;GO:0000156
AT3G17860.1	maker-ScDrF4C_11_HRSCAF_313-augustus-gene-120.23-mRNA-1	ScDrF4C_11_HRSCAF_313	12005608	12008020	jasmonate-zim-domain protein 3	GO:0009611;GO:2000022;GO:0005634;GO:0005515;GO:0031347;GO:0042802;GO:0009867
AT3G17860.1	maker-ScDrF4C_12_HRSCAF_323-snap-gene-52.3-mRNA-1	ScDrF4C_12_HRSCAF_323	5240841	5242974	jasmonate-zim-domain protein 3	GO:0009611;GO:2000022;GO:0005634;GO:0005515;GO:0031347;GO:0042802;GO:0009867
AT3G17860.1	maker-ScDrF4C_25_HRSCAF_627-augustus-gene-53.2-mRNA-1	ScDrF4C_25_HRSCAF_627	5321646	5324363	jasmonate-zim-domain protein 3	GO:0009611;GO:2000022;GO:0005634;GO:0005515;GO:0031347;GO:0042802;GO:0009867
AT3G18990.1	maker-ScDrF4C_10_HRSCAF_299-augustus-gene-768.15-mRNA-1	ScDrF4C_10_HRSCAF_299	76864130	76865121	AP2/B3-like transcriptional factor family protein	GO:0010048;GO:0009909;GO:0003677;GO:0005654
AT3G20740.1	maker-ScDrF4C_16_HRSCAF_437-augustus-gene-1014.14-mRNA-1	ScDrF4C_16_HRSCAF_437	101457830	101464019	Transducin/WD40 repeat-like superfamily protein	GO:2000014;GO:0005634;GO:0005515;GO:0006349;GO:0031491;GO:0006342;GO:0000003;GO:0042054;GO:0000122;GO:0043078;GO:0046976;GO:0035098;GO:0009910;GO:0016571;GO:0009409;GO:0010048;GO:0003700;GO:0005677;GO:0080008
AT3G20770.1	augustus_masked-ScDrF4C_116_HRSCAF_1174-processed-gene-368.0-mRNA-1	ScDrF4C_116_HRSCAF_1174	36833720	36835501	Ethylene insensitive 3 family protein	GO:0042742;GO:0005515;GO:0005634;GO:0006355;GO:2000082;GO:0001666;GO:0009873;GO:0000976;GO:0003700;GO:0010182;GO:0019900;GO:0009723;GO:0003677
AT3G20770.1	augustus_masked-ScDrF4C_116_HRSCAF_1174-processed-gene-591.24-mRNA-1	ScDrF4C_116_HRSCAF_1174	59169690	59171534	Ethylene insensitive 3 family protein	GO:0042742;GO:0005515;GO:0005634;GO:0006355;GO:2000082;GO:0001666;GO:0009873;GO:0000976;GO:0003700;GO:0010182;GO:0019900;GO:0009723;GO:0003677
AT3G21740.1	maker-ScDrF4C_21_HRSCAF_572-augustus-gene-790.19-mRNA-1	ScDrF4C_21_HRSCAF_572	79020861	79022678	Arabidopsis thaliana protein of unknown function (DUF794)	GO:0003723;GO:0005739;GO:0008150
AT3G21740.1	maker-ScDrF4C_22_HRSCAF_595-snap-gene-740.12-mRNA-1	ScDrF4C_22_HRSCAF_595	74018887	74021442	Arabidopsis thaliana protein of unknown function (DUF794)	GO:0003723;GO:0005739;GO:0008150
AT3G22170.1	maker-ScDrF4C_11_HRSCAF_313-augustus-gene-167.0-mRNA-1	ScDrF4C_11_HRSCAF_313	16709408	16713649	far-red elongated hypocotyls 3	GO:0010017;GO:0010218;GO:0045893;GO:1900056;GO:0001228;GO:0042753;GO:0008270;GO:0005634;GO:0009585;GO:0005515;GO:0007623;GO:0003700
AT3G23050.1	maker-ScDrF4C_1632_HRSCAF_2960-augustus-gene-13.12-mRNA-1	ScDrF4C_1632_HRSCAF_2960	1329940	1330958	indole-3-acetic acid 7	GO:0000976;GO:0005515;GO:0009753;GO:0006355;GO:0009733;GO:0005634;GO:0009414;GO:0009611;GO:0040008;GO:0019005;GO:0000502;GO:0009630;GO:0003700;GO:0008180
AT3G23050.1	maker-ScDrF4C_18_HRSCAF_503-augustus-gene-34.12-mRNA-1	ScDrF4C_18_HRSCAF_503	3441607	3443631	indole-3-acetic acid 7	GO:0000976;GO:0005515;GO:0009753;GO:0006355;GO:0009733;GO:0005634;GO:0009414;GO:0009611;GO:0040008;GO:0019005;GO:0000502;GO:0009630;GO:0003700;GO:0008180
AT3G23280.1	maker-ScDrF4C_1632_HRSCAF_2960-augustus-gene-20.11-mRNA-1	ScDrF4C_1632_HRSCAF_2960	2038916	2042789	XB3 ortholog 5 in Arabidopsis thaliana	GO:0016567;GO:0005737;GO:0004842;GO:0005634
AT3G23280.1	maker-ScDrF4C_18_HRSCAF_503-augustus-gene-45.3-mRNA-1	ScDrF4C_18_HRSCAF_503	4526268	4533342	XB3 ortholog 5 in Arabidopsis thaliana	GO:0016567;GO:0005737;GO:0004842;GO:0005634
AT3G23280.1	maker-ScDrF4C_8_HRSCAF_266-augustus-gene-955.1-mRNA-1	ScDrF4C_8_HRSCAF_266	95495910	95502427	XB3 ortholog 5 in Arabidopsis thaliana	GO:0016567;GO:0005737;GO:0004842;GO:0005634
AT3G24140.1	maker-ScDrF4C_19_HRSCAF_560-augustus-gene-437.0-mRNA-1	ScDrF4C_19_HRSCAF_560	43747408	43749081	basic helix-loop-helix (bHLH) DNA-binding superfamily protein	GO:0005515;GO:0045893;GO:0010444;GO:0061086;GO:0005634;GO:0010374;GO:0045597;GO:0010052;GO:0010377;GO:0046983;GO:0090547;GO:0003700;GO:0051782
AT3G24140.1	maker-ScDrF4C_27_HRSCAF_778-augustus-gene-445.8-mRNA-1	ScDrF4C_27_HRSCAF_778	44510469	44512094	basic helix-loop-helix (bHLH) DNA-binding superfamily protein	GO:0005515;GO:0045893;GO:0010444;GO:0061086;GO:0005634;GO:0010374;GO:0045597;GO:0010052;GO:0010377;GO:0046983;GO:0090547;GO:0003700;GO:0051782
AT3G25980.1	maker-ScDrF4C_20_HRSCAF_566-snap-gene-118.2-mRNA-1	ScDrF4C_20_HRSCAF_566	11859865	11861888	DNA-binding HORMA family protein	GO:0005515;GO:0005828;GO:0000776;GO:0007094;GO:0005737;GO:0005634;GO:0005654;GO:0007346;GO:0005876;GO:0005635;GO:0010369
AT3G25980.1	maker-ScDrF4C_28_HRSCAF_834-augustus-gene-831.12-mRNA-1	ScDrF4C_28_HRSCAF_834	83102541	83103879	DNA-binding HORMA family protein	GO:0005515;GO:0005828;GO:0000776;GO:0007094;GO:0005737;GO:0005634;GO:0005654;GO:0007346;GO:0005876;GO:0005635;GO:0010369
AT3G26744.1	maker-ScDrF4C_12_HRSCAF_323-snap-gene-845.1-mRNA-1	ScDrF4C_12_HRSCAF_323	84525895	84527953	basic helix-loop-helix (bHLH) DNA-binding superfamily protein	GO:0005515;GO:0010162;GO:0048317;GO:0009960;GO:0001046;GO:0009738;GO:0005634;GO:0050826;GO:0045893;GO:0010115;GO:0003677;GO:0046983;GO:0010440;GO:0000987;GO:0003700;GO:0045892;GO:0009409;GO:0016567
AT3G26744.1	maker-ScDrF4C_19_HRSCAF_560-augustus-gene-716.6-mRNA-1	ScDrF4C_19_HRSCAF_560	71634684	71636833	basic helix-loop-helix (bHLH) DNA-binding superfamily protein	GO:0005515;GO:0010162;GO:0048317;GO:0009960;GO:0001046;GO:0009738;GO:0005634;GO:0050826;GO:0045893;GO:0010115;GO:0003677;GO:0046983;GO:0010440;GO:0000987;GO:0003700;GO:0045892;GO:0009409;GO:0016567
AT3G26744.1	maker-ScDrF4C_25_HRSCAF_627-augustus-gene-778.0-mRNA-1	ScDrF4C_25_HRSCAF_627	77825185	77827024	basic helix-loop-helix (bHLH) DNA-binding superfamily protein	GO:0005515;GO:0010162;GO:0048317;GO:0009960;GO:0001046;GO:0009738;GO:0005634;GO:0050826;GO:0045893;GO:0010115;GO:0003677;GO:0046983;GO:0010440;GO:0000987;GO:0003700;GO:0045892;GO:0009409;GO:0016567
AT3G26744.1	maker-ScDrF4C_5_HRSCAF_195-augustus-gene-952.0-mRNA-1	ScDrF4C_5_HRSCAF_195	95254117	95255952	basic helix-loop-helix (bHLH) DNA-binding superfamily protein	GO:0005515;GO:0010162;GO:0048317;GO:0009960;GO:0001046;GO:0009738;GO:0005634;GO:0050826;GO:0045893;GO:0010115;GO:0003677;GO:0046983;GO:0010440;GO:0000987;GO:0003700;GO:0045892;GO:0009409;GO:0016567
AT3G26790.1	maker-ScDrF4C_19_HRSCAF_560-snap-gene-715.10-mRNA-1	ScDrF4C_19_HRSCAF_560	71493555	71496390	AP2/B3-like transcriptional factor family protein	GO:0009793;GO:0009789;GO:0010262;GO:0010373;GO:0045995;GO:0019900;GO:0010116;GO:0099402;GO:0005634;GO:0009733;GO:0010228;GO:0008284;GO:0003677;GO:0003700
AT3G29575.1	maker-ScDrF4C_19_HRSCAF_560-snap-gene-662.9-mRNA-1	ScDrF4C_19_HRSCAF_560	66220801	66223482	ABI five binding protein 3	GO:0045892;GO:0005515;GO:0005634;GO:0007165;GO:0009737
AT3G43920.2	maker-ScDrF4C_3_HRSCAF_117-augustus-gene-862.8-mRNA-1	ScDrF4C_3_HRSCAF_117	86276549	86284440	dicer-like 3	GO:0051214;GO:0051607;GO:0004525;GO:0005515;GO:0030422;GO:0010267;GO:0003725;GO:0005634;GO:0005524;GO:0005737;GO:0006396;GO:0010216;GO:0003676;GO:0005730
AT3G44530.1	maker-ScDrF4C_3_HRSCAF_117-augustus-gene-895.16-mRNA-1	ScDrF4C_3_HRSCAF_117	89549721	89555599	homolog of histone chaperone HIRA	GO:0005515;GO:0031935;GO:0000070;GO:0006351;GO:0045814;GO:0005730;GO:0006336;GO:0005634;GO:0030875;GO:0000790;GO:0003714;GO:0006334;GO:0006355;GO:0000417
AT3G45780.1	maker-ScDrF4C_3_HRSCAF_117-snap-gene-230.9-mRNA-1	ScDrF4C_3_HRSCAF_117	23055319	23073586	phototropin 1	GO:0005515;GO:0016301;GO:0004674;GO:0009638;GO:0005886;GO:0009904;GO:0007623;GO:0009903;GO:0005634;GO:0009785;GO:0010362;GO:0042802;GO:0005737;GO:0006468;GO:0046777;GO:0009637;GO:0004672;GO:0010181;GO:0010155;GO:0009898;GO:0005773;GO:0009882;GO:0010119;GO:0009986;GO:0003729
AT3G46640.3	augustus_masked-ScDrF4C_25_HRSCAF_627-processed-gene-931.3-mRNA-1	ScDrF4C_25_HRSCAF_627	93164804	93165694	Homeodomain-like superfamily protein	GO:0005634;GO:0003700;GO:0010468;GO:0006355;GO:0007623;GO:0042753
AT3G46640.3	maker-ScDrF4C_24_HRSCAF_619-snap-gene-657.4-mRNA-1	ScDrF4C_24_HRSCAF_619	65730973	65733055	Homeodomain-like superfamily protein	GO:0005634;GO:0003700;GO:0010468;GO:0006355;GO:0007623;GO:0042753
AT3G47620.1	maker-ScDrF4C_12_HRSCAF_323-snap-gene-764.5-mRNA-1	ScDrF4C_12_HRSCAF_323	76456198	76457730	TEOSINTE BRANCHED, cycloidea and PCF (TCP) 14	GO:0000976;GO:0010229;GO:0005515;GO:0005634;GO:0006355;GO:0043565;GO:0009737;GO:0009735;GO:0009739;GO:0010029;GO:0003700;GO:0031347
AT3G47620.1	maker-ScDrF4C_25_HRSCAF_627-augustus-gene-682.5-mRNA-1	ScDrF4C_25_HRSCAF_627	68268441	68269699	TEOSINTE BRANCHED, cycloidea and PCF (TCP) 14	GO:0000976;GO:0010229;GO:0005515;GO:0005634;GO:0006355;GO:0043565;GO:0009737;GO:0009735;GO:0009739;GO:0010029;GO:0003700;GO:0031347
AT3G48100.1	maker-ScDrF4C_14_HRSCAF_375-augustus-gene-69.15-mRNA-1	ScDrF4C_14_HRSCAF_375	6941509	6942292	response regulator 5	GO:0009736;GO:0009735;GO:0000156;GO:0005737;GO:0005515;GO:0006355;GO:0007623;GO:0010114;GO:0005634
AT3G48100.1	maker-ScDrF4C_23_HRSCAF_597-snap-gene-65.5-mRNA-1	ScDrF4C_23_HRSCAF_597	6581210	6582044	response regulator 5	GO:0009736;GO:0009735;GO:0000156;GO:0005737;GO:0005515;GO:0006355;GO:0007623;GO:0010114;GO:0005634
AT3G48150.1	maker-ScDrF4C_29_HRSCAF_836-augustus-gene-99.4-mRNA-1	ScDrF4C_29_HRSCAF_836	9910484	9913789	anaphase-promoting complex subunit 8	GO:0005515;GO:0031145;GO:0007091;GO:0030071;GO:0045842;GO:0031347;GO:0016567;GO:0005737;GO:0005680;GO:0005634;GO:0051301
AT3G48750.1	augustus_masked-ScDrF4C_7_HRSCAF_245-processed-gene-744.7-mRNA-1	ScDrF4C_7_HRSCAF_245	74402856	74405449	cell division control 2	GO:0005515;GO:0008356;GO:0008284;GO:0005634;GO:0009409;GO:0030332;GO:0005829;GO:0004693;GO:0009793;GO:0033206;GO:0051445;GO:0004672;GO:0010005;GO:0008353;GO:0010235;GO:0009574;GO:0010389;GO:1902806;GO:0040020;GO:0006468;GO:0000911;GO:0000307;GO:0009555;GO:0010444;GO:0005737;GO:0016301;GO:0042023;GO:0000082;GO:0048229;GO:0098725;GO:0010468;GO:0005886
AT3G48750.1	maker-ScDrF4C_6_HRSCAF_209-augustus-gene-291.2-mRNA-1	ScDrF4C_6_HRSCAF_209	29144750	29146720	cell division control 2	GO:0005515;GO:0008356;GO:0008284;GO:0005634;GO:0009409;GO:0030332;GO:0005829;GO:0004693;GO:0009793;GO:0033206;GO:0051445;GO:0004672;GO:0010005;GO:0008353;GO:0010235;GO:0009574;GO:0010389;GO:1902806;GO:0040020;GO:0006468;GO:0000911;GO:0000307;GO:0009555;GO:0010444;GO:0005737;GO:0016301;GO:0042023;GO:0000082;GO:0048229;GO:0098725;GO:0010468;GO:0005886
AT3G48750.1	maker-ScDrF4C_7_HRSCAF_245-augustus-gene-132.0-mRNA-1	ScDrF4C_7_HRSCAF_245	13260020	13262773	cell division control 2	GO:0005515;GO:0008356;GO:0008284;GO:0005634;GO:0009409;GO:0030332;GO:0005829;GO:0004693;GO:0009793;GO:0033206;GO:0051445;GO:0004672;GO:0010005;GO:0008353;GO:0010235;GO:0009574;GO:0010389;GO:1902806;GO:0040020;GO:0006468;GO:0000911;GO:0000307;GO:0009555;GO:0010444;GO:0005737;GO:0016301;GO:0042023;GO:0000082;GO:0048229;GO:0098725;GO:0010468;GO:0005886
AT3G49500.1	maker-ScDrF4C_1633_HRSCAF_2961-augustus-gene-270.15-mRNA-1	ScDrF4C_1633_HRSCAF_2961	27043497	27048072	RNA-dependent RNA polymerase 6	GO:0048366;GO:0048544;GO:0010267;GO:0030422;GO:0070919;GO:0048467;GO:0003968;GO:0005634;GO:0031047;GO:0048440;GO:0031380;GO:0016441;GO:0051607;GO:0009616;GO:0016246
AT3G49500.1	maker-ScDrF4C_1633_HRSCAF_2961-augustus-gene-270.16-mRNA-1	ScDrF4C_1633_HRSCAF_2961	27059727	27063233	RNA-dependent RNA polymerase 6	GO:0048366;GO:0048544;GO:0010267;GO:0030422;GO:0070919;GO:0048467;GO:0003968;GO:0005634;GO:0031047;GO:0048440;GO:0031380;GO:0016441;GO:0051607;GO:0009616;GO:0016246
AT3G49500.1	maker-ScDrF4C_1633_HRSCAF_2961-augustus-gene-271.0-mRNA-1	ScDrF4C_1633_HRSCAF_2961	27092543	27097143	RNA-dependent RNA polymerase 6	GO:0048366;GO:0048544;GO:0010267;GO:0030422;GO:0070919;GO:0048467;GO:0003968;GO:0005634;GO:0031047;GO:0048440;GO:0031380;GO:0016441;GO:0051607;GO:0009616;GO:0016246
AT3G49500.1	maker-ScDrF4C_1633_HRSCAF_2961-snap-gene-270.2-mRNA-1	ScDrF4C_1633_HRSCAF_2961	27079124	27083739	RNA-dependent RNA polymerase 6	GO:0048366;GO:0048544;GO:0010267;GO:0030422;GO:0070919;GO:0048467;GO:0003968;GO:0005634;GO:0031047;GO:0048440;GO:0031380;GO:0016441;GO:0051607;GO:0009616;GO:0016246
AT3G51800.2	maker-ScDrF4C_29_HRSCAF_836-snap-gene-559.3-mRNA-1	ScDrF4C_29_HRSCAF_836	55922430	55927058	metallopeptidase M24 family protein	GO:0003676;GO:0044843;GO:0009734;GO:0005730;GO:0001558;GO:0005886;GO:0005515;GO:0051302;GO:0005829;GO:0005634;GO:0005737;GO:0003729
AT3G54020.1	maker-ScDrF4C_18_HRSCAF_503-augustus-gene-985.24-mRNA-1	ScDrF4C_18_HRSCAF_503	98581876	98585050	Arabidopsis Inositol phosphorylceramide synthase 1	GO:0005887;GO:0033188;GO:0045140;GO:0046513;GO:0030148;GO:0005802;GO:0005886;GO:0030173;GO:0030176;GO:0047493
AT3G54020.1	maker-ScDrF4C_24_HRSCAF_619-augustus-gene-724.0-mRNA-1	ScDrF4C_24_HRSCAF_619	72454093	72457010	Arabidopsis Inositol phosphorylceramide synthase 1	GO:0005887;GO:0033188;GO:0045140;GO:0046513;GO:0030148;GO:0005802;GO:0005886;GO:0030173;GO:0030176;GO:0047493
AT3G54340.1	maker-ScDrF4C_24_HRSCAF_619-augustus-gene-290.2-mRNA-1	ScDrF4C_24_HRSCAF_619	28997899	29002275	K-box region and MADS-box transcription factor family protein	GO:0048443;GO:0045944;GO:0003700;GO:0000976;GO:0046983;GO:0008134;GO:0043565;GO:0005634;GO:0010093;GO:0000977;GO:0000981
AT3G54340.1	maker-ScDrF4C_29_HRSCAF_836-snap-gene-736.4-mRNA-1	ScDrF4C_29_HRSCAF_836	73620322	73622523	K-box region and MADS-box transcription factor family protein	GO:0048443;GO:0045944;GO:0003700;GO:0000976;GO:0046983;GO:0008134;GO:0043565;GO:0005634;GO:0010093;GO:0000977;GO:0000981
AT3G54340.1	maker-ScDrF4C_5_HRSCAF_195-snap-gene-850.4-mRNA-1	ScDrF4C_5_HRSCAF_195	85046329	85056588	K-box region and MADS-box transcription factor family protein	GO:0048443;GO:0045944;GO:0003700;GO:0000976;GO:0046983;GO:0008134;GO:0043565;GO:0005634;GO:0010093;GO:0000977;GO:0000981
AT3G55370.3	maker-ScDrF4C_25_HRSCAF_627-augustus-gene-925.9-mRNA-1	ScDrF4C_25_HRSCAF_627	92496904	92498093	OBF-binding protein 3	GO:0000976;GO:0006355;GO:0005634;GO:0003700;GO:0009640;GO:0045893;GO:0003677
AT3G57230.1	augustus_masked-ScDrF4C_5_HRSCAF_195-processed-gene-1034.15-mRNA-1	ScDrF4C_5_HRSCAF_195	103402859	103416528	AGAMOUS-like 16	GO:0005515;GO:0045944;GO:0006355;GO:0003700;GO:0010440;GO:0008134;GO:0048574;GO:0005634;GO:0000977;GO:0042803
AT3G57230.1	maker-ScDrF4C_17_HRSCAF_438-augustus-gene-675.2-mRNA-1	ScDrF4C_17_HRSCAF_438	67537563	67541013	AGAMOUS-like 16	GO:0005515;GO:0045944;GO:0006355;GO:0003700;GO:0010440;GO:0008134;GO:0048574;GO:0005634;GO:0000977;GO:0042803
AT3G57230.1	maker-ScDrF4C_17_HRSCAF_438-snap-gene-984.7-mRNA-1	ScDrF4C_17_HRSCAF_438	98405966	98425560	AGAMOUS-like 16	GO:0005515;GO:0045944;GO:0006355;GO:0003700;GO:0010440;GO:0008134;GO:0048574;GO:0005634;GO:0000977;GO:0042803
AT3G57230.1	maker-ScDrF4C_26_HRSCAF_729-augustus-gene-309.6-mRNA-1	ScDrF4C_26_HRSCAF_729	30903059	30905139	AGAMOUS-like 16	GO:0005515;GO:0045944;GO:0006355;GO:0003700;GO:0010440;GO:0008134;GO:0048574;GO:0005634;GO:0000977;GO:0042803
AT3G58040.1	maker-ScDrF4C_15_HRSCAF_396-snap-gene-925.5-mRNA-1	ScDrF4C_15_HRSCAF_396	92577660	92579098	seven in absentia of Arabidopsis 2	GO:2000785;GO:0061630;GO:0005737;GO:0006511;GO:0016567;GO:0005634;GO:0042025;GO:0005515;GO:0008270;GO:0007275
AT3G58040.1	snap_masked-ScDrF4C_3_HRSCAF_117-processed-gene-200.11-mRNA-1	ScDrF4C_3_HRSCAF_117	20058408	20060694	seven in absentia of Arabidopsis 2	GO:2000785;GO:0061630;GO:0005737;GO:0006511;GO:0016567;GO:0005634;GO:0042025;GO:0005515;GO:0008270;GO:0007275
AT3G59420.1	snap_masked-ScDrF4C_1632_HRSCAF_2960-processed-gene-24.29-mRNA-1	ScDrF4C_1632_HRSCAF_2960	2420782	2422086	crinkly4	GO:0005515;GO:0048364;GO:0009793;GO:0019199;GO:0010311;GO:0009986;GO:0030139;GO:0009786;GO:0048829;GO:0016301;GO:0005886;GO:0042803
AT3G60830.1	maker-ScDrF4C_13_HRSCAF_342-augustus-gene-731.4-mRNA-1	ScDrF4C_13_HRSCAF_342	73101920	73103560	actin-related protein 7	GO:0009793;GO:0009653;GO:0005737;GO:0005869;GO:0006325;GO:0010227;GO:0005829;GO:0005634;GO:0005200
AT3G61140.1	maker-ScDrF4C_21_HRSCAF_572-augustus-gene-150.8-mRNA-1	ScDrF4C_21_HRSCAF_572	15034266	15038462	26S proteasome, regulatory subunit Rpn7;Proteasome component (PCI) domain	GO:0005515;GO:0000338;GO:0009651;GO:0009793;GO:0005829;GO:0006972;GO:0005634;GO:0008180;GO:0009640;GO:0009646
AT3G61860.1	maker-ScDrF4C_18_HRSCAF_503-augustus-gene-936.28-mRNA-1	ScDrF4C_18_HRSCAF_503	93606413	93607490	RNA-binding (RRM/RBD/RNP motifs) family protein	GO:0003729;GO:0005634;GO:0003723;GO:0005681;GO:0000398;GO:0008380;GO:0016607;GO:0000381;GO:0045292
AT3G61860.1	maker-ScDrF4C_24_HRSCAF_619-snap-gene-926.0-mRNA-1	ScDrF4C_24_HRSCAF_619	92683923	92687259	RNA-binding (RRM/RBD/RNP motifs) family protein	GO:0003729;GO:0005634;GO:0003723;GO:0005681;GO:0000398;GO:0008380;GO:0016607;GO:0000381;GO:0045292
AT3G62000.2	maker-ScDrF4C_13_HRSCAF_342-augustus-gene-78.10-mRNA-1	ScDrF4C_13_HRSCAF_342	7852840	7854816	S-adenosyl-L-methionine-dependent methyltransferases superfamily protein	GO:0008171;GO:0008757;GO:0005829
AT3G62000.2	maker-ScDrF4C_23_HRSCAF_597-augustus-gene-244.0-mRNA-1	ScDrF4C_23_HRSCAF_597	24445334	24445997	S-adenosyl-L-methionine-dependent methyltransferases superfamily protein	GO:0008171;GO:0008757;GO:0005829
AT3G62000.2	maker-ScDrF4C_7_HRSCAF_245-snap-gene-189.0-mRNA-1	ScDrF4C_7_HRSCAF_245	18973105	18976496	S-adenosyl-L-methionine-dependent methyltransferases superfamily protein	GO:0008171;GO:0008757;GO:0005829
AT3G62980.1	maker-ScDrF4C_19_HRSCAF_560-augustus-gene-915.6-mRNA-1	ScDrF4C_19_HRSCAF_560	91527426	91530744	F-box/RNI-like superfamily protein	GO:0005515;GO:0010011;GO:0009734;GO:0031146;GO:0000822;GO:0016036;GO:0010311;GO:0010152;GO:0006511;GO:0009733;GO:0038198;GO:0048443;GO:0000151;GO:0004842;GO:0016567;GO:0019005;GO:0005737
AT3G62980.1	maker-ScDrF4C_19_HRSCAF_560-snap-gene-857.13-mRNA-1	ScDrF4C_19_HRSCAF_560	85714080	85717038	F-box/RNI-like superfamily protein	GO:0005515;GO:0010011;GO:0009734;GO:0031146;GO:0000822;GO:0016036;GO:0010311;GO:0010152;GO:0006511;GO:0009733;GO:0038198;GO:0048443;GO:0000151;GO:0004842;GO:0016567;GO:0019005;GO:0005737
AT3G62980.1	maker-ScDrF4C_22_HRSCAF_595-augustus-gene-646.5-mRNA-1	ScDrF4C_22_HRSCAF_595	64624218	64628340	F-box/RNI-like superfamily protein	GO:0005515;GO:0010011;GO:0009734;GO:0031146;GO:0000822;GO:0016036;GO:0010311;GO:0010152;GO:0006511;GO:0009733;GO:0038198;GO:0048443;GO:0000151;GO:0004842;GO:0016567;GO:0019005;GO:0005737
AT3G63440.1	maker-ScDrF4C_6_HRSCAF_209-snap-gene-87.0-mRNA-1	ScDrF4C_6_HRSCAF_209	8714682	8718019	cytokinin oxidase/dehydrogenase 6	GO:0009690;GO:0005576;GO:0010103;GO:0055114;GO:0019139;GO:0071949
AT3G63530.1	maker-ScDrF4C_4_HRSCAF_191-augustus-gene-626.8-mRNA-1	ScDrF4C_4_HRSCAF_191	62610660	62612332	RING/U-box superfamily protein	GO:1900057;GO:0048437;GO:0004842;GO:0008285;GO:0016567;GO:0046621;GO:0031624;GO:0005515;GO:0005634;GO:0051865
AT3G63530.1	maker-ScDrF4C_8_HRSCAF_266-augustus-gene-521.0-mRNA-1	ScDrF4C_8_HRSCAF_266	52096341	52098600	RING/U-box superfamily protein	GO:1900057;GO:0048437;GO:0004842;GO:0008285;GO:0016567;GO:0046621;GO:0031624;GO:0005515;GO:0005634;GO:0051865
AT4G00150.1	augustus_masked-ScDrF4C_1_HRSCAF_12-processed-gene-747.1-mRNA-1	ScDrF4C_1_HRSCAF_12	74776510	74778426	GRAS family transcription factor	GO:0005515;GO:0048768;GO:0003700;GO:0006355;GO:0005634;GO:0043565;GO:0007623;GO:0030154;GO:0051301
AT4G00150.1	augustus_masked-ScDrF4C_24_HRSCAF_619-processed-gene-68.0-mRNA-1	ScDrF4C_24_HRSCAF_619	6824734	6826785	GRAS family transcription factor	GO:0005515;GO:0048768;GO:0003700;GO:0006355;GO:0005634;GO:0043565;GO:0007623;GO:0030154;GO:0051301
AT4G00150.1	augustus_masked-ScDrF4C_3_HRSCAF_117-processed-gene-709.1-mRNA-1	ScDrF4C_3_HRSCAF_117	70970881	70972929	GRAS family transcription factor	GO:0005515;GO:0048768;GO:0003700;GO:0006355;GO:0005634;GO:0043565;GO:0007623;GO:0030154;GO:0051301
AT4G00150.1	maker-ScDrF4C_16_HRSCAF_437-snap-gene-143.4-mRNA-1	ScDrF4C_16_HRSCAF_437	14324390	14327320	GRAS family transcription factor	GO:0005515;GO:0048768;GO:0003700;GO:0006355;GO:0005634;GO:0043565;GO:0007623;GO:0030154;GO:0051301
AT4G00220.1	maker-ScDrF4C_8_HRSCAF_266-snap-gene-975.4-mRNA-1	ScDrF4C_8_HRSCAF_266	97513441	97519090	Lateral organ boundaries (LOB) domain family protein	GO:0005515;GO:0005634;GO:0045893;GO:0009755;GO:0010089;GO:0010199
AT4G00710.1	maker-ScDrF4C_30_HRSCAF_923-augustus-gene-63.0-mRNA-1	ScDrF4C_30_HRSCAF_923	6351490	6354936	BR-signaling kinase 3	GO:0009742;GO:0005829;GO:0005886;GO:0005634;GO:0006468;GO:0009506;GO:0005515
AT4G00850.1	maker-ScDrF4C_19_HRSCAF_560-augustus-gene-810.12-mRNA-1	ScDrF4C_19_HRSCAF_560	81046350	81049437	GRF1-interacting factor 3	GO:0051301;GO:0005515;GO:0045944;GO:0045893;GO:0005634;GO:0048366;GO:0003713;GO:0008283
AT4G01250.1	maker-ScDrF4C_1634_HRSCAF_2962-snap-gene-9.1-mRNA-1	ScDrF4C_1634_HRSCAF_2962	935047	936983	WRKY family transcription factor	GO:0005634;GO:0071456;GO:0010150;GO:0003700;GO:0006355;GO:0043565;GO:0010200
AT4G02020.1	maker-ScDrF4C_8_HRSCAF_266-snap-gene-200.16-mRNA-1	ScDrF4C_8_HRSCAF_266	20056667	20070131	SET domain-containing protein	GO:1900055;GO:0009737;GO:0005515;GO:0005634;GO:0009960;GO:0031519;GO:0010048;GO:0009506;GO:0003727;GO:0006349;GO:0005677
AT4G02560.1	maker-ScDrF4C_18_HRSCAF_503-snap-gene-822.26-mRNA-1	ScDrF4C_18_HRSCAF_503	82231667	82238910	Homeodomain-like superfamily protein	GO:0009911;GO:0010228;GO:0005634;GO:0005515;GO:0006355;GO:0003700
AT4G02570.1	maker-ScDrF4C_1632_HRSCAF_2960-augustus-gene-150.3-mRNA-1	ScDrF4C_1632_HRSCAF_2960	15044158	15049835	cullin 1	GO:0005515;GO:0010265;GO:0009733;GO:0009867;GO:0031461;GO:0005819;GO:0048366;GO:0009753;GO:0004842;GO:0016567;GO:0009793;GO:0006511;GO:0005634;GO:0000794;GO:0005737;GO:0031625;GO:0010087;GO:0000151;GO:0005829;GO:0009524;GO:0042752
AT4G02570.1	maker-ScDrF4C_18_HRSCAF_503-augustus-gene-253.3-mRNA-1	ScDrF4C_18_HRSCAF_503	25280516	25289850	cullin 1	GO:0005515;GO:0010265;GO:0009733;GO:0009867;GO:0031461;GO:0005819;GO:0048366;GO:0009753;GO:0004842;GO:0016567;GO:0009793;GO:0006511;GO:0005634;GO:0000794;GO:0005737;GO:0031625;GO:0010087;GO:0000151;GO:0005829;GO:0009524;GO:0042752
AT4G02570.1	maker-ScDrF4C_8_HRSCAF_266-augustus-gene-217.5-mRNA-1	ScDrF4C_8_HRSCAF_266	21770130	21776038	cullin 1	GO:0005515;GO:0010265;GO:0009733;GO:0009867;GO:0031461;GO:0005819;GO:0048366;GO:0009753;GO:0004842;GO:0016567;GO:0009793;GO:0006511;GO:0005634;GO:0000794;GO:0005737;GO:0031625;GO:0010087;GO:0000151;GO:0005829;GO:0009524;GO:0042752
AT4G02570.1	maker-ScDrF4C_8_HRSCAF_266-snap-gene-772.7-mRNA-1	ScDrF4C_8_HRSCAF_266	77237678	77249150	cullin 1	GO:0005515;GO:0010265;GO:0009733;GO:0009867;GO:0031461;GO:0005819;GO:0048366;GO:0009753;GO:0004842;GO:0016567;GO:0009793;GO:0006511;GO:0005634;GO:0000794;GO:0005737;GO:0031625;GO:0010087;GO:0000151;GO:0005829;GO:0009524;GO:0042752
AT4G02570.1	maker-ScDrF4C_9_HRSCAF_291-snap-gene-723.11-mRNA-1	ScDrF4C_9_HRSCAF_291	72345657	72351667	cullin 1	GO:0005515;GO:0010265;GO:0009733;GO:0009867;GO:0031461;GO:0005819;GO:0048366;GO:0009753;GO:0004842;GO:0016567;GO:0009793;GO:0006511;GO:0005634;GO:0000794;GO:0005737;GO:0031625;GO:0010087;GO:0000151;GO:0005829;GO:0009524;GO:0042752
AT4G02570.1	maker-ScDrF4C_9_HRSCAF_291-snap-gene-723.12-mRNA-1	ScDrF4C_9_HRSCAF_291	72357670	72362698	cullin 1	GO:0005515;GO:0010265;GO:0009733;GO:0009867;GO:0031461;GO:0005819;GO:0048366;GO:0009753;GO:0004842;GO:0016567;GO:0009793;GO:0006511;GO:0005634;GO:0000794;GO:0005737;GO:0031625;GO:0010087;GO:0000151;GO:0005829;GO:0009524;GO:0042752
AT4G03430.1	maker-ScDrF4C_22_HRSCAF_595-snap-gene-753.15-mRNA-1	ScDrF4C_22_HRSCAF_595	75316642	75319926	pre-mRNA splicing factor-related	GO:0000398;GO:0071013;GO:0000244;GO:0009409;GO:0080188;GO:2000636;GO:0009845;GO:2000630;GO:0015030;GO:0005515;GO:0005634;GO:0005681;GO:0046540
AT4G03430.1	snap_masked-ScDrF4C_21_HRSCAF_572-processed-gene-942.18-mRNA-1	ScDrF4C_21_HRSCAF_572	94246510	94249338	pre-mRNA splicing factor-related	GO:0000398;GO:0071013;GO:0000244;GO:0009409;GO:0080188;GO:2000636;GO:0009845;GO:2000630;GO:0015030;GO:0005515;GO:0005634;GO:0005681;GO:0046540
AT4G04780.1	maker-ScDrF4C_22_HRSCAF_595-snap-gene-668.16-mRNA-1	ScDrF4C_22_HRSCAF_595	66803890	66806699	mediator 21	GO:0005634;GO:0006355;GO:0005515;GO:0016592;GO:0043078;GO:0050832;GO:0009817;GO:0003712;GO:0006357
AT4G04890.1	maker-ScDrF4C_21_HRSCAF_572-augustus-gene-699.4-mRNA-1	ScDrF4C_21_HRSCAF_572	69941213	69948461	protodermal factor 2	GO:0048497;GO:0003677;GO:0048825;GO:0005515;GO:0003700;GO:0043565;GO:0009913;GO:0005634;GO:0006355;GO:0009845;GO:0008289
AT4G08150.1	maker-ScDrF4C_5_HRSCAF_195-snap-gene-1038.13-mRNA-1	ScDrF4C_5_HRSCAF_195	103803984	103812076	KNOTTED-like from Arabidopsis thaliana	GO:0000976;GO:0005515;GO:0005634;GO:0000978;GO:0045165;GO:0006357;GO:0001708;GO:0003700;GO:0010051;GO:0010089
AT4G08920.1	maker-ScDrF4C_13_HRSCAF_342-augustus-gene-615.5-mRNA-1	ScDrF4C_13_HRSCAF_342	61509400	61512028	cryptochrome 1	GO:0010118;GO:0010075;GO:0009414;GO:1901672;GO:0010343;GO:0009640;GO:0004672;GO:0010310;GO:1901529;GO:0099402;GO:0071949;GO:0009637;GO:1902448;GO:0009785;GO:0005515;GO:1901371;GO:0046283;GO:0009638;GO:0042802;GO:0016301;GO:0009583;GO:0046777;GO:0009416;GO:0051510;GO:0072387;GO:0042752;GO:0010117;GO:2000652;GO:1901332;GO:1902347;GO:0005524;GO:0009646;GO:0005634;GO:0010114;GO:0009882;GO:0010244;GO:…
AT4G08920.1	maker-ScDrF4C_30_HRSCAF_923-snap-gene-574.6-mRNA-1	ScDrF4C_30_HRSCAF_923	57475828	57479379	cryptochrome 1	GO:0010118;GO:0010075;GO:0009414;GO:1901672;GO:0010343;GO:0009640;GO:0004672;GO:0010310;GO:1901529;GO:0099402;GO:0071949;GO:0009637;GO:1902448;GO:0009785;GO:0005515;GO:1901371;GO:0046283;GO:0009638;GO:0042802;GO:0016301;GO:0009583;GO:0046777;GO:0009416;GO:0051510;GO:0072387;GO:0042752;GO:0010117;GO:2000652;GO:1901332;GO:1902347;GO:0005524;GO:0009646;GO:0005634;GO:0010114;GO:0009882;GO:0010244;GO:…
AT4G08920.1	maker-ScDrF4C_30_HRSCAF_923-snap-gene-577.7-mRNA-1	ScDrF4C_30_HRSCAF_923	57742611	57746922	cryptochrome 1	GO:0010118;GO:0010075;GO:0009414;GO:1901672;GO:0010343;GO:0009640;GO:0004672;GO:0010310;GO:1901529;GO:0099402;GO:0071949;GO:0009637;GO:1902448;GO:0009785;GO:0005515;GO:1901371;GO:0046283;GO:0009638;GO:0042802;GO:0016301;GO:0009583;GO:0046777;GO:0009416;GO:0051510;GO:0072387;GO:0042752;GO:0010117;GO:2000652;GO:1901332;GO:1902347;GO:0005524;GO:0009646;GO:0005634;GO:0010114;GO:0009882;GO:0010244;GO:…
AT4G09820.1	maker-ScDrF4C_21_HRSCAF_572-augustus-gene-644.6-mRNA-1	ScDrF4C_21_HRSCAF_572	64475462	64482028	basic helix-loop-helix (bHLH) DNA-binding superfamily protein	GO:0000976;GO:0005515;GO:0048316;GO:0003700;GO:0009867;GO:0010214;GO:0010026;GO:0046983;GO:0009962;GO:2000029;GO:0031542;GO:0005634
AT4G09820.1	maker-ScDrF4C_22_HRSCAF_595-snap-gene-589.7-mRNA-1	ScDrF4C_22_HRSCAF_595	58945485	58956998	basic helix-loop-helix (bHLH) DNA-binding superfamily protein	GO:0000976;GO:0005515;GO:0048316;GO:0003700;GO:0009867;GO:0010214;GO:0010026;GO:0046983;GO:0009962;GO:2000029;GO:0031542;GO:0005634
AT4G10710.1	maker-ScDrF4C_6_HRSCAF_209-snap-gene-654.0-mRNA-1	ScDrF4C_6_HRSCAF_209	65484483	65489371	global transcription factor C	GO:0005730;GO:0032968;GO:0035101;GO:0005719;GO:0034724;GO:0010228;GO:0031491;GO:0005634;GO:0006368;GO:0042393
AT4G11110.1	maker-ScDrF4C_24_HRSCAF_619-augustus-gene-988.4-mRNA-1	ScDrF4C_24_HRSCAF_619	98845608	98851926	SPA1-related 2	GO:0004672;GO:0006468;GO:0005524;GO:0005634;GO:0080008;GO:0005515
AT4G12020.2	maker-ScDrF4C_7_HRSCAF_245-snap-gene-737.0-mRNA-1	ScDrF4C_7_HRSCAF_245	73783992	73786235	protein kinase family protein	GO:0006355;GO:0043565;GO:0006468;GO:0043531;GO:0003700;GO:0005524;GO:0005515;GO:0004672;GO:0005634;GO:0005737
AT4G12020.2	snap_masked-ScDrF4C_14_HRSCAF_375-processed-gene-985.19-mRNA-1	ScDrF4C_14_HRSCAF_375	98557673	98557993	protein kinase family protein	GO:0006355;GO:0043565;GO:0006468;GO:0043531;GO:0003700;GO:0005524;GO:0005515;GO:0004672;GO:0005634;GO:0005737
AT4G14720.1	maker-ScDrF4C_21_HRSCAF_572-snap-gene-555.0-mRNA-1	ScDrF4C_21_HRSCAF_572	55505043	55509121	TIFY domain/Divergent CCT motif family protein	GO:0005515;GO:0048366;GO:2000022;GO:0005634;GO:1901371;GO:0009611;GO:0031347
AT4G14720.1	maker-ScDrF4C_2_HRSCAF_115-augustus-gene-33.1-mRNA-1	ScDrF4C_2_HRSCAF_115	3299094	3300523	TIFY domain/Divergent CCT motif family protein	GO:0005515;GO:0048366;GO:2000022;GO:0005634;GO:1901371;GO:0009611;GO:0031347
AT4G14720.1	maker-ScDrF4C_4_HRSCAF_191-snap-gene-43.13-mRNA-1	ScDrF4C_4_HRSCAF_191	4333423	4338564	TIFY domain/Divergent CCT motif family protein	GO:0005515;GO:0048366;GO:2000022;GO:0005634;GO:1901371;GO:0009611;GO:0031347
AT4G16780.1	maker-ScDrF4C_8_HRSCAF_266-snap-gene-967.9-mRNA-1	ScDrF4C_8_HRSCAF_266	96779199	96782347	homeobox protein 2	GO:0010218;GO:0042803;GO:0009733;GO:0005515;GO:0045892;GO:0010311;GO:0010016;GO:0003700;GO:0005634;GO:0010017;GO:0009641;GO:0009826;GO:0080191;GO:0043565;GO:0009735;GO:0048364
AT4G16780.1	maker-ScDrF4C_9_HRSCAF_291-augustus-gene-830.2-mRNA-1	ScDrF4C_9_HRSCAF_291	83039765	83040974	homeobox protein 2	GO:0010218;GO:0042803;GO:0009733;GO:0005515;GO:0045892;GO:0010311;GO:0010016;GO:0003700;GO:0005634;GO:0010017;GO:0009641;GO:0009826;GO:0080191;GO:0043565;GO:0009735;GO:0048364
AT4G16780.1	maker-ScDrF4C_9_HRSCAF_291-augustus-gene-865.14-mRNA-1	ScDrF4C_9_HRSCAF_291	86518463	86523239	homeobox protein 2	GO:0010218;GO:0042803;GO:0009733;GO:0005515;GO:0045892;GO:0010311;GO:0010016;GO:0003700;GO:0005634;GO:0010017;GO:0009641;GO:0009826;GO:0080191;GO:0043565;GO:0009735;GO:0048364
AT4G18390.1	augustus_masked-ScDrF4C_21_HRSCAF_572-processed-gene-106.11-mRNA-1	ScDrF4C_21_HRSCAF_572	10650960	10652078	TEOSINTE BRANCHED 1, cycloidea and PCF transcription factor 2	GO:0048366;GO:0005634;GO:0009965;GO:0003700;GO:2000306;GO:1903508;GO:0006355;GO:0048831;GO:0005515;GO:2000032;GO:0045962;GO:0043565;GO:0030154;GO:0009637
AT4G18390.1	augustus_masked-ScDrF4C_7_HRSCAF_245-processed-gene-86.13-mRNA-1	ScDrF4C_7_HRSCAF_245	8633377	8634618	TEOSINTE BRANCHED 1, cycloidea and PCF transcription factor 2	GO:0048366;GO:0005634;GO:0009965;GO:0003700;GO:2000306;GO:1903508;GO:0006355;GO:0048831;GO:0005515;GO:2000032;GO:0045962;GO:0043565;GO:0030154;GO:0009637
AT4G18390.1	maker-ScDrF4C_19_HRSCAF_560-snap-gene-826.5-mRNA-1	ScDrF4C_19_HRSCAF_560	82584360	82590786	TEOSINTE BRANCHED 1, cycloidea and PCF transcription factor 2	GO:0048366;GO:0005634;GO:0009965;GO:0003700;GO:2000306;GO:1903508;GO:0006355;GO:0048831;GO:0005515;GO:2000032;GO:0045962;GO:0043565;GO:0030154;GO:0009637
AT4G18390.1	maker-ScDrF4C_6_HRSCAF_209-snap-gene-629.6-mRNA-1	ScDrF4C_6_HRSCAF_209	62978473	62983689	TEOSINTE BRANCHED 1, cycloidea and PCF transcription factor 2	GO:0048366;GO:0005634;GO:0009965;GO:0003700;GO:2000306;GO:1903508;GO:0006355;GO:0048831;GO:0005515;GO:2000032;GO:0045962;GO:0043565;GO:0030154;GO:0009637
AT4G18960.1	maker-ScDrF4C_466_HRSCAF_1653-snap-gene-0.0-mRNA-1	ScDrF4C_466_HRSCAF_1653	11294	17072	K-box region and MADS-box transcription factor family protein	GO:0005515;GO:0005634;GO:0003677;GO:0045944;GO:0003700;GO:0048443;GO:0048497;GO:0006355;GO:0008134;GO:0048366;GO:0000977;GO:0048440;GO:0046983;GO:0000981;GO:0000976;GO:0043565
AT4G18960.1	maker-ScDrF4C_5_HRSCAF_195-augustus-gene-218.0-mRNA-1	ScDrF4C_5_HRSCAF_195	21807177	21807795	K-box region and MADS-box transcription factor family protein	GO:0005515;GO:0005634;GO:0003677;GO:0045944;GO:0003700;GO:0048443;GO:0048497;GO:0006355;GO:0008134;GO:0048366;GO:0000977;GO:0048440;GO:0046983;GO:0000981;GO:0000976;GO:0043565
AT4G18960.1	maker-ScDrF4C_7_HRSCAF_245-augustus-gene-678.0-mRNA-1	ScDrF4C_7_HRSCAF_245	67809338	67815673	K-box region and MADS-box transcription factor family protein	GO:0005515;GO:0005634;GO:0003677;GO:0045944;GO:0003700;GO:0048443;GO:0048497;GO:0006355;GO:0008134;GO:0048366;GO:0000977;GO:0048440;GO:0046983;GO:0000981;GO:0000976;GO:0043565
AT4G19640.1	maker-ScDrF4C_15_HRSCAF_396-snap-gene-709.5-mRNA-1	ScDrF4C_15_HRSCAF_396	70943566	70947588	Ras-related small GTP-binding family protein	GO:0005515;GO:0005525;GO:0045324;GO:0005769;GO:0006886;GO:0005768;GO:0030139;GO:0005737;GO:0012505;GO:0003924;GO:0007033;GO:0005886;GO:0005783;GO:0043229
AT4G20270.1	maker-ScDrF4C_14_HRSCAF_375-snap-gene-337.15-mRNA-1	ScDrF4C_14_HRSCAF_375	33778941	33784937	Leucine-rich receptor-like protein kinase family protein	GO:0048437;GO:0010075;GO:0009755;GO:0005515;GO:0006468;GO:0005886;GO:0042802
AT4G20270.1	maker-ScDrF4C_23_HRSCAF_597-snap-gene-339.0-mRNA-1	ScDrF4C_23_HRSCAF_597	33889171	33893234	Leucine-rich receptor-like protein kinase family protein	GO:0048437;GO:0010075;GO:0009755;GO:0005515;GO:0006468;GO:0005886;GO:0042802
AT4G21200.1	maker-ScDrF4C_3_HRSCAF_117-snap-gene-30.7-mRNA-1	ScDrF4C_3_HRSCAF_117	3063067	3066240	gibberellin 2-oxidase 8	GO:0009685;GO:0009686;GO:0052635;GO:0005737;GO:0055114;GO:0051213
AT4G21200.1	maker-ScDrF4C_6_HRSCAF_209-augustus-gene-137.14-mRNA-1	ScDrF4C_6_HRSCAF_209	13687637	13693166	gibberellin 2-oxidase 8	GO:0009685;GO:0009686;GO:0052635;GO:0005737;GO:0055114;GO:0051213
AT4G21200.1	maker-ScDrF4C_6_HRSCAF_209-augustus-gene-20.13-mRNA-1	ScDrF4C_6_HRSCAF_209	2010423	2015106	gibberellin 2-oxidase 8	GO:0009685;GO:0009686;GO:0052635;GO:0005737;GO:0055114;GO:0051213
AT4G21200.1	maker-ScDrF4C_7_HRSCAF_245-snap-gene-571.0-mRNA-1	ScDrF4C_7_HRSCAF_245	57150285	57156873	gibberellin 2-oxidase 8	GO:0009685;GO:0009686;GO:0052635;GO:0005737;GO:0055114;GO:0051213
AT4G21750.1	maker-ScDrF4C_11_HRSCAF_313-snap-gene-1093.5-mRNA-1	ScDrF4C_11_HRSCAF_313	109336008	109344325	Homeobox-leucine zipper family protein / lipid-binding START domain-containing protein	GO:0048825;GO:0005515;GO:0006355;GO:0003700;GO:0008289;GO:0043565;GO:0009913;GO:0003677;GO:0009845;GO:0090627;GO:0005634
AT4G21750.1	maker-ScDrF4C_22_HRSCAF_595-augustus-gene-654.3-mRNA-1	ScDrF4C_22_HRSCAF_595	65448425	65454201	Homeobox-leucine zipper family protein / lipid-binding START domain-containing protein	GO:0048825;GO:0005515;GO:0006355;GO:0003700;GO:0008289;GO:0043565;GO:0009913;GO:0003677;GO:0009845;GO:0090627;GO:0005634
AT4G23810.1	maker-ScDrF4C_8_HRSCAF_266-augustus-gene-881.1-mRNA-1	ScDrF4C_8_HRSCAF_266	88133740	88135207	WRKY family transcription factor	GO:0045893;GO:0003677;GO:0010193;GO:0042742;GO:2000022;GO:0010200;GO:0005634;GO:0010150;GO:0005515;GO:0003700;GO:0009507;GO:0009816;GO:0031347;GO:0009751;GO:0009617;GO:0042542;GO:0043565
AT4G25420.1	maker-ScDrF4C_10_HRSCAF_299-augustus-gene-530.1-mRNA-1	ScDrF4C_10_HRSCAF_299	53077427	53078186	2-oxoglutarate (2OG) and Fe(II)-dependent oxygenase superfamily protein	GO:0009686;GO:0009416;GO:0009740;GO:0009826;GO:0048366;GO:0045544;GO:0048575;GO:0009739;GO:0055114;GO:0051213;GO:0005737;GO:0009908
AT4G25420.1	maker-ScDrF4C_3_HRSCAF_117-augustus-gene-63.2-mRNA-1	ScDrF4C_3_HRSCAF_117	6339119	6340401	2-oxoglutarate (2OG) and Fe(II)-dependent oxygenase superfamily protein	GO:0009686;GO:0009416;GO:0009740;GO:0009826;GO:0048366;GO:0045544;GO:0048575;GO:0009739;GO:0055114;GO:0051213;GO:0005737;GO:0009908
AT4G25420.1	maker-ScDrF4C_6_HRSCAF_209-augustus-gene-298.4-mRNA-1	ScDrF4C_6_HRSCAF_209	29881008	29882573	2-oxoglutarate (2OG) and Fe(II)-dependent oxygenase superfamily protein	GO:0009686;GO:0009416;GO:0009740;GO:0009826;GO:0048366;GO:0045544;GO:0048575;GO:0009739;GO:0055114;GO:0051213;GO:0005737;GO:0009908
AT4G28190.2	maker-ScDrF4C_11_HRSCAF_313-snap-gene-666.0-mRNA-1	ScDrF4C_11_HRSCAF_313	66626206	66628959	Developmental regulator, ULTRAPETALA	GO:0010582;GO:0005829;GO:0009909;GO:0010081;GO:0010080;GO:1901000;GO:0009910;GO:1905435;GO:0005634;GO:0005515;GO:0010022
AT4G28190.2	maker-ScDrF4C_17_HRSCAF_438-augustus-gene-504.5-mRNA-1	ScDrF4C_17_HRSCAF_438	50459031	50461290	Developmental regulator, ULTRAPETALA	GO:0010582;GO:0005829;GO:0009909;GO:0010081;GO:0010080;GO:1901000;GO:0009910;GO:1905435;GO:0005634;GO:0005515;GO:0010022
AT4G28190.2	maker-ScDrF4C_26_HRSCAF_729-snap-gene-519.3-mRNA-1	ScDrF4C_26_HRSCAF_729	51951112	51953679	Developmental regulator, ULTRAPETALA	GO:0010582;GO:0005829;GO:0009909;GO:0010081;GO:0010080;GO:1901000;GO:0009910;GO:1905435;GO:0005634;GO:0005515;GO:0010022
AT4G28190.2	maker-ScDrF4C_30_HRSCAF_923-augustus-gene-460.0-mRNA-1	ScDrF4C_30_HRSCAF_923	46068136	46071275	Developmental regulator, ULTRAPETALA	GO:0010582;GO:0005829;GO:0009909;GO:0010081;GO:0010080;GO:1901000;GO:0009910;GO:1905435;GO:0005634;GO:0005515;GO:0010022
AT4G28720.1	maker-ScDrF4C_26_HRSCAF_729-augustus-gene-81.9-mRNA-1	ScDrF4C_26_HRSCAF_729	8137069	8141718	Flavin-binding monooxygenase family protein	GO:0005634;GO:0009735;GO:0009723;GO:0004499;GO:0010600;GO:0050660;GO:0009851;GO:0009742;GO:0050661;GO:0103075;GO:0055114
AT4G28720.1	maker-ScDrF4C_27_HRSCAF_778-snap-gene-23.0-mRNA-1	ScDrF4C_27_HRSCAF_778	2333983	2339249	Flavin-binding monooxygenase family protein	GO:0005634;GO:0009735;GO:0009723;GO:0004499;GO:0010600;GO:0050660;GO:0009851;GO:0009742;GO:0050661;GO:0103075;GO:0055114
AT4G28910.2	maker-ScDrF4C_1632_HRSCAF_2960-snap-gene-861.22-mRNA-1	ScDrF4C_1632_HRSCAF_2960	86089353	86091103	novel interactor of JAZ	GO:0005515;GO:0045892;GO:0005634;GO:0009867;GO:0009753;GO:1901371
AT4G28910.2	maker-ScDrF4C_9_HRSCAF_291-augustus-gene-29.6-mRNA-1	ScDrF4C_9_HRSCAF_291	2977235	2978978	novel interactor of JAZ	GO:0005515;GO:0045892;GO:0005634;GO:0009867;GO:0009753;GO:1901371
AT4G30200.2	snap_masked-ScDrF4C_11_HRSCAF_313-processed-gene-1012.12-mRNA-1	ScDrF4C_11_HRSCAF_313	101228562	101228891	vernalization5/VIN3-like	GO:1900111;GO:0005515;GO:0010228;GO:0042802;GO:0032922;GO:0048587;GO:0005677;GO:0031519;GO:0009409;GO:0005634;GO:0035064
AT4G31550.1	maker-ScDrF4C_23_HRSCAF_597-augustus-gene-848.6-mRNA-1	ScDrF4C_23_HRSCAF_597	84790401	84791568	WRKY DNA-binding protein 11	GO:0005634;GO:0042742;GO:0003700;GO:0009682;GO:2000022;GO:0009617;GO:0005516;GO:0006355;GO:0010200;GO:0043565
AT4G31550.1	maker-ScDrF4C_26_HRSCAF_729-augustus-gene-985.7-mRNA-1	ScDrF4C_26_HRSCAF_729	98573882	98575179	WRKY DNA-binding protein 11	GO:0005634;GO:0042742;GO:0003700;GO:0009682;GO:2000022;GO:0009617;GO:0005516;GO:0006355;GO:0010200;GO:0043565
AT4G31550.1	maker-ScDrF4C_30_HRSCAF_923-augustus-gene-106.5-mRNA-1	ScDrF4C_30_HRSCAF_923	10674143	10675129	WRKY DNA-binding protein 11	GO:0005634;GO:0042742;GO:0003700;GO:0009682;GO:2000022;GO:0009617;GO:0005516;GO:0006355;GO:0010200;GO:0043565
AT4G31550.1	maker-ScDrF4C_30_HRSCAF_923-augustus-gene-986.0-mRNA-1	ScDrF4C_30_HRSCAF_923	98648777	98650457	WRKY DNA-binding protein 11	GO:0005634;GO:0042742;GO:0003700;GO:0009682;GO:2000022;GO:0009617;GO:0005516;GO:0006355;GO:0010200;GO:0043565
AT4G31550.1	maker-ScDrF4C_7_HRSCAF_245-snap-gene-805.3-mRNA-1	ScDrF4C_7_HRSCAF_245	80575816	80579933	WRKY DNA-binding protein 11	GO:0005634;GO:0042742;GO:0003700;GO:0009682;GO:2000022;GO:0009617;GO:0005516;GO:0006355;GO:0010200;GO:0043565
AT4G32551.2	maker-ScDrF4C_12_HRSCAF_323-augustus-gene-585.7-mRNA-1	ScDrF4C_12_HRSCAF_323	58523922	58528168	LisH dimerisation motif;WD40/YVTN repeat-like-containing domain	GO:0046982;GO:0048359;GO:0080001;GO:0009909;GO:0009617;GO:0005515;GO:0051512;GO:0009944;GO:0046898;GO:0006974;GO:0045892;GO:0071217;GO:1902183;GO:0045995;GO:0009733;GO:0010393;GO:0001666;GO:1902074;GO:0009624;GO:2000024;GO:0005634;GO:0009611;GO:0009414;GO:0010272;GO:0009620;GO:0006979;GO:0005737;GO:0010073;GO:0009908
AT4G32551.2	maker-ScDrF4C_17_HRSCAF_438-augustus-gene-34.14-mRNA-1	ScDrF4C_17_HRSCAF_438	3441099	3448683	LisH dimerisation motif;WD40/YVTN repeat-like-containing domain	GO:0046982;GO:0048359;GO:0080001;GO:0009909;GO:0009617;GO:0005515;GO:0051512;GO:0009944;GO:0046898;GO:0006974;GO:0045892;GO:0071217;GO:1902183;GO:0045995;GO:0009733;GO:0010393;GO:0001666;GO:1902074;GO:0009624;GO:2000024;GO:0005634;GO:0009611;GO:0009414;GO:0010272;GO:0009620;GO:0006979;GO:0005737;GO:0010073;GO:0009908
AT4G32551.2	maker-ScDrF4C_19_HRSCAF_560-snap-gene-896.1-mRNA-1	ScDrF4C_19_HRSCAF_560	89642995	89649305	LisH dimerisation motif;WD40/YVTN repeat-like-containing domain	GO:0046982;GO:0048359;GO:0080001;GO:0009909;GO:0009617;GO:0005515;GO:0051512;GO:0009944;GO:0046898;GO:0006974;GO:0045892;GO:0071217;GO:1902183;GO:0045995;GO:0009733;GO:0010393;GO:0001666;GO:1902074;GO:0009624;GO:2000024;GO:0005634;GO:0009611;GO:0009414;GO:0010272;GO:0009620;GO:0006979;GO:0005737;GO:0010073;GO:0009908
AT4G32551.2	maker-ScDrF4C_25_HRSCAF_627-snap-gene-439.2-mRNA-1	ScDrF4C_25_HRSCAF_627	43943934	43951152	LisH dimerisation motif;WD40/YVTN repeat-like-containing domain	GO:0046982;GO:0048359;GO:0080001;GO:0009909;GO:0009617;GO:0005515;GO:0051512;GO:0009944;GO:0046898;GO:0006974;GO:0045892;GO:0071217;GO:1902183;GO:0045995;GO:0009733;GO:0010393;GO:0001666;GO:1902074;GO:0009624;GO:2000024;GO:0005634;GO:0009611;GO:0009414;GO:0010272;GO:0009620;GO:0006979;GO:0005737;GO:0010073;GO:0009908
AT4G32551.2	maker-ScDrF4C_3_HRSCAF_117-augustus-gene-796.6-mRNA-1	ScDrF4C_3_HRSCAF_117	79609734	79613209	LisH dimerisation motif;WD40/YVTN repeat-like-containing domain	GO:0046982;GO:0048359;GO:0080001;GO:0009909;GO:0009617;GO:0005515;GO:0051512;GO:0009944;GO:0046898;GO:0006974;GO:0045892;GO:0071217;GO:1902183;GO:0045995;GO:0009733;GO:0010393;GO:0001666;GO:1902074;GO:0009624;GO:2000024;GO:0005634;GO:0009611;GO:0009414;GO:0010272;GO:0009620;GO:0006979;GO:0005737;GO:0010073;GO:0009908
AT4G32650.1	maker-ScDrF4C_24_HRSCAF_619-augustus-gene-167.2-mRNA-1	ScDrF4C_24_HRSCAF_619	16702229	16712932	potassium channel in Arabidopsis thaliana 3	GO:0005515;GO:0009507;GO:0005249;GO:0005886;GO:0009624;GO:0071805;GO:0005242;GO:0005783
AT4G32980.1	maker-ScDrF4C_1634_HRSCAF_2962-augustus-gene-58.11-mRNA-1	ScDrF4C_1634_HRSCAF_2962	5852508	5854797	homeobox gene 1	GO:0010073;GO:0006357;GO:0010227;GO:0010371;GO:0043565;GO:0003700;GO:0000978;GO:0010228;GO:0005634;GO:0005515;GO:0003677;GO:0008285;GO:0090470;GO:0009640
AT4G34000.1	maker-ScDrF4C_5_HRSCAF_195-augustus-gene-179.8-mRNA-1	ScDrF4C_5_HRSCAF_195	17926478	17928674	abscisic acid responsive elements-binding factor 3	GO:0000976;GO:0005515;GO:0003700;GO:0006355;GO:0045893;GO:0009651;GO:0009738;GO:0009414;GO:0003677;GO:0005634;GO:0009737;GO:0043565
AT4G34160.1	maker-ScDrF4C_18_HRSCAF_503-snap-gene-1031.5-mRNA-1	ScDrF4C_18_HRSCAF_503	103113795	103115849	CYCLIN D3;1	GO:0005515;GO:0048316;GO:0005737;GO:0009735;GO:0042127;GO:0000082;GO:0009741;GO:0000079;GO:0009744;GO:0044772;GO:0042025;GO:0000307;GO:0005634;GO:0010444;GO:0016538;GO:0010583
AT4G34160.1	maker-ScDrF4C_19_HRSCAF_560-augustus-gene-159.0-mRNA-1	ScDrF4C_19_HRSCAF_560	15948272	15949045	CYCLIN D3;1	GO:0005515;GO:0048316;GO:0005737;GO:0009735;GO:0042127;GO:0000082;GO:0009741;GO:0000079;GO:0009744;GO:0044772;GO:0042025;GO:0000307;GO:0005634;GO:0010444;GO:0016538;GO:0010583
AT4G34160.1	maker-ScDrF4C_23_HRSCAF_597-snap-gene-130.9-mRNA-1	ScDrF4C_23_HRSCAF_597	13022307	13023734	CYCLIN D3;1	GO:0005515;GO:0048316;GO:0005737;GO:0009735;GO:0042127;GO:0000082;GO:0009741;GO:0000079;GO:0009744;GO:0044772;GO:0042025;GO:0000307;GO:0005634;GO:0010444;GO:0016538;GO:0010583
AT4G34160.1	maker-ScDrF4C_5_HRSCAF_195-augustus-gene-115.0-mRNA-1	ScDrF4C_5_HRSCAF_195	11554803	11557196	CYCLIN D3;1	GO:0005515;GO:0048316;GO:0005737;GO:0009735;GO:0042127;GO:0000082;GO:0009741;GO:0000079;GO:0009744;GO:0044772;GO:0042025;GO:0000307;GO:0005634;GO:0010444;GO:0016538;GO:0010583
AT4G34160.1	maker-ScDrF4C_5_HRSCAF_195-augustus-gene-187.1-mRNA-1	ScDrF4C_5_HRSCAF_195	18725291	18727454	CYCLIN D3;1	GO:0005515;GO:0048316;GO:0005737;GO:0009735;GO:0042127;GO:0000082;GO:0009741;GO:0000079;GO:0009744;GO:0044772;GO:0042025;GO:0000307;GO:0005634;GO:0010444;GO:0016538;GO:0010583
AT4G35230.1	maker-ScDrF4C_116_HRSCAF_1174-augustus-gene-22.14-mRNA-1	ScDrF4C_116_HRSCAF_1174	2230702	2238758	BR-signaling kinase 1	GO:0006468;GO:0042742;GO:0005886;GO:0009742;GO:0004672;GO:0009737;GO:0005515;GO:0005773;GO:0050832;GO:0009506
AT4G35230.1	maker-ScDrF4C_27_HRSCAF_778-augustus-gene-696.11-mRNA-1	ScDrF4C_27_HRSCAF_778	69657235	69663840	BR-signaling kinase 1	GO:0006468;GO:0042742;GO:0005886;GO:0009742;GO:0004672;GO:0009737;GO:0005515;GO:0005773;GO:0050832;GO:0009506
AT4G35350.1	maker-ScDrF4C_30_HRSCAF_923-snap-gene-672.11-mRNA-1	ScDrF4C_30_HRSCAF_923	67203397	67204760	xylem cysteine peptidase 1	GO:0005615;GO:0004197;GO:0006508;GO:0005576;GO:0051603;GO:0010623;GO:0000325;GO:0008234;GO:0005764;GO:0005634
AT4G35350.1	maker-ScDrF4C_7_HRSCAF_245-augustus-gene-622.4-mRNA-1	ScDrF4C_7_HRSCAF_245	62264316	62265767	xylem cysteine peptidase 1	GO:0005615;GO:0004197;GO:0006508;GO:0005576;GO:0051603;GO:0010623;GO:0000325;GO:0008234;GO:0005764;GO:0005634
AT4G35900.1	maker-ScDrF4C_1633_HRSCAF_2961-snap-gene-712.5-mRNA-1	ScDrF4C_1633_HRSCAF_2961	71221457	71223430	Basic-leucine zipper (bZIP) transcription factor family protein	GO:0005515;GO:2000028;GO:0006355;GO:0005634;GO:0009911;GO:0009909;GO:0003700;GO:0045893;GO:0043621;GO:0009648
AT4G35900.1	maker-ScDrF4C_20_HRSCAF_566-snap-gene-868.4-mRNA-1	ScDrF4C_20_HRSCAF_566	86872872	86875421	Basic-leucine zipper (bZIP) transcription factor family protein	GO:0005515;GO:2000028;GO:0006355;GO:0005634;GO:0009911;GO:0009909;GO:0003700;GO:0045893;GO:0043621;GO:0009648
AT4G36380.1	maker-ScDrF4C_24_HRSCAF_619-augustus-gene-288.7-mRNA-1	ScDrF4C_24_HRSCAF_619	28801308	28805722	Cytochrome P450 superfamily protein	GO:0048441;GO:0020037;GO:0048443;GO:0042814;GO:0016132;GO:0016125;GO:0010268;GO:0009965;GO:0016705;GO:0048366;GO:0016709;GO:0102097;GO:0004497;GO:0005506;GO:0008395;GO:0055114;GO:0016491;GO:0007275;GO:0009507
AT4G36870.1	augustus_masked-ScDrF4C_14_HRSCAF_375-processed-gene-224.4-mRNA-1	ScDrF4C_14_HRSCAF_375	22428040	22428393	BEL1-like homeodomain 2	GO:0009965;GO:0140110;GO:0006357;GO:0006355;GO:0005634;GO:0000978;GO:0048363;GO:0003700
AT4G36870.1	augustus_masked-ScDrF4C_14_HRSCAF_375-processed-gene-224.5-mRNA-1	ScDrF4C_14_HRSCAF_375	22429056	22430078	BEL1-like homeodomain 2	GO:0009965;GO:0140110;GO:0006357;GO:0006355;GO:0005634;GO:0000978;GO:0048363;GO:0003700
AT4G36870.1	augustus_masked-ScDrF4C_1633_HRSCAF_2961-processed-gene-638.11-mRNA-1	ScDrF4C_1633_HRSCAF_2961	63854892	63855245	BEL1-like homeodomain 2	GO:0009965;GO:0140110;GO:0006357;GO:0006355;GO:0005634;GO:0000978;GO:0048363;GO:0003700
AT4G36870.1	maker-ScDrF4C_27_HRSCAF_778-augustus-gene-270.2-mRNA-1	ScDrF4C_27_HRSCAF_778	26999529	27001488	BEL1-like homeodomain 2	GO:0009965;GO:0140110;GO:0006357;GO:0006355;GO:0005634;GO:0000978;GO:0048363;GO:0003700
AT4G36920.1	maker-ScDrF4C_10_HRSCAF_299-snap-gene-762.7-mRNA-1	ScDrF4C_10_HRSCAF_299	76205946	76208961	Integrase-type DNA-binding superfamily protein	GO:0048481;GO:0010093;GO:0048316;GO:0006355;GO:0009908;GO:0005634;GO:0010073;GO:0003700;GO:0019953;GO:0030154
AT4G36920.1	maker-ScDrF4C_116_HRSCAF_1174-augustus-gene-831.1-mRNA-1	ScDrF4C_116_HRSCAF_1174	83111744	83114545	Integrase-type DNA-binding superfamily protein	GO:0048481;GO:0010093;GO:0048316;GO:0006355;GO:0009908;GO:0005634;GO:0010073;GO:0003700;GO:0019953;GO:0030154
AT4G36920.1	maker-ScDrF4C_116_HRSCAF_1174-snap-gene-708.16-mRNA-1	ScDrF4C_116_HRSCAF_1174	70852705	70855639	Integrase-type DNA-binding superfamily protein	GO:0048481;GO:0010093;GO:0048316;GO:0006355;GO:0009908;GO:0005634;GO:0010073;GO:0003700;GO:0019953;GO:0030154
AT4G36920.1	maker-ScDrF4C_11_HRSCAF_313-snap-gene-222.6-mRNA-1	ScDrF4C_11_HRSCAF_313	22226551	22229148	Integrase-type DNA-binding superfamily protein	GO:0048481;GO:0010093;GO:0048316;GO:0006355;GO:0009908;GO:0005634;GO:0010073;GO:0003700;GO:0019953;GO:0030154
AT4G36920.1	maker-ScDrF4C_14_HRSCAF_375-snap-gene-197.5-mRNA-1	ScDrF4C_14_HRSCAF_375	19732654	19736153	Integrase-type DNA-binding superfamily protein	GO:0048481;GO:0010093;GO:0048316;GO:0006355;GO:0009908;GO:0005634;GO:0010073;GO:0003700;GO:0019953;GO:0030154
AT4G36920.1	maker-ScDrF4C_15_HRSCAF_396-snap-gene-996.6-mRNA-1	ScDrF4C_15_HRSCAF_396	99620196	99623905	Integrase-type DNA-binding superfamily protein	GO:0048481;GO:0010093;GO:0048316;GO:0006355;GO:0009908;GO:0005634;GO:0010073;GO:0003700;GO:0019953;GO:0030154
AT4G36920.1	maker-ScDrF4C_1633_HRSCAF_2961-augustus-gene-608.0-mRNA-1	ScDrF4C_1633_HRSCAF_2961	60874935	60879547	Integrase-type DNA-binding superfamily protein	GO:0048481;GO:0010093;GO:0048316;GO:0006355;GO:0009908;GO:0005634;GO:0010073;GO:0003700;GO:0019953;GO:0030154
AT4G36920.1	maker-ScDrF4C_20_HRSCAF_566-snap-gene-775.0-mRNA-1	ScDrF4C_20_HRSCAF_566	77515782	77519861	Integrase-type DNA-binding superfamily protein	GO:0048481;GO:0010093;GO:0048316;GO:0006355;GO:0009908;GO:0005634;GO:0010073;GO:0003700;GO:0019953;GO:0030154
AT4G36920.1	maker-ScDrF4C_23_HRSCAF_597-snap-gene-205.3-mRNA-1	ScDrF4C_23_HRSCAF_597	20561412	20565058	Integrase-type DNA-binding superfamily protein	GO:0048481;GO:0010093;GO:0048316;GO:0006355;GO:0009908;GO:0005634;GO:0010073;GO:0003700;GO:0019953;GO:0030154
AT4G36920.1	maker-ScDrF4C_28_HRSCAF_834-augustus-gene-573.1-mRNA-1	ScDrF4C_28_HRSCAF_834	57355792	57359186	Integrase-type DNA-binding superfamily protein	GO:0048481;GO:0010093;GO:0048316;GO:0006355;GO:0009908;GO:0005634;GO:0010073;GO:0003700;GO:0019953;GO:0030154
AT4G36930.1	maker-ScDrF4C_14_HRSCAF_375-snap-gene-130.1-mRNA-1	ScDrF4C_14_HRSCAF_375	13050548	13052342	basic helix-loop-helix (bHLH) DNA-binding superfamily protein	GO:0000976;GO:0010114;GO:0010187;GO:0009409;GO:0048440;GO:0010154;GO:0003700;GO:0007623;GO:0005634;GO:0046983;GO:0005515;GO:0009908
AT4G36930.1	maker-ScDrF4C_15_HRSCAF_396-augustus-gene-828.5-mRNA-1	ScDrF4C_15_HRSCAF_396	82867944	82873090	basic helix-loop-helix (bHLH) DNA-binding superfamily protein	GO:0000976;GO:0010114;GO:0010187;GO:0009409;GO:0048440;GO:0010154;GO:0003700;GO:0007623;GO:0005634;GO:0046983;GO:0005515;GO:0009908
AT4G36930.1	maker-ScDrF4C_23_HRSCAF_597-snap-gene-126.19-mRNA-1	ScDrF4C_23_HRSCAF_597	12664539	12666733	basic helix-loop-helix (bHLH) DNA-binding superfamily protein	GO:0000976;GO:0010114;GO:0010187;GO:0009409;GO:0048440;GO:0010154;GO:0003700;GO:0007623;GO:0005634;GO:0046983;GO:0005515;GO:0009908
AT4G37000.1	maker-ScDrF4C_10_HRSCAF_299-snap-gene-767.15-mRNA-1	ScDrF4C_10_HRSCAF_299	76703755	76710225	accelerated cell death 2 (ACD2)	GO:0005515;GO:0010363;GO:0015996;GO:0005739;GO:0009507;GO:0043067;GO:0051743;GO:0009814;GO:0009570;GO:0005829;GO:0005737;GO:0009941;GO:0005886
AT4G37000.1	maker-ScDrF4C_116_HRSCAF_1174-augustus-gene-713.7-mRNA-1	ScDrF4C_116_HRSCAF_1174	71359329	71362161	accelerated cell death 2 (ACD2)	GO:0005515;GO:0010363;GO:0015996;GO:0005739;GO:0009507;GO:0043067;GO:0051743;GO:0009814;GO:0009570;GO:0005829;GO:0005737;GO:0009941;GO:0005886
AT4G37000.1	maker-ScDrF4C_116_HRSCAF_1174-snap-gene-713.5-mRNA-1	ScDrF4C_116_HRSCAF_1174	71344876	71348158	accelerated cell death 2 (ACD2)	GO:0005515;GO:0010363;GO:0015996;GO:0005739;GO:0009507;GO:0043067;GO:0051743;GO:0009814;GO:0009570;GO:0005829;GO:0005737;GO:0009941;GO:0005886
AT4G37740.1	maker-ScDrF4C_20_HRSCAF_566-augustus-gene-34.32-mRNA-1	ScDrF4C_20_HRSCAF_566	3416110	3418182	growth-regulating factor 2	GO:0005634;GO:0048366;GO:0005515;GO:0006355;GO:0048364;GO:0005524;GO:0006351;GO:0008285
AT4G37750.1	maker-ScDrF4C_28_HRSCAF_834-augustus-gene-547.8-mRNA-1	ScDrF4C_28_HRSCAF_834	54762037	54764822	Integrase-type DNA-binding superfamily protein	GO:0007276;GO:0003700;GO:0005634;GO:0003677;GO:0010492;GO:1905392;GO:0016049;GO:0006355;GO:0019760;GO:0051301;GO:0042127
AT4G37790.1	maker-ScDrF4C_13_HRSCAF_342-augustus-gene-229.6-mRNA-1	ScDrF4C_13_HRSCAF_342	22973617	22975486	Homeobox-leucine zipper protein family	GO:0005515;GO:0003700;GO:0009738;GO:0009737;GO:0009414;GO:0043565;GO:0006355;GO:0005634;GO:0009735;GO:0000976
AT4G37790.1	maker-ScDrF4C_16_HRSCAF_437-snap-gene-454.6-mRNA-1	ScDrF4C_16_HRSCAF_437	45420133	45422399	Homeobox-leucine zipper protein family	GO:0005515;GO:0003700;GO:0009738;GO:0009737;GO:0009414;GO:0043565;GO:0006355;GO:0005634;GO:0009735;GO:0000976
AT4G37790.1	maker-ScDrF4C_27_HRSCAF_778-augustus-gene-295.1-mRNA-1	ScDrF4C_27_HRSCAF_778	29554572	29557136	Homeobox-leucine zipper protein family	GO:0005515;GO:0003700;GO:0009738;GO:0009737;GO:0009414;GO:0043565;GO:0006355;GO:0005634;GO:0009735;GO:0000976
AT4G38620.1	maker-ScDrF4C_1634_HRSCAF_2962-snap-gene-158.9-mRNA-1	ScDrF4C_1634_HRSCAF_2962	15851633	15854019	myb domain protein 4	GO:0000976;GO:0045892;GO:1903086;GO:0010224;GO:2000762;GO:0005515;GO:0003677;GO:0005634;GO:0003700
AT4G38620.1	maker-ScDrF4C_19_HRSCAF_560-snap-gene-780.5-mRNA-1	ScDrF4C_19_HRSCAF_560	78070927	78072173	myb domain protein 4	GO:0000976;GO:0045892;GO:1903086;GO:0010224;GO:2000762;GO:0005515;GO:0003677;GO:0005634;GO:0003700
AT4G38620.1	maker-ScDrF4C_26_HRSCAF_729-augustus-gene-607.1-mRNA-1	ScDrF4C_26_HRSCAF_729	60740888	60742228	myb domain protein 4	GO:0000976;GO:0045892;GO:1903086;GO:0010224;GO:2000762;GO:0005515;GO:0003677;GO:0005634;GO:0003700
AT4G38620.1	maker-ScDrF4C_28_HRSCAF_834-augustus-gene-763.8-mRNA-1	ScDrF4C_28_HRSCAF_834	76319998	76321232	myb domain protein 4	GO:0000976;GO:0045892;GO:1903086;GO:0010224;GO:2000762;GO:0005515;GO:0003677;GO:0005634;GO:0003700
AT4G38620.1	maker-ScDrF4C_2_HRSCAF_115-augustus-gene-644.0-mRNA-1	ScDrF4C_2_HRSCAF_115	64456614	64457577	myb domain protein 4	GO:0000976;GO:0045892;GO:1903086;GO:0010224;GO:2000762;GO:0005515;GO:0003677;GO:0005634;GO:0003700
AT4G38620.1	maker-ScDrF4C_4_HRSCAF_191-augustus-gene-701.4-mRNA-1	ScDrF4C_4_HRSCAF_191	70146419	70147622	myb domain protein 4	GO:0000976;GO:0045892;GO:1903086;GO:0010224;GO:2000762;GO:0005515;GO:0003677;GO:0005634;GO:0003700
AT4G38620.1	maker-ScDrF4C_8_HRSCAF_266-augustus-gene-325.0-mRNA-1	ScDrF4C_8_HRSCAF_266	32497301	32498461	myb domain protein 4	GO:0000976;GO:0045892;GO:1903086;GO:0010224;GO:2000762;GO:0005515;GO:0003677;GO:0005634;GO:0003700
AT4G39400.1	augustus_masked-ScDrF4C_116_HRSCAF_1174-processed-gene-606.8-mRNA-1	ScDrF4C_116_HRSCAF_1174	60630781	60633972	Leucine-rich receptor-like protein kinase family protein	GO:0010224;GO:0005515;GO:0009911;GO:0046982;GO:0009742;GO:0042802;GO:0004674;GO:0004672;GO:0004714;GO:0060548;GO:0005496;GO:1900140;GO:0005886;GO:0048657;GO:0009755;GO:0010584;GO:0009729;GO:0009826;GO:0048366;GO:0042803;GO:0005768;GO:0016301;GO:0010268
AT4G39400.1	augustus_masked-ScDrF4C_27_HRSCAF_778-processed-gene-385.9-mRNA-1	ScDrF4C_27_HRSCAF_778	38552843	38554978	Leucine-rich receptor-like protein kinase family protein	GO:0010224;GO:0005515;GO:0009911;GO:0046982;GO:0009742;GO:0042802;GO:0004674;GO:0004672;GO:0004714;GO:0060548;GO:0005496;GO:1900140;GO:0005886;GO:0048657;GO:0009755;GO:0010584;GO:0009729;GO:0009826;GO:0048366;GO:0042803;GO:0005768;GO:0016301;GO:0010268
AT4G39400.1	augustus_masked-ScDrF4C_9_HRSCAF_291-processed-gene-90.3-mRNA-1	ScDrF4C_9_HRSCAF_291	9024887	9025608	Leucine-rich receptor-like protein kinase family protein	GO:0010224;GO:0005515;GO:0009911;GO:0046982;GO:0009742;GO:0042802;GO:0004674;GO:0004672;GO:0004714;GO:0060548;GO:0005496;GO:1900140;GO:0005886;GO:0048657;GO:0009755;GO:0010584;GO:0009729;GO:0009826;GO:0048366;GO:0042803;GO:0005768;GO:0016301;GO:0010268
AT4G39400.1	maker-ScDrF4C_116_HRSCAF_1174-augustus-gene-653.4-mRNA-1	ScDrF4C_116_HRSCAF_1174	65349780	65351073	Leucine-rich receptor-like protein kinase family protein	GO:0010224;GO:0005515;GO:0009911;GO:0046982;GO:0009742;GO:0042802;GO:0004674;GO:0004672;GO:0004714;GO:0060548;GO:0005496;GO:1900140;GO:0005886;GO:0048657;GO:0009755;GO:0010584;GO:0009729;GO:0009826;GO:0048366;GO:0042803;GO:0005768;GO:0016301;GO:0010268
AT4G39400.1	maker-ScDrF4C_116_HRSCAF_1174-snap-gene-535.6-mRNA-1	ScDrF4C_116_HRSCAF_1174	53580648	53581487	Leucine-rich receptor-like protein kinase family protein	GO:0010224;GO:0005515;GO:0009911;GO:0046982;GO:0009742;GO:0042802;GO:0004674;GO:0004672;GO:0004714;GO:0060548;GO:0005496;GO:1900140;GO:0005886;GO:0048657;GO:0009755;GO:0010584;GO:0009729;GO:0009826;GO:0048366;GO:0042803;GO:0005768;GO:0016301;GO:0010268
AT4G39400.1	maker-ScDrF4C_12_HRSCAF_323-snap-gene-91.10-mRNA-1	ScDrF4C_12_HRSCAF_323	9087005	9093203	Leucine-rich receptor-like protein kinase family protein	GO:0010224;GO:0005515;GO:0009911;GO:0046982;GO:0009742;GO:0042802;GO:0004674;GO:0004672;GO:0004714;GO:0060548;GO:0005496;GO:1900140;GO:0005886;GO:0048657;GO:0009755;GO:0010584;GO:0009729;GO:0009826;GO:0048366;GO:0042803;GO:0005768;GO:0016301;GO:0010268
AT4G39400.1	maker-ScDrF4C_25_HRSCAF_627-augustus-gene-246.5-mRNA-1	ScDrF4C_25_HRSCAF_627	24648108	24649346	Leucine-rich receptor-like protein kinase family protein	GO:0010224;GO:0005515;GO:0009911;GO:0046982;GO:0009742;GO:0042802;GO:0004674;GO:0004672;GO:0004714;GO:0060548;GO:0005496;GO:1900140;GO:0005886;GO:0048657;GO:0009755;GO:0010584;GO:0009729;GO:0009826;GO:0048366;GO:0042803;GO:0005768;GO:0016301;GO:0010268
AT4G39400.1	maker-ScDrF4C_27_HRSCAF_778-snap-gene-385.0-mRNA-1	ScDrF4C_27_HRSCAF_778	38551885	38552763	Leucine-rich receptor-like protein kinase family protein	GO:0010224;GO:0005515;GO:0009911;GO:0046982;GO:0009742;GO:0042802;GO:0004674;GO:0004672;GO:0004714;GO:0060548;GO:0005496;GO:1900140;GO:0005886;GO:0048657;GO:0009755;GO:0010584;GO:0009729;GO:0009826;GO:0048366;GO:0042803;GO:0005768;GO:0016301;GO:0010268
AT4G39400.1	maker-ScDrF4C_9_HRSCAF_291-augustus-gene-710.10-mRNA-1	ScDrF4C_9_HRSCAF_291	70992382	70995446	Leucine-rich receptor-like protein kinase family protein	GO:0010224;GO:0005515;GO:0009911;GO:0046982;GO:0009742;GO:0042802;GO:0004674;GO:0004672;GO:0004714;GO:0060548;GO:0005496;GO:1900140;GO:0005886;GO:0048657;GO:0009755;GO:0010584;GO:0009729;GO:0009826;GO:0048366;GO:0042803;GO:0005768;GO:0016301;GO:0010268
AT4G40060.1	maker-ScDrF4C_19_HRSCAF_560-augustus-gene-878.1-mRNA-1	ScDrF4C_19_HRSCAF_560	87844496	87845921	homeobox protein 16	GO:0043565;GO:0003700;GO:0045893;GO:0048573;GO:0048510;GO:0030308;GO:0005634;GO:0009637
AT5G02410.1	maker-ScDrF4C_10_HRSCAF_299-augustus-gene-206.2-mRNA-1	ScDrF4C_10_HRSCAF_299	20584341	20590923	DIE2/ALG10 family	GO:0006487;GO:0005783;GO:0006488;GO:0106073;GO:0009651;GO:0048366;GO:0046527
AT5G03260.1	maker-ScDrF4C_13_HRSCAF_342-snap-gene-261.10-mRNA-1	ScDrF4C_13_HRSCAF_342	26097254	26099537	laccase 11	GO:0009809;GO:0005507;GO:0005576;GO:0052716;GO:0016491
AT5G03260.1	maker-ScDrF4C_1633_HRSCAF_2961-augustus-gene-728.27-mRNA-1	ScDrF4C_1633_HRSCAF_2961	72848751	72849374	laccase 11	GO:0009809;GO:0005507;GO:0005576;GO:0052716;GO:0016491
AT5G03260.1	maker-ScDrF4C_27_HRSCAF_778-augustus-gene-353.14-mRNA-1	ScDrF4C_27_HRSCAF_778	35332582	35335427	laccase 11	GO:0009809;GO:0005507;GO:0005576;GO:0052716;GO:0016491
AT5G03650.1	maker-ScDrF4C_25_HRSCAF_627-augustus-gene-114.9-mRNA-1	ScDrF4C_25_HRSCAF_627	11472744	11476177	starch branching enzyme 2.2	GO:0005975;GO:0019252;GO:0005978;GO:0005982;GO:0004553;GO:0009570;GO:0102752;GO:0003844;GO:0009507;GO:0043169;GO:0005737;GO:0010021
AT5G03730.2	maker-ScDrF4C_19_HRSCAF_560-snap-gene-185.6-mRNA-1	ScDrF4C_19_HRSCAF_560	18500712	18513136	Protein kinase superfamily protein	GO:0005515;GO:0004672;GO:0001666;GO:0010105;GO:0046777;GO:0004674;GO:0009750;GO:0009686;GO:0048510;GO:0005789;GO:0004712;GO:2000069;GO:0010182;GO:0009723;GO:0005634;GO:0009744;GO:2000035
AT5G03730.2	maker-ScDrF4C_21_HRSCAF_572-snap-gene-822.16-mRNA-1	ScDrF4C_21_HRSCAF_572	82205365	82213219	Protein kinase superfamily protein	GO:0005515;GO:0004672;GO:0001666;GO:0010105;GO:0046777;GO:0004674;GO:0009750;GO:0009686;GO:0048510;GO:0005789;GO:0004712;GO:2000069;GO:0010182;GO:0009723;GO:0005634;GO:0009744;GO:2000035
AT5G03730.2	maker-ScDrF4C_27_HRSCAF_778-snap-gene-547.1-mRNA-1	ScDrF4C_27_HRSCAF_778	54740035	54750567	Protein kinase superfamily protein	GO:0005515;GO:0004672;GO:0001666;GO:0010105;GO:0046777;GO:0004674;GO:0009750;GO:0009686;GO:0048510;GO:0005789;GO:0004712;GO:2000069;GO:0010182;GO:0009723;GO:0005634;GO:0009744;GO:2000035
AT5G03730.2	maker-ScDrF4C_6_HRSCAF_209-augustus-gene-636.3-mRNA-1	ScDrF4C_6_HRSCAF_209	63653481	63656595	Protein kinase superfamily protein	GO:0005515;GO:0004672;GO:0001666;GO:0010105;GO:0046777;GO:0004674;GO:0009750;GO:0009686;GO:0048510;GO:0005789;GO:0004712;GO:2000069;GO:0010182;GO:0009723;GO:0005634;GO:0009744;GO:2000035
AT5G04410.1	maker-ScDrF4C_12_HRSCAF_323-augustus-gene-89.1-mRNA-1	ScDrF4C_12_HRSCAF_323	8972036	8972626	NAC domain containing protein 2	GO:0003700;GO:0009962;GO:0005737;GO:0045893;GO:0009644;GO:0005634
AT5G05390.1	maker-ScDrF4C_10_HRSCAF_299-augustus-gene-906.6-mRNA-1	ScDrF4C_10_HRSCAF_299	90599361	90601919	laccase 12	GO:0016491;GO:0005576;GO:0052716;GO:0005507
AT5G05390.1	maker-ScDrF4C_116_HRSCAF_1174-augustus-gene-848.0-mRNA-1	ScDrF4C_116_HRSCAF_1174	84846926	84849135	laccase 12	GO:0016491;GO:0005576;GO:0052716;GO:0005507
AT5G05390.1	maker-ScDrF4C_12_HRSCAF_323-snap-gene-985.20-mRNA-1	ScDrF4C_12_HRSCAF_323	98553020	98554181	laccase 12	GO:0016491;GO:0005576;GO:0052716;GO:0005507
AT5G05390.1	maker-ScDrF4C_12_HRSCAF_323-snap-gene-985.21-mRNA-1	ScDrF4C_12_HRSCAF_323	98573205	98574366	laccase 12	GO:0016491;GO:0005576;GO:0052716;GO:0005507
AT5G05390.1	maker-ScDrF4C_25_HRSCAF_627-augustus-gene-892.2-mRNA-1	ScDrF4C_25_HRSCAF_627	89264130	89269539	laccase 12	GO:0016491;GO:0005576;GO:0052716;GO:0005507
AT5G05390.1	maker-ScDrF4C_25_HRSCAF_627-augustus-gene-892.3-mRNA-1	ScDrF4C_25_HRSCAF_627	89280993	89283113	laccase 12	GO:0016491;GO:0005576;GO:0052716;GO:0005507
AT5G05390.1	maker-ScDrF4C_30_HRSCAF_923-augustus-gene-535.0-mRNA-1	ScDrF4C_30_HRSCAF_923	53536563	53540887	laccase 12	GO:0016491;GO:0005576;GO:0052716;GO:0005507
AT5G05690.1	maker-ScDrF4C_12_HRSCAF_323-snap-gene-223.2-mRNA-1	ScDrF4C_12_HRSCAF_323	22299108	22303414	Cytochrome P450 superfamily protein	GO:0010224;GO:0009911;GO:0020037;GO:0005739;GO:0016132;GO:0016125;GO:0009826;GO:0016491;GO:0010584;GO:0048657;GO:0055114;GO:0016705;GO:0004497;GO:0005506;GO:0007275;GO:0010268
AT5G05690.1	maker-ScDrF4C_25_HRSCAF_627-augustus-gene-203.0-mRNA-1	ScDrF4C_25_HRSCAF_627	20323800	20328052	Cytochrome P450 superfamily protein	GO:0010224;GO:0009911;GO:0020037;GO:0005739;GO:0016132;GO:0016125;GO:0009826;GO:0016491;GO:0010584;GO:0048657;GO:0055114;GO:0016705;GO:0004497;GO:0005506;GO:0007275;GO:0010268
AT5G06150.1	maker-ScDrF4C_29_HRSCAF_836-augustus-gene-594.4-mRNA-1	ScDrF4C_29_HRSCAF_836	59481895	59483350	Cyclin family protein	GO:0005515;GO:0044772;GO:0005737;GO:0010332;GO:0009651;GO:0000307;GO:0042025;GO:0000079;GO:0005634;GO:0005813;GO:0016538
AT5G06150.1	maker-ScDrF4C_3_HRSCAF_117-snap-gene-92.2-mRNA-1	ScDrF4C_3_HRSCAF_117	9285683	9288673	Cyclin family protein	GO:0005515;GO:0044772;GO:0005737;GO:0010332;GO:0009651;GO:0000307;GO:0042025;GO:0000079;GO:0005634;GO:0005813;GO:0016538
AT5G06250.2	maker-ScDrF4C_116_HRSCAF_1174-snap-gene-544.1-mRNA-1	ScDrF4C_116_HRSCAF_1174	54422572	54427492	AP2/B3-like transcriptional factor family protein	GO:0010358;GO:0048366;GO:0006355;GO:0045892;GO:0005634;GO:0003700;GO:0010073
AT5G06300.1	maker-ScDrF4C_3_HRSCAF_117-snap-gene-876.0-mRNA-1	ScDrF4C_3_HRSCAF_117	87593946	87598731	Putative lysine decarboxylase family protein	GO:0005634;GO:0016799;GO:0009691;GO:0005829
AT5G06600.1	maker-ScDrF4C_11_HRSCAF_313-snap-gene-464.2-mRNA-1	ScDrF4C_11_HRSCAF_313	46443472	46468645	ubiquitin-specific protease 12	GO:0005515;GO:0005737;GO:0005634;GO:0005829;GO:0006511;GO:0016579;GO:0009867;GO:0004197;GO:0004843;GO:0036459;GO:0031647
AT5G06600.1	maker-ScDrF4C_13_HRSCAF_342-augustus-gene-104.9-mRNA-1	ScDrF4C_13_HRSCAF_342	10443372	10454775	ubiquitin-specific protease 12	GO:0005515;GO:0005737;GO:0005634;GO:0005829;GO:0006511;GO:0016579;GO:0009867;GO:0004197;GO:0004843;GO:0036459;GO:0031647
AT5G06600.1	maker-ScDrF4C_13_HRSCAF_342-snap-gene-74.0-mRNA-1	ScDrF4C_13_HRSCAF_342	7379627	7395606	ubiquitin-specific protease 12	GO:0005515;GO:0005737;GO:0005634;GO:0005829;GO:0006511;GO:0016579;GO:0009867;GO:0004197;GO:0004843;GO:0036459;GO:0031647
AT5G06600.1	maker-ScDrF4C_22_HRSCAF_595-snap-gene-13.2-mRNA-1	ScDrF4C_22_HRSCAF_595	1286482	1303838	ubiquitin-specific protease 12	GO:0005515;GO:0005737;GO:0005634;GO:0005829;GO:0006511;GO:0016579;GO:0009867;GO:0004197;GO:0004843;GO:0036459;GO:0031647
AT5G07680.1	maker-ScDrF4C_14_HRSCAF_375-augustus-gene-264.11-mRNA-1	ScDrF4C_14_HRSCAF_375	26447843	26449096	NAC domain containing protein 80	GO:0006355;GO:0003700;GO:0005634
AT5G07680.1	maker-ScDrF4C_14_HRSCAF_375-augustus-gene-83.18-mRNA-1	ScDrF4C_14_HRSCAF_375	8322866	8324180	NAC domain containing protein 80	GO:0006355;GO:0003700;GO:0005634
AT5G07680.1	maker-ScDrF4C_1633_HRSCAF_2961-augustus-gene-683.4-mRNA-1	ScDrF4C_1633_HRSCAF_2961	68297270	68298597	NAC domain containing protein 80	GO:0006355;GO:0003700;GO:0005634
AT5G08790.1	maker-ScDrF4C_3_HRSCAF_117-augustus-gene-939.8-mRNA-1	ScDrF4C_3_HRSCAF_117	93988108	93989520	NAC (No Apical Meristem) domain transcriptional regulator superfamily protein	GO:0045892;GO:0009751;GO:0005515;GO:0009793;GO:0010150;GO:0005634;GO:0010099;GO:0003700;GO:0045893;GO:0009620;GO:0009416;GO:0008361;GO:0009611;GO:0009753;GO:0043565;GO:0009744;GO:0043424
AT5G08790.1	maker-ScDrF4C_3_HRSCAF_117-snap-gene-939.20-mRNA-1	ScDrF4C_3_HRSCAF_117	93944223	93945711	NAC (No Apical Meristem) domain transcriptional regulator superfamily protein	GO:0045892;GO:0009751;GO:0005515;GO:0009793;GO:0010150;GO:0005634;GO:0010099;GO:0003700;GO:0045893;GO:0009620;GO:0009416;GO:0008361;GO:0009611;GO:0009753;GO:0043565;GO:0009744;GO:0043424
AT5G08790.1	snap_masked-ScDrF4C_1633_HRSCAF_2961-processed-gene-20.11-mRNA-1	ScDrF4C_1633_HRSCAF_2961	2034532	2034816	NAC (No Apical Meristem) domain transcriptional regulator superfamily protein	GO:0045892;GO:0009751;GO:0005515;GO:0009793;GO:0010150;GO:0005634;GO:0010099;GO:0003700;GO:0045893;GO:0009620;GO:0009416;GO:0008361;GO:0009611;GO:0009753;GO:0043565;GO:0009744;GO:0043424
AT5G08790.1	snap_masked-ScDrF4C_1633_HRSCAF_2961-processed-gene-20.14-mRNA-1	ScDrF4C_1633_HRSCAF_2961	2054636	2054884	NAC (No Apical Meristem) domain transcriptional regulator superfamily protein	GO:0045892;GO:0009751;GO:0005515;GO:0009793;GO:0010150;GO:0005634;GO:0010099;GO:0003700;GO:0045893;GO:0009620;GO:0009416;GO:0008361;GO:0009611;GO:0009753;GO:0043565;GO:0009744;GO:0043424
AT5G08790.1	snap_masked-ScDrF4C_1633_HRSCAF_2961-processed-gene-20.9-mRNA-1	ScDrF4C_1633_HRSCAF_2961	2024403	2024699	NAC (No Apical Meristem) domain transcriptional regulator superfamily protein	GO:0045892;GO:0009751;GO:0005515;GO:0009793;GO:0010150;GO:0005634;GO:0010099;GO:0003700;GO:0045893;GO:0009620;GO:0009416;GO:0008361;GO:0009611;GO:0009753;GO:0043565;GO:0009744;GO:0043424
AT5G09360.1	maker-ScDrF4C_16_HRSCAF_437-snap-gene-1155.19-mRNA-1	ScDrF4C_16_HRSCAF_437	115545528	115548782	laccase 14	GO:0052716;GO:0016491;GO:0005507;GO:0005576
AT5G09360.1	maker-ScDrF4C_1_HRSCAF_12-augustus-gene-554.5-mRNA-1	ScDrF4C_1_HRSCAF_12	55397498	55398049	laccase 14	GO:0052716;GO:0016491;GO:0005507;GO:0005576
AT5G09360.1	maker-ScDrF4C_1_HRSCAF_12-snap-gene-554.7-mRNA-1	ScDrF4C_1_HRSCAF_12	55390609	55393049	laccase 14	GO:0052716;GO:0016491;GO:0005507;GO:0005576
AT5G10140.1	maker-ScDrF4C_21_HRSCAF_572-snap-gene-730.1-mRNA-1	ScDrF4C_21_HRSCAF_572	73016271	73028328	K-box region and MADS-box transcription factor family protein	GO:0005515;GO:0010582;GO:0009910;GO:0005634;GO:0043565;GO:0000976;GO:0003700;GO:0000977;GO:0000981;GO:0010048;GO:0045944;GO:0046983;GO:0008134;GO:0009266;GO:0042752
AT5G10250.1	maker-ScDrF4C_27_HRSCAF_778-augustus-gene-56.18-mRNA-1	ScDrF4C_27_HRSCAF_778	5623542	5625255	Phototropic-responsive NPH3 family protein	GO:0010588;GO:0080022;GO:0048367;GO:0016567;GO:0010087;GO:0010305
AT5G10450.4	maker-ScDrF4C_16_HRSCAF_437-augustus-gene-236.5-mRNA-1	ScDrF4C_16_HRSCAF_437	23617925	23620614	G-box regulating factor 6	GO:0009742;GO:0005515;GO:0005634;GO:0045732;GO:0045309;GO:0005886;GO:0009409;GO:0005737;GO:0005829;GO:0016310;GO:0050826
AT5G10450.4	maker-ScDrF4C_1_HRSCAF_12-snap-gene-587.7-mRNA-1	ScDrF4C_1_HRSCAF_12	58766383	58769339	G-box regulating factor 6	GO:0009742;GO:0005515;GO:0005634;GO:0045732;GO:0045309;GO:0005886;GO:0009409;GO:0005737;GO:0005829;GO:0016310;GO:0050826
AT5G10510.3	maker-ScDrF4C_28_HRSCAF_834-snap-gene-365.1-mRNA-1	ScDrF4C_28_HRSCAF_834	36577743	36581229	AINTEGUMENTA-like 6	GO:0000976;GO:0048364;GO:0010492;GO:0060774;GO:0060772;GO:0006355;GO:0003677;GO:0003700;GO:0005634;GO:0010080;GO:0035265;GO:0060771;GO:0010311;GO:0009908;GO:1905392
AT5G11260.1	snap_masked-ScDrF4C_24_HRSCAF_619-processed-gene-28.0-mRNA-1	ScDrF4C_24_HRSCAF_619	2802865	2803053	Basic-leucine zipper (bZIP) transcription factor family protein	GO:0003690;GO:0009958;GO:0009963;GO:0010017;GO:0005515;GO:0003700;GO:0010099;GO:0009787;GO:0009740;GO:0003677;GO:0010218;GO:0010224;GO:0009640;GO:0009737;GO:0005634;GO:0006355;GO:0042753;GO:0031539;GO:0010114;GO:0080167
AT5G11260.1	snap_masked-ScDrF4C_3_HRSCAF_117-processed-gene-788.0-mRNA-1	ScDrF4C_3_HRSCAF_117	78845869	78846057	Basic-leucine zipper (bZIP) transcription factor family protein	GO:0003690;GO:0009958;GO:0009963;GO:0010017;GO:0005515;GO:0003700;GO:0010099;GO:0009787;GO:0009740;GO:0003677;GO:0010218;GO:0010224;GO:0009640;GO:0009737;GO:0005634;GO:0006355;GO:0042753;GO:0031539;GO:0010114;GO:0080167
AT5G11530.1	augustus_masked-ScDrF4C_23_HRSCAF_597-processed-gene-8.7-mRNA-1	ScDrF4C_23_HRSCAF_597	793292	797273	embryonic flower 1 (EMF1)	GO:1902464;GO:0005634;GO:0009910;GO:0009791;GO:1901000;GO:0009909;GO:0070734;GO:0045892;GO:0048367;GO:0016571;GO:0003697;GO:0010022;GO:0003723;GO:0042538;GO:0005515;GO:0003690
AT5G11950.1	maker-ScDrF4C_1634_HRSCAF_2962-snap-gene-67.12-mRNA-1	ScDrF4C_1634_HRSCAF_2962	6750240	6752765	Putative lysine decarboxylase family protein	GO:0016799;GO:0005829;GO:0009691;GO:0005634;GO:0042803;GO:0005886;GO:0005737
AT5G11950.1	maker-ScDrF4C_24_HRSCAF_619-augustus-gene-862.2-mRNA-1	ScDrF4C_24_HRSCAF_619	86234001	86237390	Putative lysine decarboxylase family protein	GO:0016799;GO:0005829;GO:0009691;GO:0005634;GO:0042803;GO:0005886;GO:0005737
AT5G12870.1	augustus_masked-ScDrF4C_1633_HRSCAF_2961-processed-gene-27.5-mRNA-1	ScDrF4C_1633_HRSCAF_2961	2768548	2768847	myb domain protein 46	GO:0003700;GO:2000652;GO:0045893;GO:0005634;GO:0050832;GO:1901348;GO:0009834
AT5G13290.2	maker-ScDrF4C_21_HRSCAF_572-snap-gene-2.18-mRNA-1	ScDrF4C_21_HRSCAF_572	277360	278510	Protein kinase superfamily protein	GO:0005886;GO:0010082;GO:0009909;GO:0010075;GO:0006468;GO:0004675;GO:0002229;GO:0042742;GO:0033612;GO:0005739;GO:0010073;GO:0006952;GO:0005515;GO:0005102
AT5G13530.1	augustus_masked-ScDrF4C_1633_HRSCAF_2961-processed-gene-80.2-mRNA-1	ScDrF4C_1633_HRSCAF_2961	8034995	8036512	protein kinases;ubiquitin-protein ligases	GO:0005515;GO:0009738;GO:0005802;GO:0004842;GO:0004672;GO:0009788;GO:0045324;GO:0009737;GO:0005622;GO:0048589;GO:0006468;GO:0016567;GO:0016197;GO:0005737;GO:0006952;GO:0005769;GO:0043621;GO:0005524;GO:0032940
AT5G13530.1	maker-ScDrF4C_18_HRSCAF_503-augustus-gene-897.3-mRNA-1	ScDrF4C_18_HRSCAF_503	89755761	89765742	protein kinases;ubiquitin-protein ligases	GO:0005515;GO:0009738;GO:0005802;GO:0004842;GO:0004672;GO:0009788;GO:0045324;GO:0009737;GO:0005622;GO:0048589;GO:0006468;GO:0016567;GO:0016197;GO:0005737;GO:0006952;GO:0005769;GO:0043621;GO:0005524;GO:0032940
AT5G13710.1	maker-ScDrF4C_21_HRSCAF_572-snap-gene-124.0-mRNA-1	ScDrF4C_21_HRSCAF_572	12481826	12485936	sterol methyltransferase 1	GO:0009793;GO:0009506;GO:0005783;GO:0003838;GO:0016126;GO:0005773;GO:0009536
AT5G13710.1	maker-ScDrF4C_6_HRSCAF_209-augustus-gene-259.1-mRNA-1	ScDrF4C_6_HRSCAF_209	25975289	25981745	sterol methyltransferase 1	GO:0009793;GO:0009506;GO:0005783;GO:0003838;GO:0016126;GO:0005773;GO:0009536
AT5G13710.1	maker-ScDrF4C_7_HRSCAF_245-augustus-gene-97.1-mRNA-1	ScDrF4C_7_HRSCAF_245	9782112	9787459	sterol methyltransferase 1	GO:0009793;GO:0009506;GO:0005783;GO:0003838;GO:0016126;GO:0005773;GO:0009536
AT5G13840.1	maker-ScDrF4C_14_HRSCAF_375-augustus-gene-535.1-mRNA-1	ScDrF4C_14_HRSCAF_375	53516302	53519323	FIZZY-related 3	GO:0005515;GO:1904668;GO:1990757;GO:0031145;GO:1905786;GO:0005634;GO:0010997;GO:0005680;GO:0016567
AT5G14170.1	maker-ScDrF4C_14_HRSCAF_375-snap-gene-308.2-mRNA-1	ScDrF4C_14_HRSCAF_375	30884925	30887115	SWIB/MDM2 domain superfamily protein	GO:0005515;GO:0006281;GO:0005634;GO:0009909;GO:2000024;GO:0048364;GO:0010468;GO:0010224
AT5G14170.1	maker-ScDrF4C_23_HRSCAF_597-augustus-gene-315.8-mRNA-1	ScDrF4C_23_HRSCAF_597	31533799	31536346	SWIB/MDM2 domain superfamily protein	GO:0005515;GO:0006281;GO:0005634;GO:0009909;GO:2000024;GO:0048364;GO:0010468;GO:0010224
AT5G15580.1	maker-ScDrF4C_15_HRSCAF_396-snap-gene-854.9-mRNA-1	ScDrF4C_15_HRSCAF_396	85452781	85456398	longifolia1	GO:0009826;GO:0051513;GO:0005515;GO:0005829;GO:0005634
AT5G15580.1	maker-ScDrF4C_1633_HRSCAF_2961-augustus-gene-668.10-mRNA-1	ScDrF4C_1633_HRSCAF_2961	66870344	66873608	longifolia1	GO:0009826;GO:0051513;GO:0005515;GO:0005829;GO:0005634
AT5G15580.1	maker-ScDrF4C_20_HRSCAF_566-snap-gene-823.0-mRNA-1	ScDrF4C_20_HRSCAF_566	82355522	82357999	longifolia1	GO:0009826;GO:0051513;GO:0005515;GO:0005829;GO:0005634
AT5G15580.1	maker-ScDrF4C_28_HRSCAF_834-augustus-gene-616.5-mRNA-1	ScDrF4C_28_HRSCAF_834	61609803	61613385	longifolia1	GO:0009826;GO:0051513;GO:0005515;GO:0005829;GO:0005634
AT5G16530.1	maker-ScDrF4C_10_HRSCAF_299-snap-gene-571.2-mRNA-1	ScDrF4C_10_HRSCAF_299	57154072	57156523	Auxin efflux carrier family protein	GO:0009555;GO:0009926;GO:0055085;GO:0005886;GO:0010315;GO:0080162;GO:0010329;GO:0010252;GO:0005783;GO:0080161
AT5G16530.1	maker-ScDrF4C_116_HRSCAF_1174-augustus-gene-525.4-mRNA-1	ScDrF4C_116_HRSCAF_1174	52523569	52526361	Auxin efflux carrier family protein	GO:0009555;GO:0009926;GO:0055085;GO:0005886;GO:0010315;GO:0080162;GO:0010329;GO:0010252;GO:0005783;GO:0080161
AT5G16560.1	maker-ScDrF4C_19_HRSCAF_560-augustus-gene-588.7-mRNA-1	ScDrF4C_19_HRSCAF_560	58822667	58824354	Homeodomain-like superfamily protein	GO:0009944;GO:0006355;GO:1905392;GO:0010051;GO:0048481;GO:0009943;GO:0005634;GO:0048440;GO:0003700;GO:0005515;GO:0009956;GO:0010158;GO:0000976
AT5G16560.1	maker-ScDrF4C_27_HRSCAF_778-snap-gene-313.12-mRNA-1	ScDrF4C_27_HRSCAF_778	31362419	31367700	Homeodomain-like superfamily protein	GO:0009944;GO:0006355;GO:1905392;GO:0010051;GO:0048481;GO:0009943;GO:0005634;GO:0048440;GO:0003700;GO:0005515;GO:0009956;GO:0010158;GO:0000976
AT5G16560.1	maker-ScDrF4C_28_HRSCAF_834-augustus-gene-438.0-mRNA-1	ScDrF4C_28_HRSCAF_834	43793000	43794780	Homeodomain-like superfamily protein	GO:0009944;GO:0006355;GO:1905392;GO:0010051;GO:0048481;GO:0009943;GO:0005634;GO:0048440;GO:0003700;GO:0005515;GO:0009956;GO:0010158;GO:0000976
AT5G16780.1	maker-ScDrF4C_17_HRSCAF_438-augustus-gene-529.1-mRNA-1	ScDrF4C_17_HRSCAF_438	52897150	52898074	SART-1 family	GO:0048367;GO:0048366;GO:0010588;GO:0046540;GO:0005634;GO:0048528;GO:0045292;GO:0005730;GO:0009908;GO:0000481;GO:0003674;GO:0010087;GO:0010305;GO:0048364;GO:0009933
AT5G17420.1	maker-ScDrF4C_11_HRSCAF_313-augustus-gene-883.1-mRNA-1	ScDrF4C_11_HRSCAF_313	88332784	88337857	Cellulose synthase family protein	GO:0009833;GO:0009834;GO:0009832;GO:0030244;GO:0005886;GO:0016759;GO:0010330;GO:0005515;GO:0005802;GO:0016760;GO:0010400;GO:0009507;GO:0005794
AT5G17420.1	maker-ScDrF4C_1633_HRSCAF_2961-augustus-gene-152.11-mRNA-1	ScDrF4C_1633_HRSCAF_2961	15221538	15225799	Cellulose synthase family protein	GO:0009833;GO:0009834;GO:0009832;GO:0030244;GO:0005886;GO:0016759;GO:0010330;GO:0005515;GO:0005802;GO:0016760;GO:0010400;GO:0009507;GO:0005794
AT5G17420.1	maker-ScDrF4C_20_HRSCAF_566-snap-gene-333.0-mRNA-1	ScDrF4C_20_HRSCAF_566	33339197	33343226	Cellulose synthase family protein	GO:0009833;GO:0009834;GO:0009832;GO:0030244;GO:0005886;GO:0016759;GO:0010330;GO:0005515;GO:0005802;GO:0016760;GO:0010400;GO:0009507;GO:0005794
AT5G17420.1	maker-ScDrF4C_30_HRSCAF_923-augustus-gene-136.0-mRNA-1	ScDrF4C_30_HRSCAF_923	13601293	13606320	Cellulose synthase family protein	GO:0009833;GO:0009834;GO:0009832;GO:0030244;GO:0005886;GO:0016759;GO:0010330;GO:0005515;GO:0005802;GO:0016760;GO:0010400;GO:0009507;GO:0005794
AT5G17690.1	maker-ScDrF4C_18_HRSCAF_503-snap-gene-913.4-mRNA-1	ScDrF4C_18_HRSCAF_503	91386092	91388363	like heterochromatin protein (LHP1)	GO:0045892;GO:0009507;GO:0009910;GO:0006325;GO:0003682;GO:0005634;GO:0006342;GO:0005515;GO:0048573;GO:0010048;GO:0003677;GO:0035064;GO:0043565;GO:0045814;GO:0045857;GO:0000791;GO:0009825;GO:0010016;GO:0005720;GO:0003935;GO:0009648
AT5G18270.1	maker-ScDrF4C_1633_HRSCAF_2961-augustus-gene-56.17-mRNA-1	ScDrF4C_1633_HRSCAF_2961	5685735	5687378	Arabidopsis NAC domain containing protein 87	GO:0000976;GO:0006355;GO:0005634;GO:0005737;GO:0003700
AT5G18270.1	maker-ScDrF4C_1_HRSCAF_12-augustus-gene-857.0-mRNA-1	ScDrF4C_1_HRSCAF_12	85720805	85723568	Arabidopsis NAC domain containing protein 87	GO:0000976;GO:0006355;GO:0005634;GO:0005737;GO:0003700
AT5G18830.3	maker-ScDrF4C_25_HRSCAF_627-augustus-gene-400.1-mRNA-1	ScDrF4C_25_HRSCAF_627	40001341	40013569	squamosa promoter binding protein-like 7	GO:0003700;GO:0005634;GO:0005515;GO:0006355;GO:0035874;GO:0016607;GO:0042803;GO:0003677;GO:0048638;GO:0055070
AT5G18830.3	maker-ScDrF4C_3_HRSCAF_117-augustus-gene-504.7-mRNA-1	ScDrF4C_3_HRSCAF_117	50433277	50437379	squamosa promoter binding protein-like 7	GO:0003700;GO:0005634;GO:0005515;GO:0006355;GO:0035874;GO:0016607;GO:0042803;GO:0003677;GO:0048638;GO:0055070
AT5G19530.1	maker-ScDrF4C_1634_HRSCAF_2962-snap-gene-631.0-mRNA-1	ScDrF4C_1634_HRSCAF_2962	63097080	63102600	S-adenosyl-L-methionine-dependent methyltransferases superfamily protein	GO:0005737;GO:0009926;GO:0009826;GO:0048759;GO:0005634;GO:0016768;GO:0010487;GO:0006596;GO:0010087
AT5G19530.1	maker-ScDrF4C_17_HRSCAF_438-augustus-gene-402.8-mRNA-1	ScDrF4C_17_HRSCAF_438	40273244	40275273	S-adenosyl-L-methionine-dependent methyltransferases superfamily protein	GO:0005737;GO:0009926;GO:0009826;GO:0048759;GO:0005634;GO:0016768;GO:0010487;GO:0006596;GO:0010087
AT5G19530.1	maker-ScDrF4C_1_HRSCAF_12-snap-gene-388.0-mRNA-1	ScDrF4C_1_HRSCAF_12	38860660	38867429	S-adenosyl-L-methionine-dependent methyltransferases superfamily protein	GO:0005737;GO:0009926;GO:0009826;GO:0048759;GO:0005634;GO:0016768;GO:0010487;GO:0006596;GO:0010087
AT5G20320.1	snap_masked-ScDrF4C_11_HRSCAF_313-processed-gene-31.9-mRNA-1	ScDrF4C_11_HRSCAF_313	3145685	3145927	dicer-like 4	GO:0051607;GO:0051214;GO:0009616;GO:0005515;GO:0010267;GO:0030422;GO:0005634;GO:0010050;GO:0010599;GO:0004525;GO:0010216;GO:0005524;GO:0005737;GO:0006353;GO:0003677;GO:0006396;GO:0005829
AT5G21930.1	maker-ScDrF4C_1632_HRSCAF_2960-snap-gene-731.0-mRNA-1	ScDrF4C_1632_HRSCAF_2960	73160514	73169469	P-type ATPase of Arabidopsis 2	GO:0009535;GO:0006825;GO:0016021;GO:0009767;GO:0043682;GO:0019829;GO:0030001;GO:0009507;GO:0005375
AT5G22220.2	maker-ScDrF4C_10_HRSCAF_299-snap-gene-426.2-mRNA-1	ScDrF4C_10_HRSCAF_299	42604234	42610067	E2F transcription factor 1	GO:0005515;GO:0000122;GO:0051446;GO:0009733;GO:0045893;GO:0008284;GO:0003677;GO:0005737;GO:0046983;GO:0010090;GO:0003700;GO:0043565;GO:0051726;GO:0051302;GO:0008134;GO:0000981;GO:0045944;GO:0005634;GO:0090575
AT5G22220.2	maker-ScDrF4C_116_HRSCAF_1174-snap-gene-394.8-mRNA-1	ScDrF4C_116_HRSCAF_1174	39481573	39486969	E2F transcription factor 1	GO:0005515;GO:0000122;GO:0051446;GO:0009733;GO:0045893;GO:0008284;GO:0003677;GO:0005737;GO:0046983;GO:0010090;GO:0003700;GO:0043565;GO:0051726;GO:0051302;GO:0008134;GO:0000981;GO:0045944;GO:0005634;GO:0090575
AT5G22220.2	maker-ScDrF4C_3_HRSCAF_117-augustus-gene-876.8-mRNA-1	ScDrF4C_3_HRSCAF_117	87682296	87687176	E2F transcription factor 1	GO:0005515;GO:0000122;GO:0051446;GO:0009733;GO:0045893;GO:0008284;GO:0003677;GO:0005737;GO:0046983;GO:0010090;GO:0003700;GO:0043565;GO:0051726;GO:0051302;GO:0008134;GO:0000981;GO:0045944;GO:0005634;GO:0090575
AT5G23150.1	maker-ScDrF4C_20_HRSCAF_566-augustus-gene-100.2-mRNA-1	ScDrF4C_20_HRSCAF_566	10017677	10027247	Tudor/PWWP/MBT domain-containing protein	GO:0048497;GO:0009910;GO:0006397;GO:0043481;GO:0048510;GO:0005634;GO:0003700
AT5G23150.1	maker-ScDrF4C_28_HRSCAF_834-snap-gene-814.0-mRNA-1	ScDrF4C_28_HRSCAF_834	81453902	81461864	Tudor/PWWP/MBT domain-containing protein	GO:0048497;GO:0009910;GO:0006397;GO:0043481;GO:0048510;GO:0005634;GO:0003700
AT5G23570.1	maker-ScDrF4C_17_HRSCAF_438-augustus-gene-78.11-mRNA-1	ScDrF4C_17_HRSCAF_438	7817650	7819554	XS domain-containing protein / XS zinc finger domain-containing protein-related	GO:0010025;GO:0005737;GO:0009616;GO:0010267;GO:0031047;GO:0051607;GO:0005783;GO:0010050;GO:0005829
AT5G23570.1	maker-ScDrF4C_26_HRSCAF_729-augustus-gene-968.25-mRNA-1	ScDrF4C_26_HRSCAF_729	96851065	96853878	XS domain-containing protein / XS zinc finger domain-containing protein-related	GO:0010025;GO:0005737;GO:0009616;GO:0010267;GO:0031047;GO:0051607;GO:0005783;GO:0010050;GO:0005829
AT5G23570.1	maker-ScDrF4C_30_HRSCAF_923-augustus-gene-976.21-mRNA-1	ScDrF4C_30_HRSCAF_923	97674251	97677998	XS domain-containing protein / XS zinc finger domain-containing protein-related	GO:0010025;GO:0005737;GO:0009616;GO:0010267;GO:0031047;GO:0051607;GO:0005783;GO:0010050;GO:0005829
AT5G23570.1	maker-ScDrF4C_30_HRSCAF_923-augustus-gene-977.0-mRNA-1	ScDrF4C_30_HRSCAF_923	97698532	97702056	XS domain-containing protein / XS zinc finger domain-containing protein-related	GO:0010025;GO:0005737;GO:0009616;GO:0010267;GO:0031047;GO:0051607;GO:0005783;GO:0010050;GO:0005829
AT5G23570.1	snap_masked-ScDrF4C_11_HRSCAF_313-processed-gene-53.2-mRNA-1	ScDrF4C_11_HRSCAF_313	5313597	5314259	XS domain-containing protein / XS zinc finger domain-containing protein-related	GO:0010025;GO:0005737;GO:0009616;GO:0010267;GO:0031047;GO:0051607;GO:0005783;GO:0010050;GO:0005829
AT5G23850.1	maker-ScDrF4C_14_HRSCAF_375-snap-gene-438.0-mRNA-1	ScDrF4C_14_HRSCAF_375	43840547	43843320	Arabidopsis thaliana protein of unknown function (DUF821)	GO:0005802;GO:0005794;GO:0005768;GO:0005576
AT5G23850.1	maker-ScDrF4C_23_HRSCAF_597-augustus-gene-432.1-mRNA-1	ScDrF4C_23_HRSCAF_597	43267595	43272601	Arabidopsis thaliana protein of unknown function (DUF821)	GO:0005802;GO:0005794;GO:0005768;GO:0005576
AT5G25060.1	maker-ScDrF4C_1632_HRSCAF_2960-snap-gene-120.5-mRNA-1	ScDrF4C_1632_HRSCAF_2960	12000712	12007401	RNA recognition motif (RRM)-containing protein	GO:0005634
AT5G27030.2	maker-ScDrF4C_16_HRSCAF_437-augustus-gene-787.0-mRNA-1	ScDrF4C_16_HRSCAF_437	78738122	78746549	TOPLESS-related 3	GO:0005515;GO:0006355;GO:0010072;GO:0005737
AT5G33320.1	maker-ScDrF4C_16_HRSCAF_437-snap-gene-44.1-mRNA-1	ScDrF4C_16_HRSCAF_437	4480644	4485096	Glucose-6-phosphate/phosphate translocator-related	GO:0009536;GO:0009941;GO:0009528;GO:0015297;GO:0009507;GO:0015120;GO:0015714;GO:0015713;GO:0005739;GO:0015121;GO:0022857;GO:0005794
AT5G33320.1	maker-ScDrF4C_1_HRSCAF_12-augustus-gene-58.7-mRNA-1	ScDrF4C_1_HRSCAF_12	5837812	5842018	Glucose-6-phosphate/phosphate translocator-related	GO:0009536;GO:0009941;GO:0009528;GO:0015297;GO:0009507;GO:0015120;GO:0015714;GO:0015713;GO:0005739;GO:0015121;GO:0022857;GO:0005794
AT5G33320.1	maker-ScDrF4C_29_HRSCAF_836-snap-gene-89.7-mRNA-1	ScDrF4C_29_HRSCAF_836	8955011	8958453	Glucose-6-phosphate/phosphate translocator-related	GO:0009536;GO:0009941;GO:0009528;GO:0015297;GO:0009507;GO:0015120;GO:0015714;GO:0015713;GO:0005739;GO:0015121;GO:0022857;GO:0005794
AT5G35550.1	maker-ScDrF4C_23_HRSCAF_597-augustus-gene-941.19-mRNA-1	ScDrF4C_23_HRSCAF_597	94168335	94168979	Duplicated homeodomain-like superfamily protein	GO:0010023;GO:0005515;GO:0006633;GO:0005634;GO:0003700;GO:0006970;GO:0030154
AT5G41410.1	maker-ScDrF4C_1634_HRSCAF_2962-augustus-gene-8.30-mRNA-1	ScDrF4C_1634_HRSCAF_2962	828697	831220	POX (plant homeobox) family protein	GO:0005515;GO:0005634;GO:0000978;GO:0006357;GO:0048481;GO:0003700;GO:0005829;GO:0009506
AT5G41410.1	maker-ScDrF4C_20_HRSCAF_566-augustus-gene-20.9-mRNA-1	ScDrF4C_20_HRSCAF_566	2045095	2047884	POX (plant homeobox) family protein	GO:0005515;GO:0005634;GO:0000978;GO:0006357;GO:0048481;GO:0003700;GO:0005829;GO:0009506
AT5G42190.1	maker-ScDrF4C_18_HRSCAF_503-augustus-gene-679.0-mRNA-1	ScDrF4C_18_HRSCAF_503	67955837	67958007	E3 ubiquitin ligase SCF complex subunit SKP1/ASK1 family protein	GO:0009793;GO:0005515;GO:0005634;GO:0006511;GO:0005737;GO:0016567;GO:0097602;GO:0031146;GO:0019005;GO:0005829;GO:0009536
AT5G42190.1	maker-ScDrF4C_20_HRSCAF_566-augustus-gene-931.22-mRNA-1	ScDrF4C_20_HRSCAF_566	93154092	93155834	E3 ubiquitin ligase SCF complex subunit SKP1/ASK1 family protein	GO:0009793;GO:0005515;GO:0005634;GO:0006511;GO:0005737;GO:0016567;GO:0097602;GO:0031146;GO:0019005;GO:0005829;GO:0009536
AT5G42190.1	maker-ScDrF4C_27_HRSCAF_778-augustus-gene-146.5-mRNA-1	ScDrF4C_27_HRSCAF_778	14589746	14591471	E3 ubiquitin ligase SCF complex subunit SKP1/ASK1 family protein	GO:0009793;GO:0005515;GO:0005634;GO:0006511;GO:0005737;GO:0016567;GO:0097602;GO:0031146;GO:0019005;GO:0005829;GO:0009536
AT5G42630.1	maker-ScDrF4C_29_HRSCAF_836-snap-gene-722.2-mRNA-1	ScDrF4C_29_HRSCAF_836	72245381	72249028	Homeodomain-like superfamily protein	GO:0080060;GO:0003700;GO:0006355;GO:0048481;GO:0005634;GO:0005618
AT5G42970.1	maker-ScDrF4C_1634_HRSCAF_2962-snap-gene-508.0-mRNA-1	ScDrF4C_1634_HRSCAF_2962	50873846	50880144	Proteasome component (PCI) domain protein	GO:0005515;GO:0010100;GO:0000338;GO:0005829;GO:0008180;GO:0019784;GO:0010971;GO:0009640
AT5G42970.1	maker-ScDrF4C_1_HRSCAF_12-augustus-gene-172.1-mRNA-1	ScDrF4C_1_HRSCAF_12	17267798	17275581	Proteasome component (PCI) domain protein	GO:0005515;GO:0010100;GO:0000338;GO:0005829;GO:0008180;GO:0019784;GO:0010971;GO:0009640
AT5G43270.2	augustus_masked-ScDrF4C_7_HRSCAF_245-processed-gene-4.0-mRNA-1	ScDrF4C_7_HRSCAF_245	432696	435290	squamosa promoter binding protein-like 2	GO:0048653;GO:0000976;GO:0090356;GO:0005634;GO:0003700;GO:0048510;GO:0006355
AT5G43270.2	maker-ScDrF4C_11_HRSCAF_313-augustus-gene-1039.3-mRNA-1	ScDrF4C_11_HRSCAF_313	103948776	103950420	squamosa promoter binding protein-like 2	GO:0048653;GO:0000976;GO:0090356;GO:0005634;GO:0003700;GO:0048510;GO:0006355
AT5G43270.2	maker-ScDrF4C_24_HRSCAF_619-augustus-gene-884.4-mRNA-1	ScDrF4C_24_HRSCAF_619	88392008	88393600	squamosa promoter binding protein-like 2	GO:0048653;GO:0000976;GO:0090356;GO:0005634;GO:0003700;GO:0048510;GO:0006355
AT5G43270.2	maker-ScDrF4C_28_HRSCAF_834-augustus-gene-828.8-mRNA-1	ScDrF4C_28_HRSCAF_834	82813183	82815031	squamosa promoter binding protein-like 2	GO:0048653;GO:0000976;GO:0090356;GO:0005634;GO:0003700;GO:0048510;GO:0006355
AT5G44030.1	maker-ScDrF4C_19_HRSCAF_560-augustus-gene-894.12-mRNA-1	ScDrF4C_19_HRSCAF_560	89459714	89461721	cellulose synthase A4	GO:0030244;GO:0005886;GO:0050832;GO:0005515;GO:0042742;GO:0005802;GO:0016760;GO:0016759;GO:0009833;GO:0005794;GO:0009834;GO:0009832;GO:0016757
AT5G44700.1	maker-ScDrF4C_17_HRSCAF_438-snap-gene-774.0-mRNA-1	ScDrF4C_17_HRSCAF_438	77414861	77416201	Leucine-rich repeat transmembrane protein kinase	GO:0048226;GO:0009793;GO:0042659;GO:0005515;GO:0006468;GO:2000280;GO:2000067;GO:0090708;GO:0005886;GO:0090558;GO:0009553;GO:0051302
AT5G45340.1	maker-ScDrF4C_1632_HRSCAF_2960-augustus-gene-105.0-mRNA-1	ScDrF4C_1632_HRSCAF_2960	10548789	10551337	cytochrome P450, family 707, subfamily A, polypeptide 3	GO:0009414;GO:0009507;GO:0016491;GO:0009687;GO:0046345;GO:0016709;GO:0005506;GO:0009639;GO:0055114;GO:0016125;GO:0071456;GO:0010295;GO:0004497;GO:0020037
AT5G45340.1	maker-ScDrF4C_1634_HRSCAF_2962-snap-gene-46.2-mRNA-1	ScDrF4C_1634_HRSCAF_2962	4654814	4656732	cytochrome P450, family 707, subfamily A, polypeptide 3	GO:0009414;GO:0009507;GO:0016491;GO:0009687;GO:0046345;GO:0016709;GO:0005506;GO:0009639;GO:0055114;GO:0016125;GO:0071456;GO:0010295;GO:0004497;GO:0020037
AT5G45340.1	maker-ScDrF4C_20_HRSCAF_566-snap-gene-154.0-mRNA-1	ScDrF4C_20_HRSCAF_566	15404628	15406821	cytochrome P450, family 707, subfamily A, polypeptide 3	GO:0009414;GO:0009507;GO:0016491;GO:0009687;GO:0046345;GO:0016709;GO:0005506;GO:0009639;GO:0055114;GO:0016125;GO:0071456;GO:0010295;GO:0004497;GO:0020037
AT5G45890.1	augustus_masked-ScDrF4C_1632_HRSCAF_2960-processed-gene-337.1-mRNA-1	ScDrF4C_1632_HRSCAF_2960	33739016	33740132	senescence-associated gene 12	GO:0080187;GO:0009735;GO:0009733;GO:0009817;GO:0010150;GO:0009723;GO:0051603;GO:0010224;GO:0009507;GO:0005764;GO:0009749;GO:0008234;GO:0004197;GO:0007568;GO:0010282;GO:0009750;GO:0009744;GO:0005615
AT5G45890.1	maker-ScDrF4C_26_HRSCAF_729-snap-gene-209.2-mRNA-1	ScDrF4C_26_HRSCAF_729	20917185	20918404	senescence-associated gene 12	GO:0080187;GO:0009735;GO:0009733;GO:0009817;GO:0010150;GO:0009723;GO:0051603;GO:0010224;GO:0009507;GO:0005764;GO:0009749;GO:0008234;GO:0004197;GO:0007568;GO:0010282;GO:0009750;GO:0009744;GO:0005615
AT5G45890.1	maker-ScDrF4C_26_HRSCAF_729-snap-gene-209.3-mRNA-1	ScDrF4C_26_HRSCAF_729	20946814	20948206	senescence-associated gene 12	GO:0080187;GO:0009735;GO:0009733;GO:0009817;GO:0010150;GO:0009723;GO:0051603;GO:0010224;GO:0009507;GO:0005764;GO:0009749;GO:0008234;GO:0004197;GO:0007568;GO:0010282;GO:0009750;GO:0009744;GO:0005615
AT5G45890.1	maker-ScDrF4C_26_HRSCAF_729-snap-gene-210.0-mRNA-1	ScDrF4C_26_HRSCAF_729	20993688	21004967	senescence-associated gene 12	GO:0080187;GO:0009735;GO:0009733;GO:0009817;GO:0010150;GO:0009723;GO:0051603;GO:0010224;GO:0009507;GO:0005764;GO:0009749;GO:0008234;GO:0004197;GO:0007568;GO:0010282;GO:0009750;GO:0009744;GO:0005615
AT5G45890.1	maker-ScDrF4C_7_HRSCAF_245-snap-gene-659.19-mRNA-1	ScDrF4C_7_HRSCAF_245	65972989	65986127	senescence-associated gene 12	GO:0080187;GO:0009735;GO:0009733;GO:0009817;GO:0010150;GO:0009723;GO:0051603;GO:0010224;GO:0009507;GO:0005764;GO:0009749;GO:0008234;GO:0004197;GO:0007568;GO:0010282;GO:0009750;GO:0009744;GO:0005615
AT5G45890.1	maker-ScDrF4C_9_HRSCAF_291-augustus-gene-515.10-mRNA-1	ScDrF4C_9_HRSCAF_291	51506652	51507774	senescence-associated gene 12	GO:0080187;GO:0009735;GO:0009733;GO:0009817;GO:0010150;GO:0009723;GO:0051603;GO:0010224;GO:0009507;GO:0005764;GO:0009749;GO:0008234;GO:0004197;GO:0007568;GO:0010282;GO:0009750;GO:0009744;GO:0005615
AT5G46110.4	maker-ScDrF4C_21_HRSCAF_572-augustus-gene-757.4-mRNA-1	ScDrF4C_21_HRSCAF_572	75694033	75697078	Glucose-6-phosphate/phosphate translocator-related	GO:0035436;GO:0009643;GO:0009507;GO:0015713;GO:0071917;GO:0005794;GO:0009536;GO:0015297;GO:0022857;GO:0015717;GO:0015120
AT5G46110.4	maker-ScDrF4C_21_HRSCAF_572-augustus-gene-757.5-mRNA-1	ScDrF4C_21_HRSCAF_572	75744306	75748113	Glucose-6-phosphate/phosphate translocator-related	GO:0035436;GO:0009643;GO:0009507;GO:0015713;GO:0071917;GO:0005794;GO:0009536;GO:0015297;GO:0022857;GO:0015717;GO:0015120
AT5G46110.4	maker-ScDrF4C_22_HRSCAF_595-snap-gene-713.16-mRNA-1	ScDrF4C_22_HRSCAF_595	71326557	71341713	Glucose-6-phosphate/phosphate translocator-related	GO:0035436;GO:0009643;GO:0009507;GO:0015713;GO:0071917;GO:0005794;GO:0009536;GO:0015297;GO:0022857;GO:0015717;GO:0015120
AT5G46110.4	maker-ScDrF4C_7_HRSCAF_245-snap-gene-25.0-mRNA-1	ScDrF4C_7_HRSCAF_245	2497240	2504690	Glucose-6-phosphate/phosphate translocator-related	GO:0035436;GO:0009643;GO:0009507;GO:0015713;GO:0071917;GO:0005794;GO:0009536;GO:0015297;GO:0022857;GO:0015717;GO:0015120
AT5G46210.1	maker-ScDrF4C_19_HRSCAF_560-snap-gene-824.9-mRNA-1	ScDrF4C_19_HRSCAF_560	82479801	82486068	cullin4	GO:0005515;GO:0000151;GO:0031625;GO:0031461;GO:0048575;GO:0010182;GO:0006511;GO:0048366;GO:0000209;GO:0048825;GO:0009640;GO:0048367;GO:0010154;GO:0004842;GO:0080008;GO:0010100;GO:0006281;GO:0009755;GO:0005634;GO:0009908;GO:0009507;GO:0005829;GO:0016567
AT5G46210.1	maker-ScDrF4C_8_HRSCAF_266-augustus-gene-140.7-mRNA-1	ScDrF4C_8_HRSCAF_266	13997233	14001626	cullin4	GO:0005515;GO:0000151;GO:0031625;GO:0031461;GO:0048575;GO:0010182;GO:0006511;GO:0048366;GO:0000209;GO:0048825;GO:0009640;GO:0048367;GO:0010154;GO:0004842;GO:0080008;GO:0010100;GO:0006281;GO:0009755;GO:0005634;GO:0009908;GO:0009507;GO:0005829;GO:0016567
AT5G46240.1	maker-ScDrF4C_18_HRSCAF_503-snap-gene-878.6-mRNA-1	ScDrF4C_18_HRSCAF_503	87842962	87846950	potassium channel in Arabidopsis thaliana 1	GO:0005515;GO:0006813;GO:0005886;GO:0005242;GO:0042802;GO:0005634
AT5G46570.1	augustus_masked-ScDrF4C_15_HRSCAF_396-processed-gene-521.2-mRNA-1	ScDrF4C_15_HRSCAF_396	52163324	52168043	BR-signaling kinase 2	GO:0005886;GO:0006468;GO:0009742;GO:0005634
AT5G46570.1	maker-ScDrF4C_21_HRSCAF_572-snap-gene-213.11-mRNA-1	ScDrF4C_21_HRSCAF_572	21313833	21315835	BR-signaling kinase 2	GO:0005886;GO:0006468;GO:0009742;GO:0005634
AT5G46570.1	maker-ScDrF4C_7_HRSCAF_245-snap-gene-171.5-mRNA-1	ScDrF4C_7_HRSCAF_245	17118509	17123207	BR-signaling kinase 2	GO:0005886;GO:0006468;GO:0009742;GO:0005634
AT5G46570.1	snap_masked-ScDrF4C_6_HRSCAF_209-processed-gene-329.2-mRNA-1	ScDrF4C_6_HRSCAF_209	32978131	32978541	BR-signaling kinase 2	GO:0005886;GO:0006468;GO:0009742;GO:0005634
AT5G46700.1	maker-ScDrF4C_28_HRSCAF_834-augustus-gene-882.6-mRNA-1	ScDrF4C_28_HRSCAF_834	88275964	88278185	Tetraspanin family protein	GO:0010015;GO:0009506;GO:0009554;GO:0010305;GO:0005886;GO:0003674;GO:0009934;GO:0009933;GO:0009956
AT5G48100.1	maker-ScDrF4C_15_HRSCAF_396-augustus-gene-234.3-mRNA-1	ScDrF4C_15_HRSCAF_396	23462383	23463954	Laccase/Diphenol oxidase family protein	GO:0005507;GO:0009809;GO:0046688;GO:0009813;GO:0052716;GO:0010023;GO:0016491;GO:0005576
AT5G48160.1	maker-ScDrF4C_6_HRSCAF_209-augustus-gene-115.6-mRNA-1	ScDrF4C_6_HRSCAF_209	11565339	11567884	Protein of unknown function (DUF1423)	GO:0080022;GO:0005515;GO:0009793;GO:0042802;GO:0046740;GO:0010071;GO:0010078;GO:0005634;GO:0010492;GO:0010468
AT5G48820.2	maker-ScDrF4C_116_HRSCAF_1174-augustus-gene-505.4-mRNA-1	ScDrF4C_116_HRSCAF_1174	50541135	50544108	inhibitor/interactor with cyclin-dependent kinase	GO:0005515;GO:0030332;GO:0004861;GO:0045736;GO:0005634;GO:0007050
AT5G48820.2	maker-ScDrF4C_116_HRSCAF_1174-augustus-gene-714.14-mRNA-1	ScDrF4C_116_HRSCAF_1174	71452811	71453939	inhibitor/interactor with cyclin-dependent kinase	GO:0005515;GO:0030332;GO:0004861;GO:0045736;GO:0005634;GO:0007050
AT5G48820.2	maker-ScDrF4C_20_HRSCAF_566-snap-gene-178.0-mRNA-1	ScDrF4C_20_HRSCAF_566	17795636	17798687	inhibitor/interactor with cyclin-dependent kinase	GO:0005515;GO:0030332;GO:0004861;GO:0045736;GO:0005634;GO:0007050
AT5G48820.2	maker-ScDrF4C_2_HRSCAF_115-snap-gene-69.0-mRNA-1	ScDrF4C_2_HRSCAF_115	6892778	6896745	inhibitor/interactor with cyclin-dependent kinase	GO:0005515;GO:0030332;GO:0004861;GO:0045736;GO:0005634;GO:0007050
AT5G49330.1	augustus_masked-ScDrF4C_18_HRSCAF_503-processed-gene-135.3-mRNA-1	ScDrF4C_18_HRSCAF_503	13492294	13493749	myb domain protein 111	GO:1900386;GO:0009416;GO:0005634;GO:0051555;GO:0003700;GO:0010224
AT5G49330.1	augustus_masked-ScDrF4C_24_HRSCAF_619-processed-gene-46.2-mRNA-1	ScDrF4C_24_HRSCAF_619	4653288	4653953	myb domain protein 111	GO:1900386;GO:0009416;GO:0005634;GO:0051555;GO:0003700;GO:0010224
AT5G49330.1	augustus_masked-ScDrF4C_9_HRSCAF_291-processed-gene-793.4-mRNA-1	ScDrF4C_9_HRSCAF_291	79297995	79299301	myb domain protein 111	GO:1900386;GO:0009416;GO:0005634;GO:0051555;GO:0003700;GO:0010224
AT5G49330.1	maker-ScDrF4C_21_HRSCAF_572-snap-gene-804.4-mRNA-1	ScDrF4C_21_HRSCAF_572	80408627	80409195	myb domain protein 111	GO:1900386;GO:0009416;GO:0005634;GO:0051555;GO:0003700;GO:0010224
AT5G49330.1	maker-ScDrF4C_24_HRSCAF_619-snap-gene-984.6-mRNA-1	ScDrF4C_24_HRSCAF_619	98479445	98486334	myb domain protein 111	GO:1900386;GO:0009416;GO:0005634;GO:0051555;GO:0003700;GO:0010224
AT5G49330.1	maker-ScDrF4C_24_HRSCAF_619-snap-gene-985.0-mRNA-1	ScDrF4C_24_HRSCAF_619	98534037	98537390	myb domain protein 111	GO:1900386;GO:0009416;GO:0005634;GO:0051555;GO:0003700;GO:0010224
AT5G49330.1	maker-ScDrF4C_884_HRSCAF_2149-augustus-gene-0.0-mRNA-1	ScDrF4C_884_HRSCAF_2149	5040	6232	myb domain protein 111	GO:1900386;GO:0009416;GO:0005634;GO:0051555;GO:0003700;GO:0010224
AT5G49330.1	maker-ScDrF4C_8_HRSCAF_266-snap-gene-868.0-mRNA-1	ScDrF4C_8_HRSCAF_266	86823384	86824501	myb domain protein 111	GO:1900386;GO:0009416;GO:0005634;GO:0051555;GO:0003700;GO:0010224
AT5G50670.1	maker-ScDrF4C_23_HRSCAF_597-augustus-gene-44.27-mRNA-1	ScDrF4C_23_HRSCAF_597	4434454	4435222	Squamosa promoter-binding protein-like (SBP domain) transcription factor family protein	GO:0000976;GO:0048653;GO:0005634
AT5G50670.1	maker-ScDrF4C_29_HRSCAF_836-augustus-gene-71.0-mRNA-1	ScDrF4C_29_HRSCAF_836	7170802	7172999	Squamosa promoter-binding protein-like (SBP domain) transcription factor family protein	GO:0000976;GO:0048653;GO:0005634
AT5G51230.1	maker-ScDrF4C_10_HRSCAF_299-augustus-gene-926.12-mRNA-1	ScDrF4C_10_HRSCAF_299	92588833	92593502	VEFS-Box of polycomb protein	GO:0005515;GO:0006349;GO:0031490;GO:0005634;GO:0009910;GO:0003700;GO:0003677
AT5G51230.1	maker-ScDrF4C_10_HRSCAF_299-snap-gene-926.1-mRNA-1	ScDrF4C_10_HRSCAF_299	92601843	92605710	VEFS-Box of polycomb protein	GO:0005515;GO:0006349;GO:0031490;GO:0005634;GO:0009910;GO:0003700;GO:0003677
AT5G51230.1	maker-ScDrF4C_116_HRSCAF_1174-augustus-gene-866.16-mRNA-1	ScDrF4C_116_HRSCAF_1174	86599382	86603510	VEFS-Box of polycomb protein	GO:0005515;GO:0006349;GO:0031490;GO:0005634;GO:0009910;GO:0003700;GO:0003677
AT5G51230.1	maker-ScDrF4C_116_HRSCAF_1174-augustus-gene-866.17-mRNA-1	ScDrF4C_116_HRSCAF_1174	86607115	86611865	VEFS-Box of polycomb protein	GO:0005515;GO:0006349;GO:0031490;GO:0005634;GO:0009910;GO:0003700;GO:0003677
AT5G51230.1	maker-ScDrF4C_12_HRSCAF_323-snap-gene-259.1-mRNA-1	ScDrF4C_12_HRSCAF_323	25904165	25914166	VEFS-Box of polycomb protein	GO:0005515;GO:0006349;GO:0031490;GO:0005634;GO:0009910;GO:0003700;GO:0003677
AT5G51230.1	maker-ScDrF4C_25_HRSCAF_627-augustus-gene-238.1-mRNA-1	ScDrF4C_25_HRSCAF_627	23856981	23864930	VEFS-Box of polycomb protein	GO:0005515;GO:0006349;GO:0031490;GO:0005634;GO:0009910;GO:0003700;GO:0003677
AT5G51600.1	maker-ScDrF4C_11_HRSCAF_313-augustus-gene-595.9-mRNA-1	ScDrF4C_11_HRSCAF_313	59503457	59507677	Microtubule associated protein (MAP65/ASE1) family protein	GO:0000911;GO:0005874;GO:0009574;GO:0055028;GO:0046785;GO:0008017;GO:0009524;GO:0000226;GO:0005819;GO:0009624;GO:0000280;GO:0052096;GO:0005737
AT5G51810.1	augustus_masked-ScDrF4C_21_HRSCAF_572-processed-gene-148.16-mRNA-1	ScDrF4C_21_HRSCAF_572	14849341	14849727	gibberellin 20 oxidase 2	GO:0009639;GO:0009686;GO:0009739;GO:0009826;GO:0009908;GO:0045544;GO:0080167;GO:0051213;GO:0005737;GO:0055114;GO:0009416
AT5G53200.1	maker-ScDrF4C_7_HRSCAF_245-snap-gene-110.2-mRNA-1	ScDrF4C_7_HRSCAF_245	11043884	11049412	Homeodomain-like superfamily protein	GO:0005634;GO:0006355;GO:0005515;GO:0010091;GO:0030154;GO:0003700
AT5G55250.1	maker-ScDrF4C_16_HRSCAF_437-augustus-gene-925.7-mRNA-1	ScDrF4C_16_HRSCAF_437	92559857	92562601	IAA carboxylmethyltransferase 1	GO:0103007;GO:0042802;GO:0008757;GO:0051749;GO:0005575;GO:0000287;GO:0009944;GO:0010252;GO:0032259
AT5G55540.1	maker-ScDrF4C_1632_HRSCAF_2960-snap-gene-190.4-mRNA-1	ScDrF4C_1632_HRSCAF_2960	19045575	19052249	tornado 1	GO:0009933;GO:0005737;GO:0010305;GO:0010540;GO:0009926;GO:0009965;GO:0009956;GO:0009825
AT5G56580.1	maker-ScDrF4C_17_HRSCAF_438-snap-gene-12.24-mRNA-1	ScDrF4C_17_HRSCAF_438	1187358	1191379	MAP kinase kinase 6	GO:0051019;GO:0031435;GO:0002229;GO:0007112;GO:0004708;GO:0009524;GO:0010311;GO:0009507;GO:0005515
AT5G56580.1	maker-ScDrF4C_23_HRSCAF_597-snap-gene-931.0-mRNA-1	ScDrF4C_23_HRSCAF_597	93083484	93090960	MAP kinase kinase 6	GO:0051019;GO:0031435;GO:0002229;GO:0007112;GO:0004708;GO:0009524;GO:0010311;GO:0009507;GO:0005515
AT5G56580.1	maker-ScDrF4C_26_HRSCAF_729-augustus-gene-1033.2-mRNA-1	ScDrF4C_26_HRSCAF_729	103366841	103370329	MAP kinase kinase 6	GO:0051019;GO:0031435;GO:0002229;GO:0007112;GO:0004708;GO:0009524;GO:0010311;GO:0009507;GO:0005515
AT5G56860.1	maker-ScDrF4C_17_HRSCAF_438-augustus-gene-8.13-mRNA-1	ScDrF4C_17_HRSCAF_438	885963	886821	GATA type zinc finger transcription factor family protein	GO:0010029;GO:0009736;GO:0005634;GO:0009938;GO:0080050;GO:1902326;GO:0010255;GO:0043565;GO:0009910;GO:0010468;GO:0006355;GO:0010187;GO:0051171;GO:2000028;GO:0009740;GO:0005515;GO:0009739;GO:0090693;GO:0009416;GO:0009733;GO:0003700;GO:0007623;GO:0010151;GO:0043610;GO:0010380;GO:0009735;GO:0008270;GO:0009658
AT5G56860.1	maker-ScDrF4C_26_HRSCAF_729-augustus-gene-1030.11-mRNA-1	ScDrF4C_26_HRSCAF_729	102995095	102996578	GATA type zinc finger transcription factor family protein	GO:0010029;GO:0009736;GO:0005634;GO:0009938;GO:0080050;GO:1902326;GO:0010255;GO:0043565;GO:0009910;GO:0010468;GO:0006355;GO:0010187;GO:0051171;GO:2000028;GO:0009740;GO:0005515;GO:0009739;GO:0090693;GO:0009416;GO:0009733;GO:0003700;GO:0007623;GO:0010151;GO:0043610;GO:0010380;GO:0009735;GO:0008270;GO:0009658
AT5G56970.1	maker-ScDrF4C_1632_HRSCAF_2960-snap-gene-882.2-mRNA-1	ScDrF4C_1632_HRSCAF_2960	88227102	88230829	cytokinin oxidase 3	GO:0055114;GO:0071949;GO:0009690;GO:0005576;GO:0009823;GO:0005773;GO:0019139;GO:0008131
AT5G56970.1	maker-ScDrF4C_30_HRSCAF_923-augustus-gene-1028.13-mRNA-1	ScDrF4C_30_HRSCAF_923	102868700	102871198	cytokinin oxidase 3	GO:0055114;GO:0071949;GO:0009690;GO:0005576;GO:0009823;GO:0005773;GO:0019139;GO:0008131
AT5G57090.1	maker-ScDrF4C_2_HRSCAF_115-augustus-gene-697.14-mRNA-1	ScDrF4C_2_HRSCAF_115	69777721	69780007	Auxin efflux carrier family protein	GO:0010315;GO:0010329;GO:0009958;GO:0009926;GO:0055085;GO:0009749;GO:0005886;GO:0005783;GO:0009733;GO:0009925;GO:0009723;GO:0001666;GO:0000323;GO:0010252
AT5G57390.1	maker-ScDrF4C_9_HRSCAF_291-augustus-gene-158.2-mRNA-1	ScDrF4C_9_HRSCAF_291	15882403	15886751	AINTEGUMENTA-like 5	GO:0000976;GO:0060774;GO:0010311;GO:0060772;GO:0048364;GO:1905392;GO:0006355;GO:0009791;GO:0003700;GO:0003677;GO:0009845;GO:0005634;GO:0040019;GO:0060771
AT5G57660.1	maker-ScDrF4C_18_HRSCAF_503-augustus-gene-241.2-mRNA-1	ScDrF4C_18_HRSCAF_503	24129778	24130400	CONSTANS-like 5	GO:0000976;GO:0006355;GO:0009909;GO:0005634;GO:0003700;GO:0008270
AT5G57660.1	maker-ScDrF4C_30_HRSCAF_923-augustus-gene-990.2-mRNA-1	ScDrF4C_30_HRSCAF_923	99064256	99065668	CONSTANS-like 5	GO:0000976;GO:0006355;GO:0009909;GO:0005634;GO:0003700;GO:0008270
AT5G57740.1	maker-ScDrF4C_1633_HRSCAF_2961-snap-gene-138.0-mRNA-1	ScDrF4C_1633_HRSCAF_2961	13808685	13811968	XB3 ortholog 2 in Arabidopsis thaliana	GO:0006511;GO:0010311;GO:0016567;GO:0051865;GO:0010366;GO:0004842;GO:0009733;GO:0005515
AT5G57740.1	maker-ScDrF4C_20_HRSCAF_566-snap-gene-324.11-mRNA-1	ScDrF4C_20_HRSCAF_566	32407355	32410569	XB3 ortholog 2 in Arabidopsis thaliana	GO:0006511;GO:0010311;GO:0016567;GO:0051865;GO:0010366;GO:0004842;GO:0009733;GO:0005515
AT5G57740.1	maker-ScDrF4C_26_HRSCAF_729-augustus-gene-993.8-mRNA-1	ScDrF4C_26_HRSCAF_729	99355437	99358492	XB3 ortholog 2 in Arabidopsis thaliana	GO:0006511;GO:0010311;GO:0016567;GO:0051865;GO:0010366;GO:0004842;GO:0009733;GO:0005515
AT5G57930.2	maker-ScDrF4C_1633_HRSCAF_2961-augustus-gene-795.18-mRNA-1	ScDrF4C_1633_HRSCAF_2961	79491206	79495809	Arabidopsis thaliana protein of unknown function (DUF794)	GO:0009793;GO:0009507;GO:0003723
AT5G57930.2	maker-ScDrF4C_20_HRSCAF_566-snap-gene-950.12-mRNA-1	ScDrF4C_20_HRSCAF_566	94989715	94991763	Arabidopsis thaliana protein of unknown function (DUF794)	GO:0009793;GO:0009507;GO:0003723
AT5G58230.1	maker-ScDrF4C_16_HRSCAF_437-augustus-gene-860.4-mRNA-1	ScDrF4C_16_HRSCAF_437	86001999	86005045	Transducin/WD40 repeat-like superfamily protein	GO:0005515;GO:0045787;GO:0009555;GO:0006349;GO:0080008;GO:2000653;GO:0048316;GO:0009793;GO:0009909;GO:0010214;GO:0031507;GO:0005634;GO:0010026;GO:0048366;GO:0070828;GO:0005677;GO:0007275
AT5G58230.1	maker-ScDrF4C_16_HRSCAF_437-snap-gene-855.11-mRNA-1	ScDrF4C_16_HRSCAF_437	85568623	85571745	Transducin/WD40 repeat-like superfamily protein	GO:0005515;GO:0045787;GO:0009555;GO:0006349;GO:0080008;GO:2000653;GO:0048316;GO:0009793;GO:0009909;GO:0010214;GO:0031507;GO:0005634;GO:0010026;GO:0048366;GO:0070828;GO:0005677;GO:0007275
AT5G58230.1	maker-ScDrF4C_20_HRSCAF_566-snap-gene-635.4-mRNA-1	ScDrF4C_20_HRSCAF_566	63580215	63581415	Transducin/WD40 repeat-like superfamily protein	GO:0005515;GO:0045787;GO:0009555;GO:0006349;GO:0080008;GO:2000653;GO:0048316;GO:0009793;GO:0009909;GO:0010214;GO:0031507;GO:0005634;GO:0010026;GO:0048366;GO:0070828;GO:0005677;GO:0007275
AT5G58360.1	maker-ScDrF4C_16_HRSCAF_437-snap-gene-607.1-mRNA-1	ScDrF4C_16_HRSCAF_437	60740207	60741135	ovate family protein 3	GO:0045892;GO:0003677;GO:0005634
AT5G58910.1	maker-ScDrF4C_25_HRSCAF_627-snap-gene-941.7-mRNA-1	ScDrF4C_25_HRSCAF_627	94182865	94184229	laccase 16	GO:0005507;GO:0016491;GO:0005576;GO:0052716
AT5G59320.1	augustus_masked-ScDrF4C_13_HRSCAF_342-processed-gene-261.3-mRNA-1	ScDrF4C_13_HRSCAF_342	26120470	26120838	lipid transfer protein 3	GO:0005576;GO:0009414;GO:0006869;GO:0016020;GO:0009737;GO:0005618;GO:0048046
AT5G59320.1	augustus_masked-ScDrF4C_8_HRSCAF_266-processed-gene-917.15-mRNA-1	ScDrF4C_8_HRSCAF_266	91739851	91740323	lipid transfer protein 3	GO:0005576;GO:0009414;GO:0006869;GO:0016020;GO:0009737;GO:0005618;GO:0048046
AT5G59320.1	augustus_masked-ScDrF4C_8_HRSCAF_266-processed-gene-917.17-mRNA-1	ScDrF4C_8_HRSCAF_266	91756104	91756574	lipid transfer protein 3	GO:0005576;GO:0009414;GO:0006869;GO:0016020;GO:0009737;GO:0005618;GO:0048046
AT5G59320.1	maker-ScDrF4C_18_HRSCAF_503-augustus-gene-71.8-mRNA-1	ScDrF4C_18_HRSCAF_503	7103580	7104097	lipid transfer protein 3	GO:0005576;GO:0009414;GO:0006869;GO:0016020;GO:0009737;GO:0005618;GO:0048046
AT5G59320.1	maker-ScDrF4C_18_HRSCAF_503-augustus-gene-71.9-mRNA-1	ScDrF4C_18_HRSCAF_503	7115590	7116042	lipid transfer protein 3	GO:0005576;GO:0009414;GO:0006869;GO:0016020;GO:0009737;GO:0005618;GO:0048046
AT5G59320.1	maker-ScDrF4C_8_HRSCAF_266-augustus-gene-917.2-mRNA-1	ScDrF4C_8_HRSCAF_266	91743435	91743902	lipid transfer protein 3	GO:0005576;GO:0009414;GO:0006869;GO:0016020;GO:0009737;GO:0005618;GO:0048046
AT5G60020.1	maker-ScDrF4C_24_HRSCAF_619-augustus-gene-3.10-mRNA-1	ScDrF4C_24_HRSCAF_619	333456	335682	laccase 17	GO:0009809;GO:0009698;GO:0016491;GO:0005507;GO:0052716;GO:0005576
AT5G60020.1	maker-ScDrF4C_24_HRSCAF_619-augustus-gene-5.11-mRNA-1	ScDrF4C_24_HRSCAF_619	558821	560978	laccase 17	GO:0009809;GO:0009698;GO:0016491;GO:0005507;GO:0052716;GO:0005576
AT5G60450.1	maker-ScDrF4C_10_HRSCAF_299-augustus-gene-826.11-mRNA-1	ScDrF4C_10_HRSCAF_299	82665759	82667959	auxin response factor 4	GO:0000976;GO:0010050;GO:0010158;GO:0006355;GO:0005634;GO:0003700;GO:0005515
AT5G60450.1	maker-ScDrF4C_116_HRSCAF_1174-augustus-gene-773.9-mRNA-1	ScDrF4C_116_HRSCAF_1174	77360705	77364244	auxin response factor 4	GO:0000976;GO:0010050;GO:0010158;GO:0006355;GO:0005634;GO:0003700;GO:0005515
AT5G60450.1	maker-ScDrF4C_15_HRSCAF_396-snap-gene-912.12-mRNA-1	ScDrF4C_15_HRSCAF_396	91196317	91202238	auxin response factor 4	GO:0000976;GO:0010050;GO:0010158;GO:0006355;GO:0005634;GO:0003700;GO:0005515
AT5G60450.1	maker-ScDrF4C_1633_HRSCAF_2961-augustus-gene-25.6-mRNA-1	ScDrF4C_1633_HRSCAF_2961	2544348	2549098	auxin response factor 4	GO:0000976;GO:0010050;GO:0010158;GO:0006355;GO:0005634;GO:0003700;GO:0005515
AT5G60450.1	maker-ScDrF4C_1_HRSCAF_12-snap-gene-881.17-mRNA-1	ScDrF4C_1_HRSCAF_12	88086157	88091478	auxin response factor 4	GO:0000976;GO:0010050;GO:0010158;GO:0006355;GO:0005634;GO:0003700;GO:0005515
AT5G60690.1	maker-ScDrF4C_3_HRSCAF_117-snap-gene-904.4-mRNA-1	ScDrF4C_3_HRSCAF_117	90388023	90394989	Homeobox-leucine zipper family protein / lipid-binding START domain-containing protein	GO:0003700;GO:0009944;GO:0005634;GO:0010089;GO:0010051;GO:0009855;GO:0010014;GO:0030154;GO:0009956;GO:0008289
AT5G60910.1	maker-ScDrF4C_116_HRSCAF_1174-snap-gene-720.0-mRNA-1	ScDrF4C_116_HRSCAF_1174	72054244	72065488	AGAMOUS-like 8	GO:0010077;GO:0003700;GO:0008134;GO:0009911;GO:0045944;GO:0005515;GO:0006355;GO:0046983;GO:0043565;GO:0000977;GO:0005634;GO:0000976;GO:0010154;GO:0060560;GO:0000981
AT5G60910.1	maker-ScDrF4C_23_HRSCAF_597-augustus-gene-86.11-mRNA-1	ScDrF4C_23_HRSCAF_597	8642040	8643137	AGAMOUS-like 8	GO:0010077;GO:0003700;GO:0008134;GO:0009911;GO:0045944;GO:0005515;GO:0006355;GO:0046983;GO:0043565;GO:0000977;GO:0005634;GO:0000976;GO:0010154;GO:0060560;GO:0000981
AT5G61430.1	maker-ScDrF4C_29_HRSCAF_836-snap-gene-118.6-mRNA-1	ScDrF4C_29_HRSCAF_836	11884986	11886199	NAC domain containing protein 100	GO:0006355;GO:0003700;GO:0005634
AT5G61430.1	maker-ScDrF4C_29_HRSCAF_836-snap-gene-760.2-mRNA-1	ScDrF4C_29_HRSCAF_836	76020771	76022193	NAC domain containing protein 100	GO:0006355;GO:0003700;GO:0005634
AT5G61850.1	maker-ScDrF4C_23_HRSCAF_597-snap-gene-37.10-mRNA-1	ScDrF4C_23_HRSCAF_597	3721368	3725259	floral meristem identity control protein LEAFY (LFY)	GO:0000976;GO:0010077;GO:0010582;GO:0005515;GO:0005634;GO:0006355;GO:0043621;GO:0009740;GO:0031490;GO:0009908;GO:0003700;GO:0043565;GO:0042803
AT5G61930.1	maker-ScDrF4C_10_HRSCAF_299-snap-gene-885.20-mRNA-1	ScDrF4C_10_HRSCAF_299	88511679	88516489	Arabidopsis thaliana protein of unknown function (DUF794)	GO:0003723;GO:0008150
AT5G61930.1	maker-ScDrF4C_10_HRSCAF_299-snap-gene-885.21-mRNA-1	ScDrF4C_10_HRSCAF_299	88555587	88556991	Arabidopsis thaliana protein of unknown function (DUF794)	GO:0003723;GO:0008150
AT5G61930.1	maker-ScDrF4C_116_HRSCAF_1174-augustus-gene-830.4-mRNA-1	ScDrF4C_116_HRSCAF_1174	83087594	83088402	Arabidopsis thaliana protein of unknown function (DUF794)	GO:0003723;GO:0008150
AT5G62000.1	maker-ScDrF4C_15_HRSCAF_396-augustus-gene-52.11-mRNA-1	ScDrF4C_15_HRSCAF_396	5273636	5278913	auxin response factor 2	GO:0005515;GO:0010227;GO:0045892;GO:0048481;GO:0043565;GO:0005634;GO:0009737;GO:0010047;GO:0009911;GO:0003700;GO:0006355;GO:1903288;GO:0010150;GO:0008285
AT5G62000.1	maker-ScDrF4C_1634_HRSCAF_2962-augustus-gene-334.7-mRNA-1	ScDrF4C_1634_HRSCAF_2962	33437731	33442431	auxin response factor 2	GO:0005515;GO:0010227;GO:0045892;GO:0048481;GO:0043565;GO:0005634;GO:0009737;GO:0010047;GO:0009911;GO:0003700;GO:0006355;GO:1903288;GO:0010150;GO:0008285
AT5G62000.1	maker-ScDrF4C_16_HRSCAF_437-augustus-gene-27.15-mRNA-1	ScDrF4C_16_HRSCAF_437	2685394	2689445	auxin response factor 2	GO:0005515;GO:0010227;GO:0045892;GO:0048481;GO:0043565;GO:0005634;GO:0009737;GO:0010047;GO:0009911;GO:0003700;GO:0006355;GO:1903288;GO:0010150;GO:0008285
AT5G62000.1	maker-ScDrF4C_1_HRSCAF_12-augustus-gene-33.23-mRNA-1	ScDrF4C_1_HRSCAF_12	3342417	3348564	auxin response factor 2	GO:0005515;GO:0010227;GO:0045892;GO:0048481;GO:0043565;GO:0005634;GO:0009737;GO:0010047;GO:0009911;GO:0003700;GO:0006355;GO:1903288;GO:0010150;GO:0008285
AT5G62165.1	maker-ScDrF4C_6_HRSCAF_209-augustus-gene-297.1-mRNA-1	ScDrF4C_6_HRSCAF_209	29717461	29718933	AGAMOUS-like 42	GO:0005634;GO:0000976;GO:0010150;GO:0009909;GO:0045944;GO:0000977;GO:0006355;GO:0009838;GO:0003700;GO:0080187;GO:0043565;GO:0005515;GO:0046983;GO:0008134;GO:0000981
AT5G62165.1	maker-ScDrF4C_7_HRSCAF_245-augustus-gene-138.0-mRNA-1	ScDrF4C_7_HRSCAF_245	13824647	13827631	AGAMOUS-like 42	GO:0005634;GO:0000976;GO:0010150;GO:0009909;GO:0045944;GO:0000977;GO:0006355;GO:0009838;GO:0003700;GO:0080187;GO:0043565;GO:0005515;GO:0046983;GO:0008134;GO:0000981
AT5G62230.1	snap_masked-ScDrF4C_1633_HRSCAF_2961-processed-gene-781.6-mRNA-1	ScDrF4C_1633_HRSCAF_2961	78163073	78163393	ERECTA-like 1	GO:0010103;GO:0048481;GO:0009553;GO:0033612;GO:0005515;GO:0006468;GO:0005886;GO:0016020;GO:0016301;GO:0005102
AT5G64060.1	maker-ScDrF4C_1_HRSCAF_12-augustus-gene-644.5-mRNA-1	ScDrF4C_1_HRSCAF_12	64432756	64434857	NAC domain containing protein 103	GO:0003700;GO:0006355;GO:0005634
AT5G64630.2	maker-ScDrF4C_8_HRSCAF_266-snap-gene-149.2-mRNA-1	ScDrF4C_8_HRSCAF_266	14935992	14939808	Transducin/WD40 repeat-like superfamily protein	GO:0033186;GO:0005515;GO:0009555;GO:0031507;GO:0048366;GO:0000724;GO:0006334;GO:0005634;GO:0042393;GO:0006310;GO:0010026;GO:0009933;GO:0016049
AT5G65270.1	augustus_masked-ScDrF4C_15_HRSCAF_396-processed-gene-636.4-mRNA-1	ScDrF4C_15_HRSCAF_396	63596492	63598344	RAB GTPase homolog A4A	GO:0005768;GO:0005886;GO:0042546;GO:0009536
AT5G65270.1	maker-ScDrF4C_10_HRSCAF_299-augustus-gene-658.0-mRNA-1	ScDrF4C_10_HRSCAF_299	65842523	65844703	RAB GTPase homolog A4A	GO:0005768;GO:0005886;GO:0042546;GO:0009536
AT5G65270.1	maker-ScDrF4C_116_HRSCAF_1174-snap-gene-615.3-mRNA-1	ScDrF4C_116_HRSCAF_1174	61518360	61520967	RAB GTPase homolog A4A	GO:0005768;GO:0005886;GO:0042546;GO:0009536
AT5G65310.1	maker-ScDrF4C_1633_HRSCAF_2961-snap-gene-752.8-mRNA-1	ScDrF4C_1633_HRSCAF_2961	75264962	75266451	homeobox protein 5	GO:0043565;GO:0009787;GO:0009738;GO:0006355;GO:0009737;GO:0045893;GO:0003700;GO:0005634;GO:0042803
AT5G65420.3	maker-ScDrF4C_20_HRSCAF_566-snap-gene-907.0-mRNA-1	ScDrF4C_20_HRSCAF_566	90737931	90739800	CYCLIN D4;1	GO:0005515;GO:0005634;GO:0044772;GO:0000079;GO:0042025;GO:0016538;GO:0010440;GO:0009744;GO:0000307;GO:0005737
AT5G65670.1	maker-ScDrF4C_1633_HRSCAF_2961-augustus-gene-766.0-mRNA-1	ScDrF4C_1633_HRSCAF_2961	76615264	76618063	indole-3-acetic acid inducible 9	GO:0000976;GO:0009733;GO:0005634;GO:0009734;GO:0006355;GO:0003700;GO:0010583
AT5G65670.1	maker-ScDrF4C_16_HRSCAF_437-augustus-gene-1131.21-mRNA-1	ScDrF4C_16_HRSCAF_437	113135164	113137961	indole-3-acetic acid inducible 9	GO:0000976;GO:0009733;GO:0005634;GO:0009734;GO:0006355;GO:0003700;GO:0010583
AT5G65670.1	maker-ScDrF4C_20_HRSCAF_566-augustus-gene-910.12-mRNA-1	ScDrF4C_20_HRSCAF_566	91039271	91042029	indole-3-acetic acid inducible 9	GO:0000976;GO:0009733;GO:0005634;GO:0009734;GO:0006355;GO:0003700;GO:0010583
AT5G65670.1	maker-ScDrF4C_23_HRSCAF_597-augustus-gene-180.8-mRNA-1	ScDrF4C_23_HRSCAF_597	18031219	18033640	indole-3-acetic acid inducible 9	GO:0000976;GO:0009733;GO:0005634;GO:0009734;GO:0006355;GO:0003700;GO:0010583
AT5G65670.1	maker-ScDrF4C_28_HRSCAF_834-augustus-gene-531.1-mRNA-1	ScDrF4C_28_HRSCAF_834	53113245	53115001	indole-3-acetic acid inducible 9	GO:0000976;GO:0009733;GO:0005634;GO:0009734;GO:0006355;GO:0003700;GO:0010583
AT5G65700.1	augustus_masked-ScDrF4C_8_HRSCAF_266-processed-gene-931.2-mRNA-1	ScDrF4C_8_HRSCAF_266	93183924	93185187	Leucine-rich receptor-like protein kinase family protein	GO:0009934;GO:0048437;GO:0048229;GO:0010075;GO:0006468;GO:0005515;GO:0009755;GO:0010480;GO:0048653;GO:0043621;GO:0005886;GO:0016301;GO:0042802;GO:0033612
AT5G65700.1	maker-ScDrF4C_10_HRSCAF_299-snap-gene-747.8-mRNA-1	ScDrF4C_10_HRSCAF_299	74723420	74727430	Leucine-rich receptor-like protein kinase family protein	GO:0009934;GO:0048437;GO:0048229;GO:0010075;GO:0006468;GO:0005515;GO:0009755;GO:0010480;GO:0048653;GO:0043621;GO:0005886;GO:0016301;GO:0042802;GO:0033612
AT5G65700.1	maker-ScDrF4C_116_HRSCAF_1174-augustus-gene-693.0-mRNA-1	ScDrF4C_116_HRSCAF_1174	69324353	69328016	Leucine-rich receptor-like protein kinase family protein	GO:0009934;GO:0048437;GO:0048229;GO:0010075;GO:0006468;GO:0005515;GO:0009755;GO:0010480;GO:0048653;GO:0043621;GO:0005886;GO:0016301;GO:0042802;GO:0033612
AT5G65700.1	maker-ScDrF4C_16_HRSCAF_437-augustus-gene-829.0-mRNA-1	ScDrF4C_16_HRSCAF_437	82917352	82920874	Leucine-rich receptor-like protein kinase family protein	GO:0009934;GO:0048437;GO:0048229;GO:0010075;GO:0006468;GO:0005515;GO:0009755;GO:0010480;GO:0048653;GO:0043621;GO:0005886;GO:0016301;GO:0042802;GO:0033612
AT5G65700.1	maker-ScDrF4C_28_HRSCAF_834-augustus-gene-534.4-mRNA-1	ScDrF4C_28_HRSCAF_834	53394038	53397187	Leucine-rich receptor-like protein kinase family protein	GO:0009934;GO:0048437;GO:0048229;GO:0010075;GO:0006468;GO:0005515;GO:0009755;GO:0010480;GO:0048653;GO:0043621;GO:0005886;GO:0016301;GO:0042802;GO:0033612
AT5G66870.1	maker-ScDrF4C_28_HRSCAF_834-snap-gene-587.0-mRNA-1	ScDrF4C_28_HRSCAF_834	58720682	58722420	ASYMMETRIC LEAVES 2-like 1	GO:0048441;GO:0009954;GO:0009965;GO:0006355;GO:0005634
AT5G66880.1	maker-ScDrF4C_28_HRSCAF_834-augustus-gene-587.9-mRNA-1	ScDrF4C_28_HRSCAF_834	58763373	58765400	sucrose nonfermenting 1(SNF1)-related protein kinase 2.3	GO:0006970;GO:0009739;GO:0009414;GO:0010029;GO:0006468;GO:0005737;GO:0009737;GO:0016301;GO:0009789;GO:0005515;GO:0009651;GO:0004674;GO:0004672;GO:0005634;GO:0009738;GO:0005829;GO:0035556;GO:0009536
AT5G67030.1	augustus_masked-ScDrF4C_28_HRSCAF_834-processed-gene-577.12-mRNA-1	ScDrF4C_28_HRSCAF_834	57724862	57731305	zeaxanthin epoxidase (ZEP) (ABA1)	GO:0009507;GO:0009688;GO:0016020;GO:0009414;GO:0071949;GO:0010182;GO:0009941;GO:0016123;GO:0006970;GO:0009408;GO:0009540;GO:0010114;GO:0009536
AT5G67260.1	maker-ScDrF4C_16_HRSCAF_437-augustus-gene-404.6-mRNA-1	ScDrF4C_16_HRSCAF_437	40412144	40414368	CYCLIN D3;2	GO:0005515;GO:0048316;GO:0005634;GO:0000079;GO:0042127;GO:1901371;GO:0005737;GO:0000307;GO:0016538;GO:0010444;GO:0044772;GO:0042025
AT5G67260.1	maker-ScDrF4C_27_HRSCAF_778-augustus-gene-283.10-mRNA-1	ScDrF4C_27_HRSCAF_778	28310442	28312812	CYCLIN D3;2	GO:0005515;GO:0048316;GO:0005634;GO:0000079;GO:0042127;GO:1901371;GO:0005737;GO:0000307;GO:0016538;GO:0010444;GO:0044772;GO:0042025
AT5G67440.1	maker-ScDrF4C_20_HRSCAF_566-snap-gene-132.0-mRNA-1	ScDrF4C_20_HRSCAF_566	13234199	13234344	Phototropic-responsive NPH3 family protein	GO:0009908;GO:0005634;GO:0071944;GO:0009958;GO:0016567
AT1G01510.1	augustus_masked-ScDrF4C_8_HRSCAF_266-processed-gene-87.8-mRNA-1	ScDrF4C_8_HRSCAF_266	8764500	8769762	NAD(P)-binding Rossmann-fold superfamily protein	GO:0048444;GO:0010091;GO:0031129;GO:2000039;GO:0034063;GO:0005829;GO:0010494;GO:0045604;GO:0005515;GO:0006970;GO:0005802;GO:0055114;GO:0051287;GO:0048530;GO:0007097;GO:0042814;GO:0042803;GO:0042802;GO:0008360;GO:0043621;GO:0000226;GO:0010482;GO:0009651;GO:0009507;GO:0009965;GO:0019900
AT1G01720.1	augustus_masked-ScDrF4C_23_HRSCAF_597-processed-gene-279.10-mRNA-1	ScDrF4C_23_HRSCAF_597	27939687	27939983	NAC (No Apical Meristem) domain transcriptional regulator superfamily protein	GO:0009788;GO:0005634;GO:0071456;GO:0003700;GO:0000976;GO:0006355;GO:0009611
AT1G02400.1	maker-ScDrF4C_10_HRSCAF_299-snap-gene-943.8-mRNA-1	ScDrF4C_10_HRSCAF_299	94327821	94332546	gibberellin 2-oxidase 6	GO:0045487;GO:0009686;GO:0009639;GO:0052634;GO:0009416;GO:0051213;GO:0005737
AT1G04020.1	maker-ScDrF4C_15_HRSCAF_396-snap-gene-871.15-mRNA-1	ScDrF4C_15_HRSCAF_396	87152343	87156755	breast cancer associated RING 1	GO:0035067;GO:0045717;GO:0006281;GO:0070531;GO:0071158;GO:0045944;GO:0048366;GO:0003677;GO:0000724;GO:0035066;GO:0004842;GO:0031436;GO:0009934;GO:0005886
AT1G04240.1	augustus_masked-ScDrF4C_27_HRSCAF_778-processed-gene-47.9-mRNA-1	ScDrF4C_27_HRSCAF_778	4690494	4690687	AUX/IAA transcriptional regulator family protein	GO:0005515;GO:0009733;GO:0010583;GO:0003700;GO:0006355;GO:0005634
AT1G04400.2	maker-ScDrF4C_9_HRSCAF_291-augustus-gene-849.22-mRNA-1	ScDrF4C_9_HRSCAF_291	84936963	84941590	cryptochrome 2	GO:0005515;GO:0048574;GO:2000028;GO:0009785;GO:0009637;GO:0009911;GO:0009638;GO:0005524;GO:0005634;GO:0042802;GO:0051607;GO:2000379;GO:0010617;GO:0005773;GO:0009416;GO:0009909;GO:0071949;GO:0010244;GO:0005737;GO:0010075;GO:0016604;GO:0009414;GO:0009646;GO:0006338;GO:1902347;GO:0072387;GO:0007623;GO:0010118;GO:1901371;GO:0006325;GO:0042803;GO:0009882;GO:0042752
AT1G05010.1	maker-ScDrF4C_1632_HRSCAF_2960-augustus-gene-277.8-mRNA-1	ScDrF4C_1632_HRSCAF_2960	27776908	27777839	ethylene-forming enzyme	GO:0009693;GO:0005737;GO:0005576;GO:0055114;GO:0071398;GO:0009620;GO:0051213;GO:0009815;GO:0005829
AT1G05010.1	maker-ScDrF4C_26_HRSCAF_729-augustus-gene-825.1-mRNA-1	ScDrF4C_26_HRSCAF_729	82515144	82516185	ethylene-forming enzyme	GO:0009693;GO:0005737;GO:0005576;GO:0055114;GO:0071398;GO:0009620;GO:0051213;GO:0009815;GO:0005829
AT1G05010.1	maker-ScDrF4C_26_HRSCAF_729-snap-gene-825.5-mRNA-1	ScDrF4C_26_HRSCAF_729	82526383	82527610	ethylene-forming enzyme	GO:0009693;GO:0005737;GO:0005576;GO:0055114;GO:0071398;GO:0009620;GO:0051213;GO:0009815;GO:0005829
AT1G05010.1	maker-ScDrF4C_30_HRSCAF_923-augustus-gene-3.28-mRNA-1	ScDrF4C_30_HRSCAF_923	361074	361498	ethylene-forming enzyme	GO:0009693;GO:0005737;GO:0005576;GO:0055114;GO:0071398;GO:0009620;GO:0051213;GO:0009815;GO:0005829
AT1G05570.1	augustus_masked-ScDrF4C_2_HRSCAF_115-processed-gene-597.1-mRNA-1	ScDrF4C_2_HRSCAF_115	59701687	59714772	callose synthase 1	GO:0046527;GO:0005886;GO:0006075;GO:0009504;GO:0009506;GO:0000148;GO:0016757;GO:0003843
AT1G05570.1	maker-ScDrF4C_18_HRSCAF_503-augustus-gene-918.6-mRNA-1	ScDrF4C_18_HRSCAF_503	91874961	91880235	callose synthase 1	GO:0046527;GO:0005886;GO:0006075;GO:0009504;GO:0009506;GO:0000148;GO:0016757;GO:0003843
AT1G07220.1	maker-ScDrF4C_11_HRSCAF_313-augustus-gene-505.9-mRNA-1	ScDrF4C_11_HRSCAF_313	50492426	50495403	Arabidopsis thaliana protein of unknown function (DUF821)
AT1G07220.1	maker-ScDrF4C_24_HRSCAF_619-snap-gene-644.16-mRNA-1	ScDrF4C_24_HRSCAF_619	64392124	64394904	Arabidopsis thaliana protein of unknown function (DUF821)
AT1G07370.1	augustus_masked-ScDrF4C_11_HRSCAF_313-processed-gene-237.15-mRNA-1	ScDrF4C_11_HRSCAF_313	23747156	23750918	proliferating cellular nuclear antigen 1	GO:0005515;GO:0006272;GO:0005634;GO:0006298;GO:0043626;GO:0005730;GO:0006275;GO:0019985;GO:0051726;GO:0005829;GO:0030337;GO:0005737
AT1G07370.1	maker-ScDrF4C_12_HRSCAF_323-snap-gene-217.6-mRNA-1	ScDrF4C_12_HRSCAF_323	21705190	21706735	proliferating cellular nuclear antigen 1	GO:0005515;GO:0006272;GO:0005634;GO:0006298;GO:0043626;GO:0005730;GO:0006275;GO:0019985;GO:0051726;GO:0005829;GO:0030337;GO:0005737
AT1G08560.1	maker-ScDrF4C_8_HRSCAF_266-augustus-gene-960.11-mRNA-1	ScDrF4C_8_HRSCAF_266	95994472	95995214	syntaxin of plants 111	GO:0006886;GO:0006906;GO:0016021;GO:0006887;GO:0000149;GO:0009524;GO:0048278;GO:0012505;GO:0010583;GO:0005484;GO:0061025;GO:0009506;GO:0031201;GO:0005886;GO:0009504
AT1G08560.1	maker-ScDrF4C_9_HRSCAF_291-augustus-gene-857.16-mRNA-1	ScDrF4C_9_HRSCAF_291	85687344	85689526	syntaxin of plants 111	GO:0006886;GO:0006906;GO:0016021;GO:0006887;GO:0000149;GO:0009524;GO:0048278;GO:0012505;GO:0010583;GO:0005484;GO:0061025;GO:0009506;GO:0031201;GO:0005886;GO:0009504
AT1G09570.1	augustus_masked-ScDrF4C_16_HRSCAF_437-processed-gene-678.3-mRNA-1	ScDrF4C_16_HRSCAF_437	67845310	67846225	phytochrome A	GO:0009507;GO:0009584;GO:0009638;GO:0009630;GO:0005515;GO:0005634;GO:0009585;GO:0000155;GO:0009640;GO:0017148;GO:0017006;GO:0006355;GO:0004673;GO:0010161;GO:0004672;GO:0031516;GO:0005737;GO:0003729;GO:0046685;GO:0042802;GO:0010203;GO:0010218;GO:0016604;GO:0042803;GO:0010201;GO:0009883
AT1G09570.1	maker-ScDrF4C_1633_HRSCAF_2961-snap-gene-287.7-mRNA-1	ScDrF4C_1633_HRSCAF_2961	28727775	28731016	phytochrome A	GO:0009507;GO:0009584;GO:0009638;GO:0009630;GO:0005515;GO:0005634;GO:0009585;GO:0000155;GO:0009640;GO:0017148;GO:0017006;GO:0006355;GO:0004673;GO:0010161;GO:0004672;GO:0031516;GO:0005737;GO:0003729;GO:0046685;GO:0042802;GO:0010203;GO:0010218;GO:0016604;GO:0042803;GO:0010201;GO:0009883
AT1G09570.1	maker-ScDrF4C_20_HRSCAF_566-snap-gene-480.0-mRNA-1	ScDrF4C_20_HRSCAF_566	48081374	48085439	phytochrome A	GO:0009507;GO:0009584;GO:0009638;GO:0009630;GO:0005515;GO:0005634;GO:0009585;GO:0000155;GO:0009640;GO:0017148;GO:0017006;GO:0006355;GO:0004673;GO:0010161;GO:0004672;GO:0031516;GO:0005737;GO:0003729;GO:0046685;GO:0042802;GO:0010203;GO:0010218;GO:0016604;GO:0042803;GO:0010201;GO:0009883
AT1G09570.1	maker-ScDrF4C_3_HRSCAF_117-snap-gene-249.1-mRNA-1	ScDrF4C_3_HRSCAF_117	24984073	24986255	phytochrome A	GO:0009507;GO:0009584;GO:0009638;GO:0009630;GO:0005515;GO:0005634;GO:0009585;GO:0000155;GO:0009640;GO:0017148;GO:0017006;GO:0006355;GO:0004673;GO:0010161;GO:0004672;GO:0031516;GO:0005737;GO:0003729;GO:0046685;GO:0042802;GO:0010203;GO:0010218;GO:0016604;GO:0042803;GO:0010201;GO:0009883
AT1G13260.1	maker-ScDrF4C_21_HRSCAF_572-augustus-gene-50.16-mRNA-1	ScDrF4C_21_HRSCAF_572	5087558	5087936	related to ABI3/VP1 1	GO:0000976;GO:0045892;GO:0071456;GO:0048527;GO:0048366;GO:0003677;GO:0005634;GO:0003700;GO:0009741;GO:0009910
AT1G13260.1	maker-ScDrF4C_7_HRSCAF_245-augustus-gene-52.1-mRNA-1	ScDrF4C_7_HRSCAF_245	5259785	5260137	related to ABI3/VP1 1	GO:0000976;GO:0045892;GO:0071456;GO:0048527;GO:0048366;GO:0003677;GO:0005634;GO:0003700;GO:0009741;GO:0009910
AT1G13330.1	maker-ScDrF4C_25_HRSCAF_627-augustus-gene-80.16-mRNA-1	ScDrF4C_25_HRSCAF_627	8048281	8050801	Arabidopsis Hop2 homolog	GO:0051026;GO:0005634;GO:0003674
AT1G13740.1	maker-ScDrF4C_14_HRSCAF_375-augustus-gene-248.4-mRNA-1	ScDrF4C_14_HRSCAF_375	24834104	24835240	ABI five binding protein 2	GO:0045892;GO:0009737;GO:0005634;GO:0005515;GO:0009414;GO:0007165
AT1G13740.1	maker-ScDrF4C_1634_HRSCAF_2962-snap-gene-191.7-mRNA-1	ScDrF4C_1634_HRSCAF_2962	19106120	19106788	ABI five binding protein 2	GO:0045892;GO:0009737;GO:0005634;GO:0005515;GO:0009414;GO:0007165
AT1G13740.1	maker-ScDrF4C_21_HRSCAF_572-snap-gene-28.23-mRNA-1	ScDrF4C_21_HRSCAF_572	2789552	2792079	ABI five binding protein 2	GO:0045892;GO:0009737;GO:0005634;GO:0005515;GO:0009414;GO:0007165
AT1G13740.1	maker-ScDrF4C_23_HRSCAF_597-snap-gene-258.2-mRNA-1	ScDrF4C_23_HRSCAF_597	25832548	25833273	ABI five binding protein 2	GO:0045892;GO:0009737;GO:0005634;GO:0005515;GO:0009414;GO:0007165
AT1G13870.1	maker-ScDrF4C_28_HRSCAF_834-snap-gene-742.10-mRNA-1	ScDrF4C_28_HRSCAF_834	74275342	74277873	calmodulin binding;purine nucleotide binding	GO:0005516;GO:0002098;GO:0006357;GO:0006400;GO:0010449;GO:0033588;GO:0080178;GO:0009933;GO:0048366;GO:0017076
AT1G13870.1	maker-ScDrF4C_8_HRSCAF_266-snap-gene-897.16-mRNA-1	ScDrF4C_8_HRSCAF_266	89752390	89753501	calmodulin binding;purine nucleotide binding	GO:0005516;GO:0002098;GO:0006357;GO:0006400;GO:0010449;GO:0033588;GO:0080178;GO:0009933;GO:0048366;GO:0017076
AT1G14350.1	maker-ScDrF4C_21_HRSCAF_572-snap-gene-19.5-mRNA-1	ScDrF4C_21_HRSCAF_572	1913267	1920517	Duplicated homeodomain-like superfamily protein	GO:0010444;GO:0050891;GO:0009926;GO:0005634;GO:0010052;GO:0006355;GO:0010376;GO:0003700;GO:1902806;GO:0032875;GO:0043565;GO:0061087;GO:2000037;GO:0009554;GO:0090436;GO:1901333;GO:0010235;GO:0080022;GO:0009737;GO:0000976;GO:0009553;GO:0003712;GO:0009629;GO:1902584;GO:0009733;GO:0005515;GO:1901002
AT1G14920.1	maker-ScDrF4C_25_HRSCAF_627-snap-gene-55.7-mRNA-1	ScDrF4C_25_HRSCAF_627	5554316	5555901	GRAS family transcription factor family protein	GO:0005515;GO:0010187;GO:1903508;GO:2000377;GO:0003700;GO:0033206;GO:0010029;GO:0010218;GO:0009863;GO:0009867;GO:0005634;GO:0009723;GO:2000033;GO:0009938;GO:0009939;GO:0006808;GO:0009651;GO:0009740;GO:0009737;GO:0043565;GO:0006355;GO:0010336;GO:0042538;GO:0010233;GO:0009739;GO:0003713
AT1G14920.1	maker-ScDrF4C_30_HRSCAF_923-augustus-gene-913.10-mRNA-1	ScDrF4C_30_HRSCAF_923	91291626	91292036	GRAS family transcription factor family protein	GO:0005515;GO:0010187;GO:1903508;GO:2000377;GO:0003700;GO:0033206;GO:0010029;GO:0010218;GO:0009863;GO:0009867;GO:0005634;GO:0009723;GO:2000033;GO:0009938;GO:0009939;GO:0006808;GO:0009651;GO:0009740;GO:0009737;GO:0043565;GO:0006355;GO:0010336;GO:0042538;GO:0010233;GO:0009739;GO:0003713
AT1G15550.1	maker-ScDrF4C_11_HRSCAF_313-augustus-gene-78.2-mRNA-1	ScDrF4C_11_HRSCAF_313	7853023	7853337	gibberellin 3-oxidase 1	GO:0009739;GO:0009686;GO:0009740;GO:0016707;GO:0051213;GO:0010114;GO:0055114;GO:0005737;GO:0009416;GO:0009639;GO:0008134
AT1G15550.1	maker-ScDrF4C_26_HRSCAF_729-augustus-gene-737.0-mRNA-1	ScDrF4C_26_HRSCAF_729	73696383	73696502	gibberellin 3-oxidase 1	GO:0009739;GO:0009686;GO:0009740;GO:0016707;GO:0051213;GO:0010114;GO:0055114;GO:0005737;GO:0009416;GO:0009639;GO:0008134
AT1G15690.1	maker-ScDrF4C_13_HRSCAF_342-augustus-gene-789.11-mRNA-1	ScDrF4C_13_HRSCAF_342	78903704	78911651	Inorganic H pyrophosphatase family protein	GO:0009705;GO:0005739;GO:0000325;GO:0010248;GO:0005774;GO:0009941;GO:2000904;GO:0009678;GO:0003729;GO:0009651;GO:0005985;GO:0005773;GO:0004427;GO:0009926;GO:1902600;GO:0010008;GO:0005794;GO:0009414;GO:0005886;GO:0048366;GO:0009507;GO:0052546;GO:0005576
AT1G15690.1	maker-ScDrF4C_17_HRSCAF_438-snap-gene-46.12-mRNA-1	ScDrF4C_17_HRSCAF_438	4631397	4637177	Inorganic H pyrophosphatase family protein	GO:0009705;GO:0005739;GO:0000325;GO:0010248;GO:0005774;GO:0009941;GO:2000904;GO:0009678;GO:0003729;GO:0009651;GO:0005985;GO:0005773;GO:0004427;GO:0009926;GO:1902600;GO:0010008;GO:0005794;GO:0009414;GO:0005886;GO:0048366;GO:0009507;GO:0052546;GO:0005576
AT1G15690.1	maker-ScDrF4C_23_HRSCAF_597-augustus-gene-902.6-mRNA-1	ScDrF4C_23_HRSCAF_597	90234029	90240477	Inorganic H pyrophosphatase family protein	GO:0009705;GO:0005739;GO:0000325;GO:0010248;GO:0005774;GO:0009941;GO:2000904;GO:0009678;GO:0003729;GO:0009651;GO:0005985;GO:0005773;GO:0004427;GO:0009926;GO:1902600;GO:0010008;GO:0005794;GO:0009414;GO:0005886;GO:0048366;GO:0009507;GO:0052546;GO:0005576
AT1G15690.1	maker-ScDrF4C_30_HRSCAF_923-augustus-gene-1004.7-mRNA-1	ScDrF4C_30_HRSCAF_923	100470703	100477272	Inorganic H pyrophosphatase family protein	GO:0009705;GO:0005739;GO:0000325;GO:0010248;GO:0005774;GO:0009941;GO:2000904;GO:0009678;GO:0003729;GO:0009651;GO:0005985;GO:0005773;GO:0004427;GO:0009926;GO:1902600;GO:0010008;GO:0005794;GO:0009414;GO:0005886;GO:0048366;GO:0009507;GO:0052546;GO:0005576
AT1G15690.1	maker-ScDrF4C_51_HRSCAF_1028-augustus-gene-0.0-mRNA-1	ScDrF4C_51_HRSCAF_1028	21711	22699	Inorganic H pyrophosphatase family protein	GO:0009705;GO:0005739;GO:0000325;GO:0010248;GO:0005774;GO:0009941;GO:2000904;GO:0009678;GO:0003729;GO:0009651;GO:0005985;GO:0005773;GO:0004427;GO:0009926;GO:1902600;GO:0010008;GO:0005794;GO:0009414;GO:0005886;GO:0048366;GO:0009507;GO:0052546;GO:0005576
AT1G15690.1	maker-ScDrF4C_5_HRSCAF_195-snap-gene-24.6-mRNA-1	ScDrF4C_5_HRSCAF_195	2430073	2439529	Inorganic H pyrophosphatase family protein	GO:0009705;GO:0005739;GO:0000325;GO:0010248;GO:0005774;GO:0009941;GO:2000904;GO:0009678;GO:0003729;GO:0009651;GO:0005985;GO:0005773;GO:0004427;GO:0009926;GO:1902600;GO:0010008;GO:0005794;GO:0009414;GO:0005886;GO:0048366;GO:0009507;GO:0052546;GO:0005576
AT1G15750.1	maker-ScDrF4C_10_HRSCAF_299-snap-gene-486.1-mRNA-1	ScDrF4C_10_HRSCAF_299	48642368	48644609	Transducin family protein / WD-40 repeat family protein	GO:0005515;GO:0009733;GO:0010051;GO:0009867;GO:0010072;GO:0005829;GO:0045892;GO:0042803;GO:0042802;GO:0006355;GO:0005737;GO:0005634
AT1G15750.1	maker-ScDrF4C_23_HRSCAF_597-snap-gene-28.7-mRNA-1	ScDrF4C_23_HRSCAF_597	2882234	2887791	Transducin family protein / WD-40 repeat family protein	GO:0005515;GO:0009733;GO:0010051;GO:0009867;GO:0010072;GO:0005829;GO:0045892;GO:0042803;GO:0042802;GO:0006355;GO:0005737;GO:0005634
AT1G18400.1	maker-ScDrF4C_3_HRSCAF_117-augustus-gene-18.5-mRNA-1	ScDrF4C_3_HRSCAF_117	1860196	1861976	BR enhanced expression 1	GO:0006355;GO:0006351;GO:0003700;GO:0003677;GO:0005634;GO:0046983;GO:0005515;GO:1902448
AT1G18400.1	maker-ScDrF4C_6_HRSCAF_209-augustus-gene-12.18-mRNA-1	ScDrF4C_6_HRSCAF_209	1220545	1222379	BR enhanced expression 1	GO:0006355;GO:0006351;GO:0003700;GO:0003677;GO:0005634;GO:0046983;GO:0005515;GO:1902448
AT1G19180.1	maker-ScDrF4C_11_HRSCAF_313-snap-gene-65.7-mRNA-1	ScDrF4C_11_HRSCAF_313	6506088	6506184	jasmonate-zim-domain protein 1	GO:0031347;GO:0009867;GO:0005515;GO:0009753;GO:2000022;GO:0042742;GO:0009555;GO:1900067;GO:0009611;GO:0005634;GO:0009908
AT1G19180.1	maker-ScDrF4C_18_HRSCAF_503-augustus-gene-999.27-mRNA-1	ScDrF4C_18_HRSCAF_503	99933397	99934843	jasmonate-zim-domain protein 1	GO:0031347;GO:0009867;GO:0005515;GO:0009753;GO:2000022;GO:0042742;GO:0009555;GO:1900067;GO:0009611;GO:0005634;GO:0009908
AT1G19220.1	maker-ScDrF4C_1632_HRSCAF_2960-augustus-gene-889.15-mRNA-1	ScDrF4C_1632_HRSCAF_2960	88890391	88894309	auxin response factor 19	GO:0005515;GO:0005634;GO:0010311;GO:0009723;GO:0006355;GO:0009733;GO:0043565;GO:0003677;GO:0003700;GO:0048527;GO:0048366
AT1G19270.1	maker-ScDrF4C_29_HRSCAF_836-augustus-gene-183.5-mRNA-1	ScDrF4C_29_HRSCAF_836	18329171	18332411	DA1	GO:0008285;GO:0080113;GO:0005515;GO:0043130;GO:0006508;GO:0032875;GO:0048482;GO:1900057;GO:0008233;GO:0046620;GO:0048317;GO:0046621;GO:0005737
AT1G19610.1	maker-ScDrF4C_18_HRSCAF_503-augustus-gene-1007.2-mRNA-1	ScDrF4C_18_HRSCAF_503	100706549	100706970	Arabidopsis defensin-like protein	GO:0005576;GO:0006952;GO:0003674
AT1G19610.1	maker-ScDrF4C_29_HRSCAF_836-augustus-gene-662.1-mRNA-1	ScDrF4C_29_HRSCAF_836	66265057	66265373	Arabidopsis defensin-like protein	GO:0005576;GO:0006952;GO:0003674
AT1G19610.1	maker-ScDrF4C_5_HRSCAF_195-augustus-gene-147.6-mRNA-1	ScDrF4C_5_HRSCAF_195	14727529	14727627	Arabidopsis defensin-like protein	GO:0005576;GO:0006952;GO:0003674
AT1G19610.1	maker-ScDrF4C_5_HRSCAF_195-augustus-gene-147.7-mRNA-1	ScDrF4C_5_HRSCAF_195	14737497	14738301	Arabidopsis defensin-like protein	GO:0005576;GO:0006952;GO:0003674
AT1G19610.1	maker-ScDrF4C_5_HRSCAF_195-snap-gene-148.0-mRNA-1	ScDrF4C_5_HRSCAF_195	14869928	14872868	Arabidopsis defensin-like protein	GO:0005576;GO:0006952;GO:0003674
AT1G19610.1	maker-ScDrF4C_5_HRSCAF_195-snap-gene-151.0-mRNA-1	ScDrF4C_5_HRSCAF_195	15104012	15104242	Arabidopsis defensin-like protein	GO:0005576;GO:0006952;GO:0003674
AT1G19850.1	augustus_masked-ScDrF4C_116_HRSCAF_1174-processed-gene-117.0-mRNA-1	ScDrF4C_116_HRSCAF_1174	11733330	11739577	Transcriptional factor B3 family protein / auxin-responsive factor AUX/IAA-related	GO:0005515;GO:0006355;GO:0009733;GO:0003700;GO:0042802;GO:0048364;GO:0009942;GO:0009908;GO:0009793;GO:0005634;GO:0010051;GO:0048507;GO:0010305
AT1G19850.1	maker-ScDrF4C_27_HRSCAF_778-augustus-gene-659.6-mRNA-1	ScDrF4C_27_HRSCAF_778	65952192	65958493	Transcriptional factor B3 family protein / auxin-responsive factor AUX/IAA-related	GO:0005515;GO:0006355;GO:0009733;GO:0003700;GO:0042802;GO:0048364;GO:0009942;GO:0009908;GO:0009793;GO:0005634;GO:0010051;GO:0048507;GO:0010305
AT1G21250.1	augustus_masked-ScDrF4C_3_HRSCAF_117-processed-gene-71.2-mRNA-1	ScDrF4C_3_HRSCAF_117	7145869	7146334	cell wall-associated kinase	GO:0009751;GO:0005886;GO:0030247;GO:0007166;GO:0005773;GO:0004674;GO:0050832;GO:0016310;GO:0009615;GO:0006468;GO:0005509;GO:0005515;GO:0016301;GO:0009505
AT1G21250.1	maker-ScDrF4C_18_HRSCAF_503-augustus-gene-109.18-mRNA-1	ScDrF4C_18_HRSCAF_503	10973894	10974032	cell wall-associated kinase	GO:0009751;GO:0005886;GO:0030247;GO:0007166;GO:0005773;GO:0004674;GO:0050832;GO:0016310;GO:0009615;GO:0006468;GO:0005509;GO:0005515;GO:0016301;GO:0009505
AT1G21250.1	maker-ScDrF4C_1_HRSCAF_12-snap-gene-613.0-mRNA-1	ScDrF4C_1_HRSCAF_12	61292869	61293405	cell wall-associated kinase	GO:0009751;GO:0005886;GO:0030247;GO:0007166;GO:0005773;GO:0004674;GO:0050832;GO:0016310;GO:0009615;GO:0006468;GO:0005509;GO:0005515;GO:0016301;GO:0009505
AT1G21250.1	maker-ScDrF4C_9_HRSCAF_291-snap-gene-804.10-mRNA-1	ScDrF4C_9_HRSCAF_291	80466359	80467940	cell wall-associated kinase	GO:0009751;GO:0005886;GO:0030247;GO:0007166;GO:0005773;GO:0004674;GO:0050832;GO:0016310;GO:0009615;GO:0006468;GO:0005509;GO:0005515;GO:0016301;GO:0009505
AT1G22710.1	maker-ScDrF4C_13_HRSCAF_342-snap-gene-647.5-mRNA-1	ScDrF4C_13_HRSCAF_342	64724484	64726943	sucrose-proton symporter 2	GO:0008515;GO:0005886;GO:0005985;GO:0008506;GO:0005737;GO:0009915;GO:0015770;GO:0005887;GO:0016020;GO:0005634;GO:0005773
AT1G22770.1	maker-ScDrF4C_22_HRSCAF_595-augustus-gene-0.14-mRNA-1	ScDrF4C_22_HRSCAF_595	14689	20726	gigantea protein (GI)	GO:0048578;GO:0009409;GO:0042752;GO:0005634;GO:0048586;GO:0010378;GO:0009908;GO:0005515;GO:0006355;GO:0009637;GO:0006950;GO:0042542;GO:0005654;GO:0080167;GO:0010218;GO:0007623
AT1G22770.1	maker-ScDrF4C_26_HRSCAF_729-augustus-gene-21.7-mRNA-1	ScDrF4C_26_HRSCAF_729	2161972	2173600	gigantea protein (GI)	GO:0048578;GO:0009409;GO:0042752;GO:0005634;GO:0048586;GO:0010378;GO:0009908;GO:0005515;GO:0006355;GO:0009637;GO:0006950;GO:0042542;GO:0005654;GO:0080167;GO:0010218;GO:0007623
AT1G23080.1	maker-ScDrF4C_30_HRSCAF_923-snap-gene-910.1-mRNA-1	ScDrF4C_30_HRSCAF_923	91029430	91032336	Auxin efflux carrier family protein	GO:0048364;GO:0005783;GO:0010315;GO:0009506;GO:0007389;GO:0009942;GO:0010583;GO:0055085;GO:0010252;GO:0010329;GO:0005634;GO:0005886;GO:0009926
AT1G23380.2	maker-ScDrF4C_29_HRSCAF_836-snap-gene-88.3-mRNA-1	ScDrF4C_29_HRSCAF_836	8879705	8887427	KNOTTED1-like homeobox gene 6	GO:0005515;GO:0005634;GO:0006357;GO:0010073;GO:0000978;GO:0003700
AT1G23380.2	maker-ScDrF4C_30_HRSCAF_923-augustus-gene-796.6-mRNA-1	ScDrF4C_30_HRSCAF_923	79645598	79648093	KNOTTED1-like homeobox gene 6	GO:0005515;GO:0005634;GO:0006357;GO:0010073;GO:0000978;GO:0003700
AT1G23380.2	maker-ScDrF4C_7_HRSCAF_245-augustus-gene-9.2-mRNA-1	ScDrF4C_7_HRSCAF_245	948671	949494	KNOTTED1-like homeobox gene 6	GO:0005515;GO:0005634;GO:0006357;GO:0010073;GO:0000978;GO:0003700
AT1G24260.2	maker-ScDrF4C_11_HRSCAF_313-augustus-gene-86.10-mRNA-1	ScDrF4C_11_HRSCAF_313	8588486	8594833	K-box region and MADS-box transcription factor family protein	GO:0005515;GO:0010093;GO:0001708;GO:0003700;GO:0048481;GO:0000977;GO:0048833;GO:0045944;GO:0003677;GO:0000976;GO:0005634;GO:0000981;GO:0046983;GO:0008134;GO:0043565;GO:0009908
AT1G24260.2	maker-ScDrF4C_14_HRSCAF_375-augustus-gene-240.0-mRNA-1	ScDrF4C_14_HRSCAF_375	24022529	24027000	K-box region and MADS-box transcription factor family protein	GO:0005515;GO:0010093;GO:0001708;GO:0003700;GO:0048481;GO:0000977;GO:0048833;GO:0045944;GO:0003677;GO:0000976;GO:0005634;GO:0000981;GO:0046983;GO:0008134;GO:0043565;GO:0009908
AT1G24260.2	maker-ScDrF4C_15_HRSCAF_396-augustus-gene-170.0-mRNA-1	ScDrF4C_15_HRSCAF_396	17003726	17007877	K-box region and MADS-box transcription factor family protein	GO:0005515;GO:0010093;GO:0001708;GO:0003700;GO:0048481;GO:0000977;GO:0048833;GO:0045944;GO:0003677;GO:0000976;GO:0005634;GO:0000981;GO:0046983;GO:0008134;GO:0043565;GO:0009908
AT1G24260.2	maker-ScDrF4C_15_HRSCAF_396-augustus-gene-170.1-mRNA-1	ScDrF4C_15_HRSCAF_396	17026668	17030821	K-box region and MADS-box transcription factor family protein	GO:0005515;GO:0010093;GO:0001708;GO:0003700;GO:0048481;GO:0000977;GO:0048833;GO:0045944;GO:0003677;GO:0000976;GO:0005634;GO:0000981;GO:0046983;GO:0008134;GO:0043565;GO:0009908
AT1G24260.2	maker-ScDrF4C_15_HRSCAF_396-augustus-gene-170.2-mRNA-1	ScDrF4C_15_HRSCAF_396	17045274	17049428	K-box region and MADS-box transcription factor family protein	GO:0005515;GO:0010093;GO:0001708;GO:0003700;GO:0048481;GO:0000977;GO:0048833;GO:0045944;GO:0003677;GO:0000976;GO:0005634;GO:0000981;GO:0046983;GO:0008134;GO:0043565;GO:0009908
AT1G24260.2	maker-ScDrF4C_15_HRSCAF_396-augustus-gene-171.15-mRNA-1	ScDrF4C_15_HRSCAF_396	17127581	17131654	K-box region and MADS-box transcription factor family protein	GO:0005515;GO:0010093;GO:0001708;GO:0003700;GO:0048481;GO:0000977;GO:0048833;GO:0045944;GO:0003677;GO:0000976;GO:0005634;GO:0000981;GO:0046983;GO:0008134;GO:0043565;GO:0009908
AT1G24260.2	maker-ScDrF4C_15_HRSCAF_396-snap-gene-852.6-mRNA-1	ScDrF4C_15_HRSCAF_396	85272195	85277247	K-box region and MADS-box transcription factor family protein	GO:0005515;GO:0010093;GO:0001708;GO:0003700;GO:0048481;GO:0000977;GO:0048833;GO:0045944;GO:0003677;GO:0000976;GO:0005634;GO:0000981;GO:0046983;GO:0008134;GO:0043565;GO:0009908
AT1G24260.2	maker-ScDrF4C_1_HRSCAF_12-snap-gene-261.0-mRNA-1	ScDrF4C_1_HRSCAF_12	26096957	26100427	K-box region and MADS-box transcription factor family protein	GO:0005515;GO:0010093;GO:0001708;GO:0003700;GO:0048481;GO:0000977;GO:0048833;GO:0045944;GO:0003677;GO:0000976;GO:0005634;GO:0000981;GO:0046983;GO:0008134;GO:0043565;GO:0009908
AT1G24260.2	maker-ScDrF4C_23_HRSCAF_597-snap-gene-248.3-mRNA-1	ScDrF4C_23_HRSCAF_597	24802771	24807730	K-box region and MADS-box transcription factor family protein	GO:0005515;GO:0010093;GO:0001708;GO:0003700;GO:0048481;GO:0000977;GO:0048833;GO:0045944;GO:0003677;GO:0000976;GO:0005634;GO:0000981;GO:0046983;GO:0008134;GO:0043565;GO:0009908
AT1G24260.2	maker-ScDrF4C_24_HRSCAF_619-augustus-gene-884.5-mRNA-1	ScDrF4C_24_HRSCAF_619	88406669	88411068	K-box region and MADS-box transcription factor family protein	GO:0005515;GO:0010093;GO:0001708;GO:0003700;GO:0048481;GO:0000977;GO:0048833;GO:0045944;GO:0003677;GO:0000976;GO:0005634;GO:0000981;GO:0046983;GO:0008134;GO:0043565;GO:0009908
AT1G25540.1	maker-ScDrF4C_1634_HRSCAF_2962-augustus-gene-228.14-mRNA-1	ScDrF4C_1634_HRSCAF_2962	22816400	22820882	phytochrome and flowering time regulatory protein (PFT1)	GO:0005515;GO:0045893;GO:0009585;GO:0045944;GO:1905499;GO:0009911;GO:0031349;GO:0010218;GO:0009867;GO:0003713;GO:0003677;GO:0010114;GO:0050832;GO:0010091;GO:0009909;GO:0005634;GO:0016592
AT1G25540.1	maker-ScDrF4C_1634_HRSCAF_2962-snap-gene-228.10-mRNA-1	ScDrF4C_1634_HRSCAF_2962	22790466	22795439	phytochrome and flowering time regulatory protein (PFT1)	GO:0005515;GO:0045893;GO:0009585;GO:0045944;GO:1905499;GO:0009911;GO:0031349;GO:0010218;GO:0009867;GO:0003713;GO:0003677;GO:0010114;GO:0050832;GO:0010091;GO:0009909;GO:0005634;GO:0016592
AT1G25540.1	maker-ScDrF4C_21_HRSCAF_572-augustus-gene-48.2-mRNA-1	ScDrF4C_21_HRSCAF_572	4847814	4854909	phytochrome and flowering time regulatory protein (PFT1)	GO:0005515;GO:0045893;GO:0009585;GO:0045944;GO:1905499;GO:0009911;GO:0031349;GO:0010218;GO:0009867;GO:0003713;GO:0003677;GO:0010114;GO:0050832;GO:0010091;GO:0009909;GO:0005634;GO:0016592
AT1G25580.1	maker-ScDrF4C_1634_HRSCAF_2962-augustus-gene-228.16-mRNA-1	ScDrF4C_1634_HRSCAF_2962	22842701	22844735	NAC (No Apical Meristem) domain transcriptional regulator superfamily protein	GO:0000976;GO:0005634;GO:0003700;GO:0040020;GO:0006355;GO:0000077;GO:0010332
AT1G27360.1	maker-ScDrF4C_12_HRSCAF_323-snap-gene-22.16-mRNA-1	ScDrF4C_12_HRSCAF_323	2263375	2265704	squamosa promoter-like 11	GO:0006355;GO:0090356;GO:0005634;GO:0048510;GO:0003700
AT1G27360.1	maker-ScDrF4C_25_HRSCAF_627-snap-gene-24.24-mRNA-1	ScDrF4C_25_HRSCAF_627	2456652	2464865	squamosa promoter-like 11	GO:0006355;GO:0090356;GO:0005634;GO:0048510;GO:0003700
AT1G27370.1	maker-ScDrF4C_6_HRSCAF_209-augustus-gene-729.13-mRNA-1	ScDrF4C_6_HRSCAF_209	72902977	72904546	squamosa promoter binding protein-like 10	GO:0006355;GO:0048510;GO:0090356;GO:0005634;GO:0045893;GO:0003677;GO:0010358;GO:0003700;GO:0043565
AT1G28520.1	maker-ScDrF4C_7_HRSCAF_245-augustus-gene-197.12-mRNA-1	ScDrF4C_7_HRSCAF_245	19767253	19770107	vascular plant one zinc finger protein	GO:0005515;GO:0009414;GO:0009651;GO:0048574;GO:0048578;GO:0006355;GO:0009631;GO:0009408;GO:0005634;GO:0045893;GO:0043565;GO:0009816
AT1G28520.1	maker-ScDrF4C_8_HRSCAF_266-augustus-gene-180.12-mRNA-1	ScDrF4C_8_HRSCAF_266	18019014	18020003	vascular plant one zinc finger protein	GO:0005515;GO:0009414;GO:0009651;GO:0048574;GO:0048578;GO:0006355;GO:0009631;GO:0009408;GO:0005634;GO:0045893;GO:0043565;GO:0009816
AT1G30135.1	maker-ScDrF4C_27_HRSCAF_778-augustus-gene-110.10-mRNA-1	ScDrF4C_27_HRSCAF_778	11019116	11021993	jasmonate-zim-domain protein 8	GO:0005515;GO:2000022;GO:0009611;GO:0005634;GO:0031347
AT1G30330.2	maker-ScDrF4C_11_HRSCAF_313-augustus-gene-49.15-mRNA-1	ScDrF4C_11_HRSCAF_313	4944117	4944283	auxin response factor 6	GO:0005634;GO:0005515;GO:0009908;GO:0009733;GO:0006355;GO:0003700
AT1G30330.2	maker-ScDrF4C_14_HRSCAF_375-snap-gene-625.1-mRNA-1	ScDrF4C_14_HRSCAF_375	62544775	62548792	auxin response factor 6	GO:0005634;GO:0005515;GO:0009908;GO:0009733;GO:0006355;GO:0003700
AT1G30330.2	maker-ScDrF4C_19_HRSCAF_560-augustus-gene-827.22-mRNA-1	ScDrF4C_19_HRSCAF_560	82750629	82755463	auxin response factor 6	GO:0005634;GO:0005515;GO:0009908;GO:0009733;GO:0006355;GO:0003700
AT1G30330.2	maker-ScDrF4C_8_HRSCAF_266-snap-gene-150.4-mRNA-1	ScDrF4C_8_HRSCAF_266	15064004	15069074	auxin response factor 6	GO:0005634;GO:0005515;GO:0009908;GO:0009733;GO:0006355;GO:0003700
AT1G31280.1	maker-ScDrF4C_7_HRSCAF_245-augustus-gene-813.12-mRNA-1	ScDrF4C_7_HRSCAF_245	81319875	81322503	Argonaute family protein	GO:0051607;GO:0003729;GO:0005515;GO:0005634;GO:0005737;GO:0005829;GO:0042742;GO:0019048;GO:0035197
AT1G32240.1	maker-ScDrF4C_1634_HRSCAF_2962-augustus-gene-54.3-mRNA-1	ScDrF4C_1634_HRSCAF_2962	5445447	5449214	Homeodomain-like superfamily protein	GO:0006355;GO:0048481;GO:0005634;GO:0048440;GO:0003700;GO:0009944
AT1G32240.1	maker-ScDrF4C_18_HRSCAF_503-snap-gene-145.1-mRNA-1	ScDrF4C_18_HRSCAF_503	14498470	14503141	Homeodomain-like superfamily protein	GO:0006355;GO:0048481;GO:0005634;GO:0048440;GO:0003700;GO:0009944
AT1G32240.1	maker-ScDrF4C_20_HRSCAF_566-augustus-gene-166.6-mRNA-1	ScDrF4C_20_HRSCAF_566	16604684	16608083	Homeodomain-like superfamily protein	GO:0006355;GO:0048481;GO:0005634;GO:0048440;GO:0003700;GO:0009944
AT1G32640.1	augustus_masked-ScDrF4C_1634_HRSCAF_2962-processed-gene-27.2-mRNA-1	ScDrF4C_1634_HRSCAF_2962	2707784	2707871	Basic helix-loop-helix (bHLH) DNA-binding family protein	GO:0005515;GO:0045893;GO:2000652;GO:0043619;GO:0009759;GO:0043565;GO:0009269;GO:0019900;GO:0051090;GO:2000068;GO:0006568;GO:0009611;GO:0010374;GO:0051289;GO:0009867;GO:0106167;GO:0005634;GO:0009737;GO:0009963;GO:0003677;GO:0003700;GO:0009753;GO:0046983;GO:0048364;GO:0010200
AT1G32640.1	augustus_masked-ScDrF4C_8_HRSCAF_266-processed-gene-102.14-mRNA-1	ScDrF4C_8_HRSCAF_266	10254305	10254444	Basic helix-loop-helix (bHLH) DNA-binding family protein	GO:0005515;GO:0045893;GO:2000652;GO:0043619;GO:0009759;GO:0043565;GO:0009269;GO:0019900;GO:0051090;GO:2000068;GO:0006568;GO:0009611;GO:0010374;GO:0051289;GO:0009867;GO:0106167;GO:0005634;GO:0009737;GO:0009963;GO:0003677;GO:0003700;GO:0009753;GO:0046983;GO:0048364;GO:0010200
AT1G32640.1	maker-ScDrF4C_6_HRSCAF_209-snap-gene-264.1-mRNA-1	ScDrF4C_6_HRSCAF_209	26439034	26441380	Basic helix-loop-helix (bHLH) DNA-binding family protein	GO:0005515;GO:0045893;GO:2000652;GO:0043619;GO:0009759;GO:0043565;GO:0009269;GO:0019900;GO:0051090;GO:2000068;GO:0006568;GO:0009611;GO:0010374;GO:0051289;GO:0009867;GO:0106167;GO:0005634;GO:0009737;GO:0009963;GO:0003677;GO:0003700;GO:0009753;GO:0046983;GO:0048364;GO:0010200
AT1G32640.1	maker-ScDrF4C_6_HRSCAF_209-snap-gene-264.2-mRNA-1	ScDrF4C_6_HRSCAF_209	26474663	26477004	Basic helix-loop-helix (bHLH) DNA-binding family protein	GO:0005515;GO:0045893;GO:2000652;GO:0043619;GO:0009759;GO:0043565;GO:0009269;GO:0019900;GO:0051090;GO:2000068;GO:0006568;GO:0009611;GO:0010374;GO:0051289;GO:0009867;GO:0106167;GO:0005634;GO:0009737;GO:0009963;GO:0003677;GO:0003700;GO:0009753;GO:0046983;GO:0048364;GO:0010200
AT1G35160.2	maker-ScDrF4C_1_HRSCAF_12-augustus-gene-612.9-mRNA-1	ScDrF4C_1_HRSCAF_12	61285201	61289009	GF14 protein phi chain	GO:0009742;GO:0005886;GO:0005634;GO:0005635;GO:0005737;GO:0005515;GO:0005794;GO:0005829;GO:0045309
AT1G43850.1	maker-ScDrF4C_13_HRSCAF_342-augustus-gene-662.4-mRNA-1	ScDrF4C_13_HRSCAF_342	66199120	66203686	SEUSS transcriptional co-regulator	GO:0005515;GO:0001666;GO:0046982;GO:0045892;GO:0006974;GO:0000122;GO:0009617;GO:0048481;GO:0048467;GO:0009733;GO:0001102;GO:0045944;GO:0005634;GO:0009624;GO:0009793;GO:0009909;GO:0003712;GO:0071217;GO:0009620;GO:0006979;GO:0010272;GO:0003677;GO:0005667;GO:0046898;GO:0007275
AT1G43850.1	maker-ScDrF4C_1633_HRSCAF_2961-augustus-gene-741.1-mRNA-1	ScDrF4C_1633_HRSCAF_2961	74154204	74156757	SEUSS transcriptional co-regulator	GO:0005515;GO:0001666;GO:0046982;GO:0045892;GO:0006974;GO:0000122;GO:0009617;GO:0048481;GO:0048467;GO:0009733;GO:0001102;GO:0045944;GO:0005634;GO:0009624;GO:0009793;GO:0009909;GO:0003712;GO:0071217;GO:0009620;GO:0006979;GO:0010272;GO:0003677;GO:0005667;GO:0046898;GO:0007275
AT1G43850.1	maker-ScDrF4C_20_HRSCAF_566-augustus-gene-889.31-mRNA-1	ScDrF4C_20_HRSCAF_566	88973811	88976443	SEUSS transcriptional co-regulator	GO:0005515;GO:0001666;GO:0046982;GO:0045892;GO:0006974;GO:0000122;GO:0009617;GO:0048481;GO:0048467;GO:0009733;GO:0001102;GO:0045944;GO:0005634;GO:0009624;GO:0009793;GO:0009909;GO:0003712;GO:0071217;GO:0009620;GO:0006979;GO:0010272;GO:0003677;GO:0005667;GO:0046898;GO:0007275
AT1G45249.3	maker-ScDrF4C_15_HRSCAF_396-snap-gene-116.24-mRNA-1	ScDrF4C_15_HRSCAF_396	11606079	11607768	abscisic acid responsive elements-binding factor 2	GO:0045893;GO:0010255;GO:0009651;GO:0009414;GO:0005634;GO:0006355;GO:0009738;GO:0009737;GO:0005515;GO:0003700;GO:0003677;GO:0000976
AT1G45249.3	maker-ScDrF4C_1_HRSCAF_12-augustus-gene-124.10-mRNA-1	ScDrF4C_1_HRSCAF_12	12388804	12389345	abscisic acid responsive elements-binding factor 2	GO:0045893;GO:0010255;GO:0009651;GO:0009414;GO:0005634;GO:0006355;GO:0009738;GO:0009737;GO:0005515;GO:0003700;GO:0003677;GO:0000976
AT1G45249.3	maker-ScDrF4C_23_HRSCAF_597-augustus-gene-717.0-mRNA-1	ScDrF4C_23_HRSCAF_597	71717487	71718170	abscisic acid responsive elements-binding factor 2	GO:0045893;GO:0010255;GO:0009651;GO:0009414;GO:0005634;GO:0006355;GO:0009738;GO:0009737;GO:0005515;GO:0003700;GO:0003677;GO:0000976
AT1G47990.1	maker-ScDrF4C_12_HRSCAF_323-snap-gene-555.1-mRNA-1	ScDrF4C_12_HRSCAF_323	55503538	55506677	gibberellin 2-oxidase 4	GO:0051213;GO:0045487;GO:0009686;GO:0009416;GO:0005737;GO:0052634
AT1G48380.2	maker-ScDrF4C_1633_HRSCAF_2961-snap-gene-556.0-mRNA-1	ScDrF4C_1633_HRSCAF_2961	55640946	55648582	root hair initiation protein root hairless 1 (RHL1)	GO:0042023;GO:0048766;GO:0005634;GO:0005515;GO:0003677;GO:0005730
AT1G48380.2	maker-ScDrF4C_20_HRSCAF_566-snap-gene-709.1-mRNA-1	ScDrF4C_20_HRSCAF_566	70902492	70908042	root hair initiation protein root hairless 1 (RHL1)	GO:0042023;GO:0048766;GO:0005634;GO:0005515;GO:0003677;GO:0005730
AT1G48410.2	maker-ScDrF4C_10_HRSCAF_299-augustus-gene-270.9-mRNA-1	ScDrF4C_10_HRSCAF_299	27075682	27080590	Stabilizer of iron transporter SufD / Polynucleotidyl transferase	GO:0010218;GO:0005515;GO:0060145;GO:0016441;GO:0004521;GO:0009616;GO:0051607;GO:0005634;GO:0035195;GO:0009793;GO:0009850;GO:0030154;GO:0005737;GO:0048830;GO:0009733;GO:0045087;GO:0009965;GO:0010305;GO:0009955;GO:0035197;GO:0005829;GO:0003729;GO:0035198;GO:0010589
AT1G48410.2	maker-ScDrF4C_116_HRSCAF_1174-augustus-gene-221.3-mRNA-1	ScDrF4C_116_HRSCAF_1174	22100017	22104960	Stabilizer of iron transporter SufD / Polynucleotidyl transferase	GO:0010218;GO:0005515;GO:0060145;GO:0016441;GO:0004521;GO:0009616;GO:0051607;GO:0005634;GO:0035195;GO:0009793;GO:0009850;GO:0030154;GO:0005737;GO:0048830;GO:0009733;GO:0045087;GO:0009965;GO:0010305;GO:0009955;GO:0035197;GO:0005829;GO:0003729;GO:0035198;GO:0010589
AT1G48410.2	maker-ScDrF4C_12_HRSCAF_323-augustus-gene-409.19-mRNA-1	ScDrF4C_12_HRSCAF_323	40924452	40929264	Stabilizer of iron transporter SufD / Polynucleotidyl transferase	GO:0010218;GO:0005515;GO:0060145;GO:0016441;GO:0004521;GO:0009616;GO:0051607;GO:0005634;GO:0035195;GO:0009793;GO:0009850;GO:0030154;GO:0005737;GO:0048830;GO:0009733;GO:0045087;GO:0009965;GO:0010305;GO:0009955;GO:0035197;GO:0005829;GO:0003729;GO:0035198;GO:0010589
AT1G48410.2	maker-ScDrF4C_12_HRSCAF_323-snap-gene-409.11-mRNA-1	ScDrF4C_12_HRSCAF_323	40904819	40909629	Stabilizer of iron transporter SufD / Polynucleotidyl transferase	GO:0010218;GO:0005515;GO:0060145;GO:0016441;GO:0004521;GO:0009616;GO:0051607;GO:0005634;GO:0035195;GO:0009793;GO:0009850;GO:0030154;GO:0005737;GO:0048830;GO:0009733;GO:0045087;GO:0009965;GO:0010305;GO:0009955;GO:0035197;GO:0005829;GO:0003729;GO:0035198;GO:0010589
AT1G48410.2	maker-ScDrF4C_2_HRSCAF_115-snap-gene-741.15-mRNA-1	ScDrF4C_2_HRSCAF_115	74151806	74157736	Stabilizer of iron transporter SufD / Polynucleotidyl transferase	GO:0010218;GO:0005515;GO:0060145;GO:0016441;GO:0004521;GO:0009616;GO:0051607;GO:0005634;GO:0035195;GO:0009793;GO:0009850;GO:0030154;GO:0005737;GO:0048830;GO:0009733;GO:0045087;GO:0009965;GO:0010305;GO:0009955;GO:0035197;GO:0005829;GO:0003729;GO:0035198;GO:0010589
AT1G49720.2	augustus_masked-ScDrF4C_29_HRSCAF_836-processed-gene-638.7-mRNA-1	ScDrF4C_29_HRSCAF_836	63832025	63834064	abscisic acid responsive element-binding factor 1	GO:0009737;GO:0045893;GO:0005634;GO:0006355;GO:0003700;GO:0043565;GO:0005515;GO:0009738;GO:0003677
AT1G50030.1	maker-ScDrF4C_15_HRSCAF_396-augustus-gene-180.9-mRNA-1	ScDrF4C_15_HRSCAF_396	17981190	17998177	target of rapamycin	GO:0016242;GO:0030307;GO:0009793;GO:0009630;GO:0050687;GO:0005515;GO:0031932;GO:0010116;GO:1900459;GO:0004672;GO:0016303;GO:0005634;GO:0010507;GO:0043621;GO:0038202;GO:0045893;GO:1902661;GO:0009303;GO:0010929;GO:0005886;GO:0009615;GO:0016311;GO:0040019;GO:0004674;GO:1901355;GO:2000234;GO:0005737;GO:0044877;GO:0009733;GO:0009745;GO:0042802;GO:0005844;GO:0009791;GO:0031931
AT1G50030.1	maker-ScDrF4C_15_HRSCAF_396-snap-gene-180.7-mRNA-1	ScDrF4C_15_HRSCAF_396	18041986	18058085	target of rapamycin	GO:0016242;GO:0030307;GO:0009793;GO:0009630;GO:0050687;GO:0005515;GO:0031932;GO:0010116;GO:1900459;GO:0004672;GO:0016303;GO:0005634;GO:0010507;GO:0043621;GO:0038202;GO:0045893;GO:1902661;GO:0009303;GO:0010929;GO:0005886;GO:0009615;GO:0016311;GO:0040019;GO:0004674;GO:1901355;GO:2000234;GO:0005737;GO:0044877;GO:0009733;GO:0009745;GO:0042802;GO:0005844;GO:0009791;GO:0031931
AT1G52150.2	maker-ScDrF4C_11_HRSCAF_313-snap-gene-72.10-mRNA-1	ScDrF4C_11_HRSCAF_313	7227641	7233543	Homeobox-leucine zipper family protein / lipid-binding START domain-containing protein	GO:0080060;GO:0009965;GO:0003700;GO:0008289;GO:0010014;GO:0010087;GO:1905392;GO:0048263;GO:0005634;GO:0010075;GO:0010073;GO:0009855
AT1G52150.2	maker-ScDrF4C_15_HRSCAF_396-augustus-gene-17.1-mRNA-1	ScDrF4C_15_HRSCAF_396	1746169	1757010	Homeobox-leucine zipper family protein / lipid-binding START domain-containing protein	GO:0080060;GO:0009965;GO:0003700;GO:0008289;GO:0010014;GO:0010087;GO:1905392;GO:0048263;GO:0005634;GO:0010075;GO:0010073;GO:0009855
AT1G52150.2	maker-ScDrF4C_16_HRSCAF_437-augustus-gene-183.6-mRNA-1	ScDrF4C_16_HRSCAF_437	18311305	18318188	Homeobox-leucine zipper family protein / lipid-binding START domain-containing protein	GO:0080060;GO:0009965;GO:0003700;GO:0008289;GO:0010014;GO:0010087;GO:1905392;GO:0048263;GO:0005634;GO:0010075;GO:0010073;GO:0009855
AT1G52150.2	maker-ScDrF4C_16_HRSCAF_437-augustus-gene-9.2-mRNA-1	ScDrF4C_16_HRSCAF_437	899739	909602	Homeobox-leucine zipper family protein / lipid-binding START domain-containing protein	GO:0080060;GO:0009965;GO:0003700;GO:0008289;GO:0010014;GO:0010087;GO:1905392;GO:0048263;GO:0005634;GO:0010075;GO:0010073;GO:0009855
AT1G52150.2	maker-ScDrF4C_17_HRSCAF_438-snap-gene-114.5-mRNA-1	ScDrF4C_17_HRSCAF_438	11393367	11399605	Homeobox-leucine zipper family protein / lipid-binding START domain-containing protein	GO:0080060;GO:0009965;GO:0003700;GO:0008289;GO:0010014;GO:0010087;GO:1905392;GO:0048263;GO:0005634;GO:0010075;GO:0010073;GO:0009855
AT1G52150.2	maker-ScDrF4C_1_HRSCAF_12-augustus-gene-10.8-mRNA-1	ScDrF4C_1_HRSCAF_12	1050074	1053140	Homeobox-leucine zipper family protein / lipid-binding START domain-containing protein	GO:0080060;GO:0009965;GO:0003700;GO:0008289;GO:0010014;GO:0010087;GO:1905392;GO:0048263;GO:0005634;GO:0010075;GO:0010073;GO:0009855
AT1G52150.2	maker-ScDrF4C_1_HRSCAF_12-augustus-gene-785.0-mRNA-1	ScDrF4C_1_HRSCAF_12	78485961	78492562	Homeobox-leucine zipper family protein / lipid-binding START domain-containing protein	GO:0080060;GO:0009965;GO:0003700;GO:0008289;GO:0010014;GO:0010087;GO:1905392;GO:0048263;GO:0005634;GO:0010075;GO:0010073;GO:0009855
AT1G52150.2	maker-ScDrF4C_29_HRSCAF_836-augustus-gene-781.4-mRNA-1	ScDrF4C_29_HRSCAF_836	78150031	78160704	Homeobox-leucine zipper family protein / lipid-binding START domain-containing protein	GO:0080060;GO:0009965;GO:0003700;GO:0008289;GO:0010014;GO:0010087;GO:1905392;GO:0048263;GO:0005634;GO:0010075;GO:0010073;GO:0009855
AT1G52150.2	maker-ScDrF4C_3_HRSCAF_117-snap-gene-798.0-mRNA-1	ScDrF4C_3_HRSCAF_117	79784004	79793184	Homeobox-leucine zipper family protein / lipid-binding START domain-containing protein	GO:0080060;GO:0009965;GO:0003700;GO:0008289;GO:0010014;GO:0010087;GO:1905392;GO:0048263;GO:0005634;GO:0010075;GO:0010073;GO:0009855
AT1G52340.1	maker-ScDrF4C_14_HRSCAF_375-augustus-gene-874.5-mRNA-1	ScDrF4C_14_HRSCAF_375	87424972	87425148	NAD(P)-binding Rossmann-fold superfamily protein	GO:0009750;GO:0009688;GO:0009408;GO:0010182;GO:0006561;GO:0009414;GO:0005634;GO:0005829;GO:0010115;GO:0004022;GO:0010301
AT1G52340.1	maker-ScDrF4C_15_HRSCAF_396-snap-gene-972.12-mRNA-1	ScDrF4C_15_HRSCAF_396	97209265	97209340	NAD(P)-binding Rossmann-fold superfamily protein	GO:0009750;GO:0009688;GO:0009408;GO:0010182;GO:0006561;GO:0009414;GO:0005634;GO:0005829;GO:0010115;GO:0004022;GO:0010301
AT1G52340.1	maker-ScDrF4C_3_HRSCAF_117-augustus-gene-879.0-mRNA-1	ScDrF4C_3_HRSCAF_117	87948219	87948289	NAD(P)-binding Rossmann-fold superfamily protein	GO:0009750;GO:0009688;GO:0009408;GO:0010182;GO:0006561;GO:0009414;GO:0005634;GO:0005829;GO:0010115;GO:0004022;GO:0010301
AT1G52830.1	maker-ScDrF4C_11_HRSCAF_313-augustus-gene-76.23-mRNA-1	ScDrF4C_11_HRSCAF_313	7640710	7641675	indole-3-acetic acid 6	GO:0005515;GO:0009733;GO:0006355;GO:0003700;GO:0009704;GO:0005634
AT1G52890.1	maker-ScDrF4C_3_HRSCAF_117-augustus-gene-921.1-mRNA-1	ScDrF4C_3_HRSCAF_117	92097407	92098247	NAC domain containing protein 19	GO:0005515;GO:0005634;GO:0006355;GO:0009414;GO:0003700
AT1G52890.1	maker-ScDrF4C_8_HRSCAF_266-augustus-gene-691.3-mRNA-1	ScDrF4C_8_HRSCAF_266	69131742	69132117	NAC domain containing protein 19	GO:0005515;GO:0005634;GO:0006355;GO:0009414;GO:0003700
AT1G53090.1	maker-ScDrF4C_1633_HRSCAF_2961-augustus-gene-504.6-mRNA-1	ScDrF4C_1633_HRSCAF_2961	50418993	50422317	SPA1-related 4	GO:0042802;GO:0006468;GO:0004672;GO:0009637;GO:0005515;GO:0005634;GO:0080008;GO:0005524
AT1G53090.1	maker-ScDrF4C_26_HRSCAF_729-snap-gene-861.28-mRNA-1	ScDrF4C_26_HRSCAF_729	86111246	86114945	SPA1-related 4	GO:0042802;GO:0006468;GO:0004672;GO:0009637;GO:0005515;GO:0005634;GO:0080008;GO:0005524
AT1G53160.2	maker-ScDrF4C_7_HRSCAF_245-augustus-gene-204.2-mRNA-1	ScDrF4C_7_HRSCAF_245	20418237	20418319	squamosa promoter binding protein-like 4	GO:0000976;GO:0010321;GO:0009908;GO:0006355;GO:0005634;GO:0003700
AT1G55580.1	augustus_masked-ScDrF4C_12_HRSCAF_323-processed-gene-891.3-mRNA-1	ScDrF4C_12_HRSCAF_323	89133920	89134180	GRAS family transcription factor	GO:0003700;GO:0006355;GO:0010223;GO:0005634;GO:0090506;GO:0010014;GO:0043565
AT1G59750.1	maker-ScDrF4C_20_HRSCAF_566-snap-gene-591.6-mRNA-1	ScDrF4C_20_HRSCAF_566	59154866	59159621	auxin response factor 1	GO:0005515;GO:0006355;GO:0045892;GO:0009733;GO:0010150;GO:0005634;GO:0003700;GO:0042802;GO:0003677
AT1G62360.1	maker-ScDrF4C_19_HRSCAF_560-augustus-gene-867.13-mRNA-1	ScDrF4C_19_HRSCAF_560	86781572	86783662	KNOX/ELK homeobox transcription factor	GO:0005737;GO:0005515;GO:0010497;GO:0048440;GO:0000978;GO:0006357;GO:0005634;GO:0010582;GO:0009691;GO:0015630;GO:0009506;GO:0005768;GO:0003700;GO:0005886;GO:0042803;GO:0019827;GO:0003723;GO:0009934
AT1G62360.1	maker-ScDrF4C_7_HRSCAF_245-augustus-gene-591.0-mRNA-1	ScDrF4C_7_HRSCAF_245	59164683	59167938	KNOX/ELK homeobox transcription factor	GO:0005737;GO:0005515;GO:0010497;GO:0048440;GO:0000978;GO:0006357;GO:0005634;GO:0010582;GO:0009691;GO:0015630;GO:0009506;GO:0005768;GO:0003700;GO:0005886;GO:0042803;GO:0019827;GO:0003723;GO:0009934
AT1G62700.1	maker-ScDrF4C_11_HRSCAF_313-augustus-gene-393.0-mRNA-1	ScDrF4C_11_HRSCAF_313	39328952	39329879	Arabidopsis NAC domain containing protein 26	GO:0006355;GO:0005634;GO:0048759;GO:0003700;GO:0005515;GO:1901348;GO:0043565
AT1G62700.1	maker-ScDrF4C_1632_HRSCAF_2960-snap-gene-44.7-mRNA-1	ScDrF4C_1632_HRSCAF_2960	4402916	4403966	Arabidopsis NAC domain containing protein 26	GO:0006355;GO:0005634;GO:0048759;GO:0003700;GO:0005515;GO:1901348;GO:0043565
AT1G62700.1	maker-ScDrF4C_1633_HRSCAF_2961-snap-gene-779.7-mRNA-1	ScDrF4C_1633_HRSCAF_2961	77924055	77924601	Arabidopsis NAC domain containing protein 26	GO:0006355;GO:0005634;GO:0048759;GO:0003700;GO:0005515;GO:1901348;GO:0043565
AT1G62700.1	maker-ScDrF4C_16_HRSCAF_437-augustus-gene-138.5-mRNA-1	ScDrF4C_16_HRSCAF_437	13846790	13846983	Arabidopsis NAC domain containing protein 26	GO:0006355;GO:0005634;GO:0048759;GO:0003700;GO:0005515;GO:1901348;GO:0043565
AT1G62700.1	maker-ScDrF4C_18_HRSCAF_503-augustus-gene-99.8-mRNA-1	ScDrF4C_18_HRSCAF_503	9968415	9969455	Arabidopsis NAC domain containing protein 26	GO:0006355;GO:0005634;GO:0048759;GO:0003700;GO:0005515;GO:1901348;GO:0043565
AT1G62700.1	maker-ScDrF4C_1_HRSCAF_12-augustus-gene-740.2-mRNA-1	ScDrF4C_1_HRSCAF_12	74072237	74072434	Arabidopsis NAC domain containing protein 26	GO:0006355;GO:0005634;GO:0048759;GO:0003700;GO:0005515;GO:1901348;GO:0043565
AT1G62700.1	maker-ScDrF4C_20_HRSCAF_566-snap-gene-920.2-mRNA-1	ScDrF4C_20_HRSCAF_566	92053821	92054381	Arabidopsis NAC domain containing protein 26	GO:0006355;GO:0005634;GO:0048759;GO:0003700;GO:0005515;GO:1901348;GO:0043565
AT1G62700.1	maker-ScDrF4C_24_HRSCAF_619-augustus-gene-76.7-mRNA-1	ScDrF4C_24_HRSCAF_619	7611356	7611562	Arabidopsis NAC domain containing protein 26	GO:0006355;GO:0005634;GO:0048759;GO:0003700;GO:0005515;GO:1901348;GO:0043565
AT1G62700.1	maker-ScDrF4C_3_HRSCAF_117-snap-gene-722.0-mRNA-1	ScDrF4C_3_HRSCAF_117	72235226	72235422	Arabidopsis NAC domain containing protein 26	GO:0006355;GO:0005634;GO:0048759;GO:0003700;GO:0005515;GO:1901348;GO:0043565
AT1G62990.1	maker-ScDrF4C_24_HRSCAF_619-augustus-gene-1001.15-mRNA-1	ScDrF4C_24_HRSCAF_619	100100387	100104184	KNOTTED-like homeobox of Arabidopsis thaliana 7	GO:0005634;GO:0010192;GO:2000652;GO:0045892;GO:0000976;GO:0010089;GO:0000978;GO:0006357;GO:0003700
AT1G63700.1	maker-ScDrF4C_1634_HRSCAF_2962-augustus-gene-6.11-mRNA-1	ScDrF4C_1634_HRSCAF_2962	628027	629507	Protein kinase superfamily protein	GO:0005515;GO:0004709;GO:0010229;GO:0005737;GO:0010098;GO:0005886;GO:0009793;GO:0005938;GO:0010103
AT1G63700.1	maker-ScDrF4C_20_HRSCAF_566-augustus-gene-19.22-mRNA-1	ScDrF4C_20_HRSCAF_566	1909694	1911237	Protein kinase superfamily protein	GO:0005515;GO:0004709;GO:0010229;GO:0005737;GO:0010098;GO:0005886;GO:0009793;GO:0005938;GO:0010103
AT1G63700.1	maker-ScDrF4C_30_HRSCAF_923-augustus-gene-383.10-mRNA-1	ScDrF4C_30_HRSCAF_923	38290801	38294247	Protein kinase superfamily protein	GO:0005515;GO:0004709;GO:0010229;GO:0005737;GO:0010098;GO:0005886;GO:0009793;GO:0005938;GO:0010103
AT1G63910.1	augustus_masked-ScDrF4C_1_HRSCAF_12-processed-gene-731.7-mRNA-1	ScDrF4C_1_HRSCAF_12	73133189	73134912	myb domain protein 103	GO:0045893;GO:2000652;GO:1901430;GO:0005634;GO:0006355;GO:0003700
AT1G65660.1	maker-ScDrF4C_14_HRSCAF_375-augustus-gene-126.19-mRNA-1	ScDrF4C_14_HRSCAF_375	12675628	12677888	Pre-mRNA splicing Prp18-interacting factor	GO:0030628;GO:0008380;GO:0000386;GO:0000398;GO:0005681;GO:0005634;GO:0003727;GO:0008284
AT1G65660.1	maker-ScDrF4C_14_HRSCAF_375-snap-gene-126.9-mRNA-1	ScDrF4C_14_HRSCAF_375	12684753	12687031	Pre-mRNA splicing Prp18-interacting factor	GO:0030628;GO:0008380;GO:0000386;GO:0000398;GO:0005681;GO:0005634;GO:0003727;GO:0008284
AT1G65660.1	maker-ScDrF4C_23_HRSCAF_597-augustus-gene-124.25-mRNA-1	ScDrF4C_23_HRSCAF_597	12390251	12390639	Pre-mRNA splicing Prp18-interacting factor	GO:0030628;GO:0008380;GO:0000386;GO:0000398;GO:0005681;GO:0005634;GO:0003727;GO:0008284
AT1G65660.1	maker-ScDrF4C_23_HRSCAF_597-snap-gene-124.5-mRNA-1	ScDrF4C_23_HRSCAF_597	12397537	12398710	Pre-mRNA splicing Prp18-interacting factor	GO:0030628;GO:0008380;GO:0000386;GO:0000398;GO:0005681;GO:0005634;GO:0003727;GO:0008284
AT1G66340.1	augustus_masked-ScDrF4C_20_HRSCAF_566-processed-gene-19.10-mRNA-1	ScDrF4C_20_HRSCAF_566	1954735	1957245	Signal transduction histidine kinase, hybrid-type, ethylene sensor	GO:0005515;GO:0010105;GO:0004673;GO:0042742;GO:0009651;GO:0006952;GO:0051740;GO:1900140;GO:0005783;GO:0009871;GO:0009733;GO:0052544;GO:0042802;GO:0010119;GO:0009723;GO:0002237;GO:0009727;GO:0010087;GO:0009408;GO:0009737;GO:0000155;GO:0051301;GO:0009625;GO:0050665;GO:0009739;GO:0010182;GO:0005789;GO:0038199;GO:0009690
AT1G66340.1	maker-ScDrF4C_1634_HRSCAF_2962-snap-gene-7.10-mRNA-1	ScDrF4C_1634_HRSCAF_2962	726671	728723	Signal transduction histidine kinase, hybrid-type, ethylene sensor	GO:0005515;GO:0010105;GO:0004673;GO:0042742;GO:0009651;GO:0006952;GO:0051740;GO:1900140;GO:0005783;GO:0009871;GO:0009733;GO:0052544;GO:0042802;GO:0010119;GO:0009723;GO:0002237;GO:0009727;GO:0010087;GO:0009408;GO:0009737;GO:0000155;GO:0051301;GO:0009625;GO:0050665;GO:0009739;GO:0010182;GO:0005789;GO:0038199;GO:0009690
AT1G66350.1	maker-ScDrF4C_14_HRSCAF_375-augustus-gene-310.12-mRNA-1	ScDrF4C_14_HRSCAF_375	31078601	31078976	RGA-like 1	GO:0009737;GO:0005515;GO:0003712;GO:0005634;GO:0009863;GO:0009867;GO:0006355;GO:0009740;GO:0009938;GO:2000033;GO:0009723;GO:2000377;GO:0003700;GO:0010187;GO:0042538;GO:0009739;GO:0043565;GO:0009651
AT1G66350.1	maker-ScDrF4C_1633_HRSCAF_2961-augustus-gene-708.10-mRNA-1	ScDrF4C_1633_HRSCAF_2961	70797844	70798106	RGA-like 1	GO:0009737;GO:0005515;GO:0003712;GO:0005634;GO:0009863;GO:0009867;GO:0006355;GO:0009740;GO:0009938;GO:2000033;GO:0009723;GO:2000377;GO:0003700;GO:0010187;GO:0042538;GO:0009739;GO:0043565;GO:0009651
AT1G66350.1	maker-ScDrF4C_20_HRSCAF_566-snap-gene-864.13-mRNA-1	ScDrF4C_20_HRSCAF_566	86428665	86431056	RGA-like 1	GO:0009737;GO:0005515;GO:0003712;GO:0005634;GO:0009863;GO:0009867;GO:0006355;GO:0009740;GO:0009938;GO:2000033;GO:0009723;GO:2000377;GO:0003700;GO:0010187;GO:0042538;GO:0009739;GO:0043565;GO:0009651
AT1G66350.1	maker-ScDrF4C_23_HRSCAF_597-snap-gene-318.2-mRNA-1	ScDrF4C_23_HRSCAF_597	31832111	31832953	RGA-like 1	GO:0009737;GO:0005515;GO:0003712;GO:0005634;GO:0009863;GO:0009867;GO:0006355;GO:0009740;GO:0009938;GO:2000033;GO:0009723;GO:2000377;GO:0003700;GO:0010187;GO:0042538;GO:0009739;GO:0043565;GO:0009651
AT1G66370.1	maker-ScDrF4C_18_HRSCAF_503-snap-gene-971.1-mRNA-1	ScDrF4C_18_HRSCAF_503	97121125	97121859	myb domain protein 113	GO:0006355;GO:0031540;GO:0003700;GO:0005634
AT1G66370.1	maker-ScDrF4C_28_HRSCAF_834-snap-gene-527.0-mRNA-1	ScDrF4C_28_HRSCAF_834	52694815	52695619	myb domain protein 113	GO:0006355;GO:0031540;GO:0003700;GO:0005634
AT1G66370.1	maker-ScDrF4C_8_HRSCAF_266-snap-gene-16.10-mRNA-1	ScDrF4C_8_HRSCAF_266	1630264	1630825	myb domain protein 113	GO:0006355;GO:0031540;GO:0003700;GO:0005634
AT1G68310.1	maker-ScDrF4C_24_HRSCAF_619-augustus-gene-829.20-mRNA-1	ScDrF4C_24_HRSCAF_619	82927282	82928436	Protein of unknown function (DUF59)	GO:0051726;GO:0042127;GO:0106035;GO:0016226;GO:0010209;GO:0005634;GO:2001022;GO:0009944;GO:1990067;GO:0006259
AT1G68640.1	augustus_masked-ScDrF4C_6_HRSCAF_209-processed-gene-59.10-mRNA-1	ScDrF4C_6_HRSCAF_209	5976493	5982196	bZIP transcription factor family protein	GO:0009909;GO:0003700;GO:0005515;GO:0006351;GO:0003677;GO:0043565;GO:0006355;GO:0005634
AT1G68990.2	maker-ScDrF4C_11_HRSCAF_313-augustus-gene-148.19-mRNA-1	ScDrF4C_11_HRSCAF_313	14848214	14848610	male gametophyte defective 3	GO:0006390;GO:0006351;GO:0009793;GO:0009860;GO:0003677;GO:0034245;GO:0048481;GO:0003899
AT1G68990.2	maker-ScDrF4C_25_HRSCAF_627-augustus-gene-96.1-mRNA-1	ScDrF4C_25_HRSCAF_627	9590090	9596266	male gametophyte defective 3	GO:0006390;GO:0006351;GO:0009793;GO:0009860;GO:0003677;GO:0034245;GO:0048481;GO:0003899
AT1G69120.1	maker-ScDrF4C_11_HRSCAF_313-snap-gene-150.2-mRNA-1	ScDrF4C_11_HRSCAF_313	15074056	15083125	K-box region and MADS-box transcription factor family protein	GO:0005515;GO:0006355;GO:0009908;GO:0008134;GO:0000976;GO:0005634;GO:0045893;GO:0045944;GO:0003700;GO:0000977;GO:0010076;GO:0000981;GO:0010582;GO:0046982;GO:0003677;GO:0046983;GO:0009933;GO:0043565
AT1G69120.1	maker-ScDrF4C_25_HRSCAF_627-snap-gene-258.3-mRNA-1	ScDrF4C_25_HRSCAF_627	25787359	25790008	K-box region and MADS-box transcription factor family protein	GO:0005515;GO:0006355;GO:0009908;GO:0008134;GO:0000976;GO:0005634;GO:0045893;GO:0045944;GO:0003700;GO:0000977;GO:0010076;GO:0000981;GO:0010582;GO:0046982;GO:0003677;GO:0046983;GO:0009933;GO:0043565
AT1G69180.1	maker-ScDrF4C_27_HRSCAF_778-augustus-gene-183.7-mRNA-1	ScDrF4C_27_HRSCAF_778	18313301	18315490	Plant-specific transcription factor YABBY family protein	GO:0000976;GO:0005515;GO:0048440;GO:0010254;GO:0010582;GO:0006355;GO:0048479;GO:0005634;GO:0010022;GO:0003700;GO:0045165;GO:0043565;GO:0048366;GO:0009944
AT1G69310.1	maker-ScDrF4C_24_HRSCAF_619-augustus-gene-962.8-mRNA-1	ScDrF4C_24_HRSCAF_619	96284742	96285927	WRKY DNA-binding protein 57	GO:0006355;GO:0009414;GO:0003700;GO:0043565;GO:0000976;GO:0009651;GO:0005634;GO:0006970
AT1G69310.1	maker-ScDrF4C_7_HRSCAF_245-snap-gene-842.2-mRNA-1	ScDrF4C_7_HRSCAF_245	84272926	84284950	WRKY DNA-binding protein 57	GO:0006355;GO:0009414;GO:0003700;GO:0043565;GO:0000976;GO:0009651;GO:0005634;GO:0006970
AT1G69780.1	maker-ScDrF4C_1634_HRSCAF_2962-snap-gene-177.6-mRNA-1	ScDrF4C_1634_HRSCAF_2962	17771339	17773006	Homeobox-leucine zipper protein family	GO:0048826;GO:0043565;GO:0045893;GO:0005634;GO:0003700;GO:0080022;GO:0009744;GO:0009965
AT1G69780.1	maker-ScDrF4C_16_HRSCAF_437-snap-gene-283.3-mRNA-1	ScDrF4C_16_HRSCAF_437	28346603	28347786	Homeobox-leucine zipper protein family	GO:0048826;GO:0043565;GO:0045893;GO:0005634;GO:0003700;GO:0080022;GO:0009744;GO:0009965
AT1G69780.1	maker-ScDrF4C_27_HRSCAF_778-augustus-gene-165.10-mRNA-1	ScDrF4C_27_HRSCAF_778	16577051	16578561	Homeobox-leucine zipper protein family	GO:0048826;GO:0043565;GO:0045893;GO:0005634;GO:0003700;GO:0080022;GO:0009744;GO:0009965
AT1G69780.1	maker-ScDrF4C_27_HRSCAF_778-augustus-gene-235.1-mRNA-1	ScDrF4C_27_HRSCAF_778	23555445	23556629	Homeobox-leucine zipper protein family	GO:0048826;GO:0043565;GO:0045893;GO:0005634;GO:0003700;GO:0080022;GO:0009744;GO:0009965
AT1G69780.1	maker-ScDrF4C_7_HRSCAF_245-augustus-gene-17.8-mRNA-1	ScDrF4C_7_HRSCAF_245	1746382	1747018	Homeobox-leucine zipper protein family	GO:0048826;GO:0043565;GO:0045893;GO:0005634;GO:0003700;GO:0080022;GO:0009744;GO:0009965
AT1G69830.1	maker-ScDrF4C_28_HRSCAF_834-augustus-gene-749.23-mRNA-1	ScDrF4C_28_HRSCAF_834	74974495	74980484	alpha-amylase-like 3	GO:0009570;GO:0005983;GO:0009507;GO:0004556;GO:0005509;GO:0103025;GO:0005576
AT1G70940.1	maker-ScDrF4C_21_HRSCAF_572-augustus-gene-33.19-mRNA-1	ScDrF4C_21_HRSCAF_572	3351408	3353011	Auxin efflux carrier family protein	GO:0009958;GO:0048767;GO:0010315;GO:0048766;GO:0007389;GO:0016328;GO:0005783;GO:0012506;GO:0005886;GO:0010329;GO:0009926;GO:0009606;GO:0048364;GO:0055085;GO:0005739;GO:0009416;GO:0010082;GO:0009986;GO:0009630;GO:0010252
AT1G72320.1	maker-ScDrF4C_25_HRSCAF_627-augustus-gene-19.2-mRNA-1	ScDrF4C_25_HRSCAF_627	1951341	1956244	pumilio 23	GO:0009749;GO:0010252;GO:0005634;GO:0009744;GO:0005730
AT1G72770.1	maker-ScDrF4C_14_HRSCAF_375-augustus-gene-839.4-mRNA-1	ScDrF4C_14_HRSCAF_375	83941748	83944213	homology to ABI1	GO:0005515;GO:0005634;GO:0006470;GO:0004722;GO:0005829
AT1G72770.1	maker-ScDrF4C_17_HRSCAF_438-augustus-gene-105.25-mRNA-1	ScDrF4C_17_HRSCAF_438	10579173	10581275	homology to ABI1	GO:0005515;GO:0005634;GO:0006470;GO:0004722;GO:0005829
AT1G72770.1	maker-ScDrF4C_23_HRSCAF_597-augustus-gene-7.10-mRNA-1	ScDrF4C_23_HRSCAF_597	697416	699569	homology to ABI1	GO:0005515;GO:0005634;GO:0006470;GO:0004722;GO:0005829
AT1G72770.1	maker-ScDrF4C_23_HRSCAF_597-augustus-gene-929.4-mRNA-1	ScDrF4C_23_HRSCAF_597	92936389	92938581	homology to ABI1	GO:0005515;GO:0005634;GO:0006470;GO:0004722;GO:0005829
AT1G73590.1	maker-ScDrF4C_10_HRSCAF_299-snap-gene-136.5-mRNA-1	ScDrF4C_10_HRSCAF_299	13647541	13652554	Auxin efflux carrier family protein	GO:0048825;GO:0005886;GO:0009925;GO:0009640;GO:0048364;GO:0005515;GO:0055085;GO:0010315;GO:0009793;GO:0005783;GO:0048826;GO:0009505;GO:0010229;GO:0010338;GO:0048367;GO:0010329;GO:0045177;GO:0009630;GO:0010583;GO:0009506;GO:0016310;GO:0010051;GO:0009926;GO:0010252;GO:0010358;GO:0009908;GO:0005737
AT1G73590.1	maker-ScDrF4C_116_HRSCAF_1174-snap-gene-139.5-mRNA-1	ScDrF4C_116_HRSCAF_1174	13890133	13896386	Auxin efflux carrier family protein	GO:0048825;GO:0005886;GO:0009925;GO:0009640;GO:0048364;GO:0005515;GO:0055085;GO:0010315;GO:0009793;GO:0005783;GO:0048826;GO:0009505;GO:0010229;GO:0010338;GO:0048367;GO:0010329;GO:0045177;GO:0009630;GO:0010583;GO:0009506;GO:0016310;GO:0010051;GO:0009926;GO:0010252;GO:0010358;GO:0009908;GO:0005737
AT1G73590.1	maker-ScDrF4C_19_HRSCAF_560-snap-gene-110.1-mRNA-1	ScDrF4C_19_HRSCAF_560	11038994	11043470	Auxin efflux carrier family protein	GO:0048825;GO:0005886;GO:0009925;GO:0009640;GO:0048364;GO:0005515;GO:0055085;GO:0010315;GO:0009793;GO:0005783;GO:0048826;GO:0009505;GO:0010229;GO:0010338;GO:0048367;GO:0010329;GO:0045177;GO:0009630;GO:0010583;GO:0009506;GO:0016310;GO:0010051;GO:0009926;GO:0010252;GO:0010358;GO:0009908;GO:0005737
AT1G73590.1	maker-ScDrF4C_2_HRSCAF_115-augustus-gene-242.0-mRNA-1	ScDrF4C_2_HRSCAF_115	24192486	24195273	Auxin efflux carrier family protein	GO:0048825;GO:0005886;GO:0009925;GO:0009640;GO:0048364;GO:0005515;GO:0055085;GO:0010315;GO:0009793;GO:0005783;GO:0048826;GO:0009505;GO:0010229;GO:0010338;GO:0048367;GO:0010329;GO:0045177;GO:0009630;GO:0010583;GO:0009506;GO:0016310;GO:0010051;GO:0009926;GO:0010252;GO:0010358;GO:0009908;GO:0005737
AT1G74670.1	maker-ScDrF4C_10_HRSCAF_299-augustus-gene-674.10-mRNA-1	ScDrF4C_10_HRSCAF_299	67410754	67411269	Gibberellin-regulated family protein	GO:0003674;GO:0009740;GO:0009749;GO:0080167;GO:0009750;GO:0005576;GO:0009744
AT1G74670.1	maker-ScDrF4C_15_HRSCAF_396-snap-gene-671.4-mRNA-1	ScDrF4C_15_HRSCAF_396	67133196	67134356	Gibberellin-regulated family protein	GO:0003674;GO:0009740;GO:0009749;GO:0080167;GO:0009750;GO:0005576;GO:0009744
AT1G74670.1	maker-ScDrF4C_15_HRSCAF_396-snap-gene-863.5-mRNA-1	ScDrF4C_15_HRSCAF_396	86290863	86291663	Gibberellin-regulated family protein	GO:0003674;GO:0009740;GO:0009749;GO:0080167;GO:0009750;GO:0005576;GO:0009744
AT1G75430.1	maker-ScDrF4C_12_HRSCAF_323-augustus-gene-697.0-mRNA-1	ScDrF4C_12_HRSCAF_323	69693928	69694692	BEL1-like homeodomain 11	GO:0006357;GO:0006355;GO:0005634;GO:0000978;GO:0003700
AT1G75450.1	maker-ScDrF4C_11_HRSCAF_313-snap-gene-8.3-mRNA-1	ScDrF4C_11_HRSCAF_313	834472	836075	cytokinin oxidase 5	GO:0055114;GO:0071949;GO:0009690;GO:0005576;GO:0009823;GO:0019139
AT1G75450.1	maker-ScDrF4C_1634_HRSCAF_2962-snap-gene-534.6-mRNA-1	ScDrF4C_1634_HRSCAF_2962	53420601	53423223	cytokinin oxidase 5	GO:0055114;GO:0071949;GO:0009690;GO:0005576;GO:0009823;GO:0019139
AT1G75450.1	maker-ScDrF4C_16_HRSCAF_437-snap-gene-1073.2-mRNA-1	ScDrF4C_16_HRSCAF_437	107314947	107324508	cytokinin oxidase 5	GO:0055114;GO:0071949;GO:0009690;GO:0005576;GO:0009823;GO:0019139
AT1G75450.1	maker-ScDrF4C_1_HRSCAF_12-snap-gene-193.0-mRNA-1	ScDrF4C_1_HRSCAF_12	19338536	19341209	cytokinin oxidase 5	GO:0055114;GO:0071949;GO:0009690;GO:0005576;GO:0009823;GO:0019139
AT1G75450.1	maker-ScDrF4C_5_HRSCAF_195-augustus-gene-840.1-mRNA-1	ScDrF4C_5_HRSCAF_195	84045708	84050259	cytokinin oxidase 5	GO:0055114;GO:0071949;GO:0009690;GO:0005576;GO:0009823;GO:0019139
AT1G75820.1	maker-ScDrF4C_11_HRSCAF_313-augustus-gene-180.0-mRNA-1	ScDrF4C_11_HRSCAF_313	18048374	18048469	Leucine-rich receptor-like protein kinase family protein	GO:0033612;GO:0005515;GO:0005886;GO:0030154;GO:0004674;GO:0043621;GO:0016020;GO:0009934;GO:0016021;GO:0007172;GO:0000325;GO:0036289;GO:0009506;GO:0016301
AT1G76420.1	maker-ScDrF4C_30_HRSCAF_923-augustus-gene-671.2-mRNA-1	ScDrF4C_30_HRSCAF_923	67139302	67143055	NAC (No Apical Meristem) domain transcriptional regulator superfamily protein	GO:0005515;GO:0010199;GO:0006355;GO:0003700;GO:0005634;GO:0000976;GO:0010014
AT1G76520.1	maker-ScDrF4C_15_HRSCAF_396-augustus-gene-716.4-mRNA-1	ScDrF4C_15_HRSCAF_396	71605618	71607389	Auxin efflux carrier family protein	GO:0009733;GO:0005739;GO:0055085;GO:0005789
AT1G76520.1	maker-ScDrF4C_15_HRSCAF_396-snap-gene-719.2-mRNA-1	ScDrF4C_15_HRSCAF_396	71909967	71916723	Auxin efflux carrier family protein	GO:0009733;GO:0005739;GO:0055085;GO:0005789
AT1G78300.1	maker-ScDrF4C_13_HRSCAF_342-augustus-gene-607.1-mRNA-1	ScDrF4C_13_HRSCAF_342	60777042	60779427	general regulatory factor 2	GO:0009742;GO:0005774;GO:0005829;GO:0005794;GO:0045309;GO:0005739;GO:0005773;GO:0005886;GO:0005737
AT1G78300.1	maker-ScDrF4C_26_HRSCAF_729-augustus-gene-15.3-mRNA-1	ScDrF4C_26_HRSCAF_729	1511775	1513408	general regulatory factor 2	GO:0009742;GO:0005774;GO:0005829;GO:0005794;GO:0045309;GO:0005739;GO:0005773;GO:0005886;GO:0005737
AT1G78440.1	maker-ScDrF4C_26_HRSCAF_729-augustus-gene-837.3-mRNA-1	ScDrF4C_26_HRSCAF_729	83752169	83754122	Arabidopsis thaliana gibberellin 2-oxidase 1	GO:0051213;GO:0045487;GO:0055114;GO:0052634;GO:0009686;GO:0009416
AT1G78770.1	augustus_masked-ScDrF4C_1633_HRSCAF_2961-processed-gene-522.0-mRNA-1	ScDrF4C_1633_HRSCAF_2961	52186547	52193882	anaphase promoting complex 6	GO:0005515;GO:0031145;GO:0045842;GO:0032875;GO:0005737;GO:0005680;GO:0007091;GO:0010087;GO:0016567;GO:0051301;GO:0005634
AT1G78770.1	maker-ScDrF4C_16_HRSCAF_437-augustus-gene-1060.3-mRNA-1	ScDrF4C_16_HRSCAF_437	105981420	105992842	anaphase promoting complex 6	GO:0005515;GO:0031145;GO:0045842;GO:0032875;GO:0005737;GO:0005680;GO:0007091;GO:0010087;GO:0016567;GO:0051301;GO:0005634
AT1G78770.1	maker-ScDrF4C_20_HRSCAF_566-snap-gene-662.0-mRNA-1	ScDrF4C_20_HRSCAF_566	66241664	66249103	anaphase promoting complex 6	GO:0005515;GO:0031145;GO:0045842;GO:0032875;GO:0005737;GO:0005680;GO:0007091;GO:0010087;GO:0016567;GO:0051301;GO:0005634
AT1G79430.2	maker-ScDrF4C_1632_HRSCAF_2960-snap-gene-171.10-mRNA-1	ScDrF4C_1632_HRSCAF_2960	17143409	17145696	Homeodomain-like superfamily protein	GO:0045893;GO:0005634;GO:0006355;GO:0003700;GO:0005515;GO:0010089;GO:0010088
AT1G79430.2	maker-ScDrF4C_18_HRSCAF_503-snap-gene-266.18-mRNA-1	ScDrF4C_18_HRSCAF_503	26668166	26670905	Homeodomain-like superfamily protein	GO:0045893;GO:0005634;GO:0006355;GO:0003700;GO:0005515;GO:0010089;GO:0010088
AT1G79840.2	maker-ScDrF4C_14_HRSCAF_375-snap-gene-38.20-mRNA-1	ScDrF4C_14_HRSCAF_375	3860028	3866233	HD-ZIP IV family of homeobox-leucine zipper protein with lipid-binding START domain	GO:0043565;GO:0003700;GO:0009957;GO:0005634;GO:0006355;GO:0010062;GO:0008289
AT1G80840.1	maker-ScDrF4C_5_HRSCAF_195-snap-gene-20.21-mRNA-1	ScDrF4C_5_HRSCAF_195	2054433	2055992	WRKY DNA-binding protein 40	GO:0010200;GO:0050832;GO:0009751;GO:0005634;GO:0043565;GO:0002237;GO:0003700;GO:0050691;GO:0042742;GO:0045892;GO:0005515;GO:0009611;GO:0031347
AT2G01420.2	maker-ScDrF4C_6_HRSCAF_209-snap-gene-693.10-mRNA-1	ScDrF4C_6_HRSCAF_209	69349393	69354003	Auxin efflux carrier family protein	GO:0009926;GO:0055085;GO:0005739;GO:0010315;GO:0005783;GO:0010252;GO:0010329;GO:0007389;GO:0005886;GO:0048364
AT2G01570.1	maker-ScDrF4C_10_HRSCAF_299-augustus-gene-675.10-mRNA-1	ScDrF4C_10_HRSCAF_299	67503075	67503138	GRAS family transcription factor family protein	GO:0005515;GO:0006355;GO:0009740;GO:0042176;GO:0005634;GO:1990841;GO:0010029;GO:0003700;GO:0009938;GO:0042538;GO:0000976;GO:0010187;GO:0009723;GO:2000033;GO:0033206;GO:0009863;GO:0009867;GO:0009651;GO:0043565;GO:0045893;GO:2000377;GO:0010218;GO:0009737;GO:0003712
AT2G01830.2	maker-ScDrF4C_11_HRSCAF_313-augustus-gene-154.0-mRNA-1	ScDrF4C_11_HRSCAF_313	15462811	15465143	CHASE domain containing histidine kinase protein	GO:0009885;GO:0000160;GO:0016036;GO:0010029;GO:0009736;GO:0004673;GO:0019899;GO:0019901;GO:0000155;GO:0042742;GO:0009884;GO:0048509;GO:0048831;GO:0004721;GO:0005515;GO:0008272;GO:0005886;GO:0009414;GO:0006468;GO:0009116;GO:0010086;GO:0033500;GO:0007231;GO:0005034;GO:0043424;GO:0071329;GO:0005634;GO:0005783
AT2G01830.2	maker-ScDrF4C_12_HRSCAF_323-augustus-gene-298.9-mRNA-1	ScDrF4C_12_HRSCAF_323	29786329	29790719	CHASE domain containing histidine kinase protein	GO:0009885;GO:0000160;GO:0016036;GO:0010029;GO:0009736;GO:0004673;GO:0019899;GO:0019901;GO:0000155;GO:0042742;GO:0009884;GO:0048509;GO:0048831;GO:0004721;GO:0005515;GO:0008272;GO:0005886;GO:0009414;GO:0006468;GO:0009116;GO:0010086;GO:0033500;GO:0007231;GO:0005034;GO:0043424;GO:0071329;GO:0005634;GO:0005783
AT2G01830.2	maker-ScDrF4C_25_HRSCAF_627-snap-gene-272.2-mRNA-1	ScDrF4C_25_HRSCAF_627	27195586	27200296	CHASE domain containing histidine kinase protein	GO:0009885;GO:0000160;GO:0016036;GO:0010029;GO:0009736;GO:0004673;GO:0019899;GO:0019901;GO:0000155;GO:0042742;GO:0009884;GO:0048509;GO:0048831;GO:0004721;GO:0005515;GO:0008272;GO:0005886;GO:0009414;GO:0006468;GO:0009116;GO:0010086;GO:0033500;GO:0007231;GO:0005034;GO:0043424;GO:0071329;GO:0005634;GO:0005783
AT2G04660.1	maker-ScDrF4C_11_HRSCAF_313-augustus-gene-98.19-mRNA-1	ScDrF4C_11_HRSCAF_313	9853772	9860715	anaphase-promoting complex/cyclosome 2	GO:0005515;GO:0031625;GO:0006511;GO:0005819;GO:0009561;GO:0005680;GO:0005634;GO:0000151;GO:0016567
AT2G06990.1	augustus_masked-ScDrF4C_17_HRSCAF_438-processed-gene-77.4-mRNA-1	ScDrF4C_17_HRSCAF_438	7765036	7769664	RNA helicase, ATP-dependent, SK12/DOB1 protein	GO:0005654;GO:0003724;GO:0005829;GO:0006401;GO:0010093;GO:0005634;GO:0016070;GO:0060149;GO:0006397;GO:0000460;GO:0016607
AT2G06990.1	maker-ScDrF4C_17_HRSCAF_438-snap-gene-484.3-mRNA-1	ScDrF4C_17_HRSCAF_438	48430207	48432589	RNA helicase, ATP-dependent, SK12/DOB1 protein	GO:0005654;GO:0003724;GO:0005829;GO:0006401;GO:0010093;GO:0005634;GO:0016070;GO:0060149;GO:0006397;GO:0000460;GO:0016607
AT2G14960.1	maker-ScDrF4C_10_HRSCAF_299-snap-gene-757.0-mRNA-1	ScDrF4C_10_HRSCAF_299	75712118	75713106	Auxin-responsive GH3 family protein	GO:0009733;GO:0016881;GO:0005634;GO:0005737
AT2G14960.1	maker-ScDrF4C_116_HRSCAF_1174-snap-gene-704.13-mRNA-1	ScDrF4C_116_HRSCAF_1174	70467048	70468011	Auxin-responsive GH3 family protein	GO:0009733;GO:0016881;GO:0005634;GO:0005737
AT2G14960.1	maker-ScDrF4C_11_HRSCAF_313-snap-gene-450.3-mRNA-1	ScDrF4C_11_HRSCAF_313	45070904	45071221	Auxin-responsive GH3 family protein	GO:0009733;GO:0016881;GO:0005634;GO:0005737
AT2G14960.1	maker-ScDrF4C_23_HRSCAF_597-augustus-gene-198.7-mRNA-1	ScDrF4C_23_HRSCAF_597	19824800	19825117	Auxin-responsive GH3 family protein	GO:0009733;GO:0016881;GO:0005634;GO:0005737
AT2G14960.1	maker-ScDrF4C_30_HRSCAF_923-snap-gene-737.12-mRNA-1	ScDrF4C_30_HRSCAF_923	73705269	73706363	Auxin-responsive GH3 family protein	GO:0009733;GO:0016881;GO:0005634;GO:0005737
AT2G16720.1	maker-ScDrF4C_18_HRSCAF_503-augustus-gene-137.2-mRNA-1	ScDrF4C_18_HRSCAF_503	13705500	13706088	myb domain protein 7	GO:1900384;GO:0005634;GO:0005515;GO:0003700
AT2G16900.1	maker-ScDrF4C_13_HRSCAF_342-snap-gene-784.18-mRNA-1	ScDrF4C_13_HRSCAF_342	78436384	78447211	Arabidopsis phospholipase-like protein (PEARLI 4) family	GO:0071733;GO:0006302;GO:1905406;GO:0000785;GO:0034087;GO:0003682;GO:0071169;GO:1990414;GO:0005634;GO:0007076;GO:0007064;GO:0090694;GO:0000228;GO:0000790;GO:0070550;GO:0005886
AT2G16900.1	maker-ScDrF4C_15_HRSCAF_396-augustus-gene-39.1-mRNA-1	ScDrF4C_15_HRSCAF_396	3899916	3902710	Arabidopsis phospholipase-like protein (PEARLI 4) family	GO:0071733;GO:0006302;GO:1905406;GO:0000785;GO:0034087;GO:0003682;GO:0071169;GO:1990414;GO:0005634;GO:0007076;GO:0007064;GO:0090694;GO:0000228;GO:0000790;GO:0070550;GO:0005886
AT2G16900.1	maker-ScDrF4C_15_HRSCAF_396-snap-gene-40.5-mRNA-1	ScDrF4C_15_HRSCAF_396	4021713	4035993	Arabidopsis phospholipase-like protein (PEARLI 4) family	GO:0071733;GO:0006302;GO:1905406;GO:0000785;GO:0034087;GO:0003682;GO:0071169;GO:1990414;GO:0005634;GO:0007076;GO:0007064;GO:0090694;GO:0000228;GO:0000790;GO:0070550;GO:0005886
AT2G17800.1	maker-ScDrF4C_20_HRSCAF_566-augustus-gene-866.9-mRNA-1	ScDrF4C_20_HRSCAF_566	86602886	86604371	Arabidopsis RAC-like 1	GO:0007015;GO:0031410;GO:0009524;GO:0003924;GO:0005819;GO:0008360;GO:0005856;GO:0005737;GO:0032956;GO:0005525;GO:0009738;GO:0007264;GO:0030036;GO:0042995;GO:0005634;GO:0005886;GO:0019901;GO:0005938;GO:0043231;GO:0009734;GO:0030865;GO:0005515
AT2G18290.1	maker-ScDrF4C_14_HRSCAF_375-augustus-gene-164.2-mRNA-1	ScDrF4C_14_HRSCAF_375	16437354	16438607	anaphase promoting complex 10	GO:0005515;GO:0016604;GO:0031145;GO:0005680;GO:0032876;GO:0010087;GO:0032875;GO:0051301;GO:0005634;GO:0070979
AT2G18290.1	maker-ScDrF4C_23_HRSCAF_597-augustus-gene-160.3-mRNA-1	ScDrF4C_23_HRSCAF_597	16040133	16041874	anaphase promoting complex 10	GO:0005515;GO:0016604;GO:0031145;GO:0005680;GO:0032876;GO:0010087;GO:0032875;GO:0051301;GO:0005634;GO:0070979
AT2G18300.3	maker-ScDrF4C_10_HRSCAF_299-snap-gene-731.17-mRNA-1	ScDrF4C_10_HRSCAF_299	73129729	73131698	basic helix-loop-helix (bHLH) DNA-binding superfamily protein	GO:0009826;GO:0006355;GO:0003700;GO:0046983;GO:0005515;GO:0009299;GO:0005634;GO:0009725;GO:0009735;GO:0043425
AT2G18300.3	maker-ScDrF4C_116_HRSCAF_1174-augustus-gene-677.28-mRNA-1	ScDrF4C_116_HRSCAF_1174	67765673	67767031	basic helix-loop-helix (bHLH) DNA-binding superfamily protein	GO:0009826;GO:0006355;GO:0003700;GO:0046983;GO:0005515;GO:0009299;GO:0005634;GO:0009725;GO:0009735;GO:0043425
AT2G18500.1	maker-ScDrF4C_15_HRSCAF_396-augustus-gene-768.22-mRNA-1	ScDrF4C_15_HRSCAF_396	76876127	76877027	ovate family protein 7	GO:0045892;GO:0005634;GO:0005886
AT2G18790.1	maker-ScDrF4C_16_HRSCAF_437-augustus-gene-158.6-mRNA-1	ScDrF4C_16_HRSCAF_437	15870678	15871630	phytochrome B	GO:0005515;GO:0009409;GO:0042802;GO:0045892;GO:0017012;GO:0016604;GO:0005634;GO:0010161;GO:0000155;GO:0009584;GO:0009867;GO:0005886;GO:1990841;GO:0010148;GO:0010617;GO:0010029;GO:0009883;GO:0009638;GO:0009649;GO:0010374;GO:0010202;GO:0010218;GO:2000028;GO:0004673;GO:0043565;GO:0009266;GO:0009630;GO:0009687;GO:0042803;GO:0005829;GO:0010244;GO:0031516;GO:0031347;GO:0031517;GO:0009640;GO:0006325;GO:…
AT2G18790.1	maker-ScDrF4C_1_HRSCAF_12-augustus-gene-760.0-mRNA-1	ScDrF4C_1_HRSCAF_12	76018000	76021436	phytochrome B	GO:0005515;GO:0009409;GO:0042802;GO:0045892;GO:0017012;GO:0016604;GO:0005634;GO:0010161;GO:0000155;GO:0009584;GO:0009867;GO:0005886;GO:1990841;GO:0010148;GO:0010617;GO:0010029;GO:0009883;GO:0009638;GO:0009649;GO:0010374;GO:0010202;GO:0010218;GO:2000028;GO:0004673;GO:0043565;GO:0009266;GO:0009630;GO:0009687;GO:0042803;GO:0005829;GO:0010244;GO:0031516;GO:0031347;GO:0031517;GO:0009640;GO:0006325;GO:…
AT2G18790.1	maker-ScDrF4C_1_HRSCAF_12-augustus-gene-760.1-mRNA-1	ScDrF4C_1_HRSCAF_12	76080772	76084219	phytochrome B	GO:0005515;GO:0009409;GO:0042802;GO:0045892;GO:0017012;GO:0016604;GO:0005634;GO:0010161;GO:0000155;GO:0009584;GO:0009867;GO:0005886;GO:1990841;GO:0010148;GO:0010617;GO:0010029;GO:0009883;GO:0009638;GO:0009649;GO:0010374;GO:0010202;GO:0010218;GO:2000028;GO:0004673;GO:0043565;GO:0009266;GO:0009630;GO:0009687;GO:0042803;GO:0005829;GO:0010244;GO:0031516;GO:0031347;GO:0031517;GO:0009640;GO:0006325;GO:…
AT2G20875.1	maker-ScDrF4C_1634_HRSCAF_2962-augustus-gene-132.3-mRNA-1	ScDrF4C_1634_HRSCAF_2962	13202678	13203338	epidermal patterning factor 1	GO:0010374;GO:2000122;GO:0003674;GO:0010052;GO:0005576;GO:0010375
AT2G20875.1	maker-ScDrF4C_28_HRSCAF_834-augustus-gene-788.10-mRNA-1	ScDrF4C_28_HRSCAF_834	78794205	78794861	epidermal patterning factor 1	GO:0010374;GO:2000122;GO:0003674;GO:0010052;GO:0005576;GO:0010375
AT2G21050.1	maker-ScDrF4C_7_HRSCAF_245-augustus-gene-518.8-mRNA-1	ScDrF4C_7_HRSCAF_245	51832046	51836862	like AUXIN RESISTANT 2	GO:0048829;GO:0015171;GO:0010588;GO:0005886;GO:0009624
AT2G22810.1	augustus_masked-ScDrF4C_23_HRSCAF_597-processed-gene-184.9-mRNA-1	ScDrF4C_23_HRSCAF_597	18442656	18444035	1-aminocyclopropane-1-carboxylate synthase 4	GO:0009693;GO:0009733;GO:0042218;GO:0042802;GO:0030170;GO:0005737;GO:0016847;GO:0005515
AT2G22810.1	maker-ScDrF4C_14_HRSCAF_375-snap-gene-175.1-mRNA-1	ScDrF4C_14_HRSCAF_375	17505287	17506397	1-aminocyclopropane-1-carboxylate synthase 4	GO:0009693;GO:0009733;GO:0042218;GO:0042802;GO:0030170;GO:0005737;GO:0016847;GO:0005515
AT2G22840.1	maker-ScDrF4C_11_HRSCAF_313-snap-gene-1075.3-mRNA-1	ScDrF4C_11_HRSCAF_313	107500018	107501260	growth-regulating factor 1	GO:0000976;GO:0048366;GO:0061062;GO:0006351;GO:0005515;GO:0009409;GO:0006355;GO:0009624;GO:0019760;GO:0048364;GO:0005634;GO:0009739;GO:0005524
AT2G22840.1	maker-ScDrF4C_22_HRSCAF_595-snap-gene-24.2-mRNA-1	ScDrF4C_22_HRSCAF_595	2450374	2456413	growth-regulating factor 1	GO:0000976;GO:0048366;GO:0061062;GO:0006351;GO:0005515;GO:0009409;GO:0006355;GO:0009624;GO:0019760;GO:0048364;GO:0005634;GO:0009739;GO:0005524
AT2G24765.1	maker-ScDrF4C_11_HRSCAF_313-augustus-gene-998.3-mRNA-1	ScDrF4C_11_HRSCAF_313	99873355	99874722	ADP-ribosylation factor 3	GO:0046686;GO:0005886;GO:0006886;GO:0006499;GO:0005794;GO:0005515;GO:0016192;GO:0005795;GO:0005525;GO:0005737
AT2G25170.1	maker-ScDrF4C_4_HRSCAF_191-augustus-gene-858.18-mRNA-1	ScDrF4C_4_HRSCAF_191	85873190	85875391	chromatin remodeling factor CHD3 (PICKLE)	GO:0009788;GO:0003678;GO:0048364;GO:2000023;GO:0005524;GO:0009739;GO:0009733;GO:0009736;GO:0045892;GO:0016887;GO:0005634;GO:0051301;GO:0003677;GO:0006338
AT2G25170.1	maker-ScDrF4C_9_HRSCAF_291-snap-gene-398.7-mRNA-1	ScDrF4C_9_HRSCAF_291	39785866	39790686	chromatin remodeling factor CHD3 (PICKLE)	GO:0009788;GO:0003678;GO:0048364;GO:2000023;GO:0005524;GO:0009739;GO:0009733;GO:0009736;GO:0045892;GO:0016887;GO:0005634;GO:0051301;GO:0003677;GO:0006338
AT2G25170.1	snap_masked-ScDrF4C_22_HRSCAF_595-processed-gene-886.0-mRNA-1	ScDrF4C_22_HRSCAF_595	88643679	88656452	chromatin remodeling factor CHD3 (PICKLE)	GO:0009788;GO:0003678;GO:0048364;GO:2000023;GO:0005524;GO:0009739;GO:0009733;GO:0009736;GO:0045892;GO:0016887;GO:0005634;GO:0051301;GO:0003677;GO:0006338
AT2G25180.1	maker-ScDrF4C_11_HRSCAF_313-augustus-gene-911.0-mRNA-1	ScDrF4C_11_HRSCAF_313	91112205	91114750	response regulator 12	GO:0080113;GO:0009414;GO:0031537;GO:0009736;GO:0071368;GO:0000156;GO:0005737;GO:0010082;GO:0080022;GO:0010380;GO:0009735;GO:0080036;GO:0048367;GO:0048364;GO:0003700;GO:0010492;GO:0005634
AT2G25180.1	maker-ScDrF4C_26_HRSCAF_729-augustus-gene-1000.21-mRNA-1	ScDrF4C_26_HRSCAF_729	100082621	100086383	response regulator 12	GO:0080113;GO:0009414;GO:0031537;GO:0009736;GO:0071368;GO:0000156;GO:0005737;GO:0010082;GO:0080022;GO:0010380;GO:0009735;GO:0080036;GO:0048367;GO:0048364;GO:0003700;GO:0010492;GO:0005634
AT2G25180.1	maker-ScDrF4C_30_HRSCAF_923-augustus-gene-999.18-mRNA-1	ScDrF4C_30_HRSCAF_923	99911934	99916726	response regulator 12	GO:0080113;GO:0009414;GO:0031537;GO:0009736;GO:0071368;GO:0000156;GO:0005737;GO:0010082;GO:0080022;GO:0010380;GO:0009735;GO:0080036;GO:0048367;GO:0048364;GO:0003700;GO:0010492;GO:0005634
AT2G25620.1	maker-ScDrF4C_12_HRSCAF_323-snap-gene-582.0-mRNA-1	ScDrF4C_12_HRSCAF_323	58229552	58232526	DNA-binding protein phosphatase 1	GO:0006470;GO:0004724;GO:0005515;GO:0004722;GO:0050688;GO:0005634;GO:0005829
AT2G25620.1	maker-ScDrF4C_1632_HRSCAF_2960-snap-gene-829.9-mRNA-1	ScDrF4C_1632_HRSCAF_2960	82977247	82980933	DNA-binding protein phosphatase 1	GO:0006470;GO:0004724;GO:0005515;GO:0004722;GO:0050688;GO:0005634;GO:0005829
AT2G25620.1	maker-ScDrF4C_23_HRSCAF_597-augustus-gene-896.1-mRNA-1	ScDrF4C_23_HRSCAF_597	89670594	89671800	DNA-binding protein phosphatase 1	GO:0006470;GO:0004724;GO:0005515;GO:0004722;GO:0050688;GO:0005634;GO:0005829
AT2G26580.1	maker-ScDrF4C_11_HRSCAF_313-snap-gene-25.16-mRNA-1	ScDrF4C_11_HRSCAF_313	2557994	2563836	plant-specific transcription factor YABBY family protein	GO:0000976;GO:0009944;GO:0006355;GO:2000024;GO:0005634;GO:0003700;GO:0010158;GO:0045165;GO:1902183;GO:0005515
AT2G26580.1	maker-ScDrF4C_17_HRSCAF_438-augustus-gene-24.1-mRNA-1	ScDrF4C_17_HRSCAF_438	2430928	2435600	plant-specific transcription factor YABBY family protein	GO:0000976;GO:0009944;GO:0006355;GO:2000024;GO:0005634;GO:0003700;GO:0010158;GO:0045165;GO:1902183;GO:0005515
AT2G26580.1	maker-ScDrF4C_17_HRSCAF_438-augustus-gene-24.2-mRNA-1	ScDrF4C_17_HRSCAF_438	2451846	2456526	plant-specific transcription factor YABBY family protein	GO:0000976;GO:0009944;GO:0006355;GO:2000024;GO:0005634;GO:0003700;GO:0010158;GO:0045165;GO:1902183;GO:0005515
AT2G27040.1	maker-ScDrF4C_26_HRSCAF_729-snap-gene-548.5-mRNA-1	ScDrF4C_26_HRSCAF_729	54794943	54797074	Argonaute family protein	GO:0030422;GO:0005515;GO:0006342;GO:0006306;GO:0051607;GO:0005730;GO:0051567;GO:0031048;GO:0005737;GO:0016458;GO:0004521;GO:0003682;GO:0005719;GO:0019048;GO:0009816;GO:0035197;GO:0005654;GO:0015030
AT2G27040.1	maker-ScDrF4C_9_HRSCAF_291-augustus-gene-846.2-mRNA-1	ScDrF4C_9_HRSCAF_291	84617080	84622415	Argonaute family protein	GO:0030422;GO:0005515;GO:0006342;GO:0006306;GO:0051607;GO:0005730;GO:0051567;GO:0031048;GO:0005737;GO:0016458;GO:0004521;GO:0003682;GO:0005719;GO:0019048;GO:0009816;GO:0035197;GO:0005654;GO:0015030
AT2G27100.1	maker-ScDrF4C_1632_HRSCAF_2960-augustus-gene-23.21-mRNA-1	ScDrF4C_1632_HRSCAF_2960	2307240	2309856	C2H2 zinc-finger protein SERRATE (SE)	GO:0005515;GO:0005846;GO:0048367;GO:0005730;GO:0006355;GO:0000381;GO:0010445;GO:2000011;GO:0003700;GO:0008380;GO:0010267;GO:0016607;GO:0048509;GO:0031053;GO:0003677;GO:0005634;GO:0005829
AT2G27100.1	maker-ScDrF4C_18_HRSCAF_503-snap-gene-54.3-mRNA-1	ScDrF4C_18_HRSCAF_503	5474891	5487981	C2H2 zinc-finger protein SERRATE (SE)	GO:0005515;GO:0005846;GO:0048367;GO:0005730;GO:0006355;GO:0000381;GO:0010445;GO:2000011;GO:0003700;GO:0008380;GO:0010267;GO:0016607;GO:0048509;GO:0031053;GO:0003677;GO:0005634;GO:0005829
AT2G27880.1	maker-ScDrF4C_22_HRSCAF_595-augustus-gene-812.16-mRNA-1	ScDrF4C_22_HRSCAF_595	81269571	81276690	Argonaute family protein	GO:0060145;GO:0009814;GO:0009615;GO:0005737;GO:0003723;GO:0005829
AT2G28290.1	maker-ScDrF4C_7_HRSCAF_245-augustus-gene-457.7-mRNA-1	ScDrF4C_7_HRSCAF_245	45715115	45717010	P-loop containing nucleoside triphosphate hydrolases superfamily protein	GO:0010104;GO:0045944;GO:0003677;GO:0009908;GO:0006355;GO:0005515;GO:0016887;GO:0005634;GO:0043044;GO:1900150;GO:0005524;GO:2000022;GO:0040029;GO:0009611;GO:0010199;GO:0005829;GO:0042393;GO:0003682;GO:0008094
AT2G28305.1	maker-ScDrF4C_2_HRSCAF_115-snap-gene-783.6-mRNA-1	ScDrF4C_2_HRSCAF_115	78352796	78357483	Putative lysine decarboxylase family protein	GO:0009691;GO:0009507;GO:0005634;GO:0016799;GO:0005829
AT2G28840.1	maker-ScDrF4C_12_HRSCAF_323-snap-gene-957.11-mRNA-1	ScDrF4C_12_HRSCAF_323	95720893	95723010	XB3 ortholog 1 in Arabidopsis thaliana	GO:0016567;GO:0005634
AT2G28840.1	maker-ScDrF4C_2_HRSCAF_115-augustus-gene-151.1-mRNA-1	ScDrF4C_2_HRSCAF_115	15146053	15149902	XB3 ortholog 1 in Arabidopsis thaliana	GO:0016567;GO:0005634
AT2G28840.1	maker-ScDrF4C_4_HRSCAF_191-augustus-gene-170.2-mRNA-1	ScDrF4C_4_HRSCAF_191	17033732	17037429	XB3 ortholog 1 in Arabidopsis thaliana	GO:0016567;GO:0005634
AT2G28890.1	maker-ScDrF4C_25_HRSCAF_627-augustus-gene-927.7-mRNA-1	ScDrF4C_25_HRSCAF_627	92693137	92694292	poltergeist like 4	GO:0006470;GO:0048366;GO:0005739;GO:0004722;GO:0004724;GO:0005886
AT2G28890.1	maker-ScDrF4C_30_HRSCAF_923-snap-gene-49.0-mRNA-1	ScDrF4C_30_HRSCAF_923	4968253	4969723	poltergeist like 4	GO:0006470;GO:0048366;GO:0005739;GO:0004722;GO:0004724;GO:0005886
AT2G29570.1	maker-ScDrF4C_30_HRSCAF_923-snap-gene-64.7-mRNA-1	ScDrF4C_30_HRSCAF_923	6483240	6485428	proliferating cell nuclear antigen 2	GO:0006298;GO:0006275;GO:0019985;GO:0043626;GO:0042276;GO:0005634;GO:0006272;GO:0005515;GO:0030337
AT2G32940.1	maker-ScDrF4C_1632_HRSCAF_2960-augustus-gene-276.2-mRNA-1	ScDrF4C_1632_HRSCAF_2960	27637132	27643559	Argonaute family protein	GO:0051607;GO:0035197;GO:0030422;GO:0005634;GO:0006306;GO:0006342;GO:0005737
AT2G33310.2	maker-ScDrF4C_21_HRSCAF_572-snap-gene-941.4-mRNA-1	ScDrF4C_21_HRSCAF_572	94091062	94094288	auxin-induced protein 13	GO:0005515;GO:0006355;GO:0009733;GO:0003700;GO:0005634;GO:0010583
AT2G33310.2	maker-ScDrF4C_26_HRSCAF_729-augustus-gene-41.12-mRNA-1	ScDrF4C_26_HRSCAF_729	4120388	4123047	auxin-induced protein 13	GO:0005515;GO:0006355;GO:0009733;GO:0003700;GO:0005634;GO:0010583
AT2G33810.1	maker-ScDrF4C_2_HRSCAF_115-augustus-gene-310.1-mRNA-1	ScDrF4C_2_HRSCAF_115	31042339	31042889	squamosa promoter binding protein-like 3	GO:0010228;GO:0010229;GO:0005634;GO:0010321;GO:0003700;GO:0009911;GO:0003677;GO:0009908
AT2G33810.1	maker-ScDrF4C_4_HRSCAF_191-augustus-gene-444.7-mRNA-1	ScDrF4C_4_HRSCAF_191	44485420	44485625	squamosa promoter binding protein-like 3	GO:0010228;GO:0010229;GO:0005634;GO:0010321;GO:0003700;GO:0009911;GO:0003677;GO:0009908
AT2G33860.1	maker-ScDrF4C_21_HRSCAF_572-augustus-gene-338.11-mRNA-1	ScDrF4C_21_HRSCAF_572	33859857	33862039	Transcriptional factor B3 family protein / auxin-responsive factor AUX/IAA-related	GO:0010050;GO:0006355;GO:0010582;GO:0010158;GO:0009733;GO:0003700;GO:1902584;GO:0005634;GO:0003677;GO:0009850
AT2G33860.1	maker-ScDrF4C_27_HRSCAF_778-augustus-gene-87.11-mRNA-1	ScDrF4C_27_HRSCAF_778	8744504	8748585	Transcriptional factor B3 family protein / auxin-responsive factor AUX/IAA-related	GO:0010050;GO:0006355;GO:0010582;GO:0010158;GO:0009733;GO:0003700;GO:1902584;GO:0005634;GO:0003677;GO:0009850
AT2G33860.1	maker-ScDrF4C_8_HRSCAF_266-snap-gene-181.9-mRNA-1	ScDrF4C_8_HRSCAF_266	18173583	18177554	Transcriptional factor B3 family protein / auxin-responsive factor AUX/IAA-related	GO:0010050;GO:0006355;GO:0010582;GO:0010158;GO:0009733;GO:0003700;GO:1902584;GO:0005634;GO:0003677;GO:0009850
AT2G34650.1	maker-ScDrF4C_8_HRSCAF_266-snap-gene-136.5-mRNA-1	ScDrF4C_8_HRSCAF_266	13662980	13663270	Protein kinase superfamily protein	GO:0048825;GO:0048766;GO:0005737;GO:0009986;GO:0004674;GO:0080167;GO:0004672;GO:0005634;GO:0016301;GO:0048767;GO:0009734;GO:0009926;GO:0009733;GO:0005515;GO:0006468;GO:0005886;GO:0009958;GO:0048827
AT2G34710.1	maker-ScDrF4C_10_HRSCAF_299-augustus-gene-823.3-mRNA-1	ScDrF4C_10_HRSCAF_299	82333877	82337835	Homeobox-leucine zipper family protein / lipid-binding START domain-containing protein	GO:0080060;GO:0009955;GO:0009944;GO:0005634;GO:0008289;GO:0009855;GO:0010072;GO:0003677;GO:0003700;GO:0010014
AT2G35350.1	maker-ScDrF4C_8_HRSCAF_266-snap-gene-895.3-mRNA-1	ScDrF4C_8_HRSCAF_266	89506773	89510065	poltergeist like 1	GO:0009826;GO:0009933;GO:0006470;GO:0005543;GO:0018345;GO:0009507;GO:0004724;GO:0005886;GO:0006355;GO:0018377;GO:0004722;GO:0010074
AT2G35940.1	maker-ScDrF4C_10_HRSCAF_299-snap-gene-575.9-mRNA-1	ScDrF4C_10_HRSCAF_299	57488408	57490989	BEL1-like homeodomain 1	GO:0006357;GO:0005515;GO:0046982;GO:0000978;GO:0009737;GO:0005634;GO:0003700;GO:0009610;GO:0010197;GO:0010201;GO:0005737;GO:0003677;GO:0042803
AT2G35940.1	maker-ScDrF4C_116_HRSCAF_1174-augustus-gene-528.2-mRNA-1	ScDrF4C_116_HRSCAF_1174	52814621	52815882	BEL1-like homeodomain 1	GO:0006357;GO:0005515;GO:0046982;GO:0000978;GO:0009737;GO:0005634;GO:0003700;GO:0009610;GO:0010197;GO:0010201;GO:0005737;GO:0003677;GO:0042803
AT2G35940.1	maker-ScDrF4C_1_HRSCAF_12-augustus-gene-838.1-mRNA-1	ScDrF4C_1_HRSCAF_12	83883312	83884205	BEL1-like homeodomain 1	GO:0006357;GO:0005515;GO:0046982;GO:0000978;GO:0009737;GO:0005634;GO:0003700;GO:0009610;GO:0010197;GO:0010201;GO:0005737;GO:0003677;GO:0042803
AT2G35940.1	maker-ScDrF4C_3_HRSCAF_117-augustus-gene-870.6-mRNA-1	ScDrF4C_3_HRSCAF_117	86993316	86995241	BEL1-like homeodomain 1	GO:0006357;GO:0005515;GO:0046982;GO:0000978;GO:0009737;GO:0005634;GO:0003700;GO:0009610;GO:0010197;GO:0010201;GO:0005737;GO:0003677;GO:0042803
AT2G36400.1	maker-ScDrF4C_1_HRSCAF_12-augustus-gene-710.9-mRNA-1	ScDrF4C_1_HRSCAF_12	71009697	71009859	growth-regulating factor 3	GO:0005515;GO:0006355;GO:0009409;GO:0048366;GO:0061062;GO:0048364;GO:0009624;GO:0000976;GO:0009739;GO:0006351;GO:0005524;GO:0008285;GO:0005634
AT2G37210.2	augustus_masked-ScDrF4C_116_HRSCAF_1174-processed-gene-792.4-mRNA-1	ScDrF4C_116_HRSCAF_1174	79197891	79202253	lysine decarboxylase family protein	GO:0005829;GO:0005634;GO:0009691;GO:0009507;GO:0016799
AT2G37210.2	maker-ScDrF4C_15_HRSCAF_396-augustus-gene-956.13-mRNA-1	ScDrF4C_15_HRSCAF_396	95591379	95594988	lysine decarboxylase family protein	GO:0005829;GO:0005634;GO:0009691;GO:0009507;GO:0016799
AT2G37210.2	maker-ScDrF4C_22_HRSCAF_595-augustus-gene-854.14-mRNA-1	ScDrF4C_22_HRSCAF_595	85407274	85411540	lysine decarboxylase family protein	GO:0005829;GO:0005634;GO:0009691;GO:0009507;GO:0016799
AT2G37590.1	maker-ScDrF4C_2_HRSCAF_115-augustus-gene-154.3-mRNA-1	ScDrF4C_2_HRSCAF_115	15393832	15394051	DNA binding with one finger 2.4	GO:0000976;GO:0003700;GO:0010497;GO:0006355;GO:0005634;GO:0090057
AT2G37630.1	augustus_masked-ScDrF4C_23_HRSCAF_597-processed-gene-164.12-mRNA-1	ScDrF4C_23_HRSCAF_597	16404504	16404596	myb-like HTH transcriptional regulator family protein	GO:0003677;GO:0000976;GO:0010338;GO:0050832;GO:0009615;GO:0003700;GO:0009965;GO:0005515;GO:0042742;GO:0045088;GO:0009944;GO:0045892;GO:0006351;GO:0005634;GO:0042803;GO:0008356;GO:0005730;GO:0009946;GO:0000793
AT2G37630.1	maker-ScDrF4C_14_HRSCAF_375-augustus-gene-169.12-mRNA-1	ScDrF4C_14_HRSCAF_375	16955764	16955868	myb-like HTH transcriptional regulator family protein	GO:0003677;GO:0000976;GO:0010338;GO:0050832;GO:0009615;GO:0003700;GO:0009965;GO:0005515;GO:0042742;GO:0045088;GO:0009944;GO:0045892;GO:0006351;GO:0005634;GO:0042803;GO:0008356;GO:0005730;GO:0009946;GO:0000793
AT2G38120.1	maker-ScDrF4C_15_HRSCAF_396-augustus-gene-1013.31-mRNA-1	ScDrF4C_15_HRSCAF_396	101367717	101371836	Transmembrane amino acid transporter family protein	GO:0048765;GO:0001736;GO:0010311;GO:0005768;GO:0009926;GO:0010328;GO:0015171;GO:0009733;GO:0003333;GO:0010011;GO:0009958;GO:0005794;GO:0048829;GO:0005886;GO:0009723;GO:0009986;GO:0009624
AT2G38120.1	maker-ScDrF4C_2_HRSCAF_115-augustus-gene-257.0-mRNA-1	ScDrF4C_2_HRSCAF_115	25752484	25755734	Transmembrane amino acid transporter family protein	GO:0048765;GO:0001736;GO:0010311;GO:0005768;GO:0009926;GO:0010328;GO:0015171;GO:0009733;GO:0003333;GO:0010011;GO:0009958;GO:0005794;GO:0048829;GO:0005886;GO:0009723;GO:0009986;GO:0009624
AT2G38120.1	maker-ScDrF4C_4_HRSCAF_191-snap-gene-263.1-mRNA-1	ScDrF4C_4_HRSCAF_191	26344268	26347516	Transmembrane amino acid transporter family protein	GO:0048765;GO:0001736;GO:0010311;GO:0005768;GO:0009926;GO:0010328;GO:0015171;GO:0009733;GO:0003333;GO:0010011;GO:0009958;GO:0005794;GO:0048829;GO:0005886;GO:0009723;GO:0009986;GO:0009624
AT2G40550.1	maker-ScDrF4C_12_HRSCAF_323-snap-gene-242.8-mRNA-1	ScDrF4C_12_HRSCAF_323	24273463	24281362	E2F target gene 1	GO:0005515;GO:0005634;GO:0007062;GO:0000790;GO:0006301;GO:0009941;GO:0006261;GO:0006260;GO:0003682;GO:0043601;GO:0042555
AT2G40550.1	maker-ScDrF4C_25_HRSCAF_627-augustus-gene-225.11-mRNA-1	ScDrF4C_25_HRSCAF_627	22526579	22529834	E2F target gene 1	GO:0005515;GO:0005634;GO:0007062;GO:0000790;GO:0006301;GO:0009941;GO:0006261;GO:0006260;GO:0003682;GO:0043601;GO:0042555
AT2G40940.1	maker-ScDrF4C_20_HRSCAF_566-augustus-gene-45.5-mRNA-1	ScDrF4C_20_HRSCAF_566	4529650	4531827	ethylene response sensor 1	GO:0004673;GO:0051740;GO:0010105;GO:0000155;GO:0005783;GO:0005515;GO:0005634;GO:0038199
AT2G40940.1	maker-ScDrF4C_4_HRSCAF_191-snap-gene-11.15-mRNA-1	ScDrF4C_4_HRSCAF_191	1174734	1177014	ethylene response sensor 1	GO:0004673;GO:0051740;GO:0010105;GO:0000155;GO:0005783;GO:0005515;GO:0005634;GO:0038199
AT2G41370.1	maker-ScDrF4C_3_HRSCAF_117-augustus-gene-130.8-mRNA-1	ScDrF4C_3_HRSCAF_117	13005627	13006694	Ankyrin repeat family protein / BTB/POZ domain-containing protein	GO:0005515;GO:0009944;GO:0010227;GO:0009864;GO:0048439;GO:0005634;GO:0010254;GO:0010434;GO:0010582;GO:0016567;GO:0009954;GO:0005737
AT2G41370.1	maker-ScDrF4C_6_HRSCAF_209-augustus-gene-83.17-mRNA-1	ScDrF4C_6_HRSCAF_209	8365230	8365955	Ankyrin repeat family protein / BTB/POZ domain-containing protein	GO:0005515;GO:0009944;GO:0010227;GO:0009864;GO:0048439;GO:0005634;GO:0010254;GO:0010434;GO:0010582;GO:0016567;GO:0009954;GO:0005737
AT2G41510.1	maker-ScDrF4C_2_HRSCAF_115-snap-gene-205.3-mRNA-1	ScDrF4C_2_HRSCAF_115	20506704	20509187	cytokinin oxidase/dehydrogenase 1	GO:0019139;GO:0009690;GO:0048507;GO:0071949;GO:0009823;GO:0005773;GO:0005576;GO:0055114
AT2G42620.1	maker-ScDrF4C_7_HRSCAF_245-snap-gene-433.1-mRNA-1	ScDrF4C_7_HRSCAF_245	43330805	43330844	RNI-like superfamily protein	GO:0009414;GO:0031146;GO:0009416;GO:0006511;GO:0005634;GO:1902584;GO:0010187;GO:0000151;GO:0019005;GO:0010016;GO:0042335;GO:0016567;GO:0009934;GO:0005515;GO:0009926;GO:0007568
AT2G42840.1	maker-ScDrF4C_20_HRSCAF_566-snap-gene-92.24-mRNA-1	ScDrF4C_20_HRSCAF_566	9276151	9276967	protodermal factor 1	GO:0005634;GO:0005576
AT2G45190.1	maker-ScDrF4C_20_HRSCAF_566-snap-gene-6.20-mRNA-1	ScDrF4C_20_HRSCAF_566	585869	592040	Plant-specific transcription factor YABBY family protein	GO:0000976;GO:0010154;GO:0010450;GO:0009909;GO:0003700;GO:0010093;GO:1902183;GO:0009933;GO:0090706;GO:0009944;GO:0045165;GO:0005515;GO:0010158;GO:2000024;GO:0007275;GO:0005634
AT2G45190.1	maker-ScDrF4C_24_HRSCAF_619-augustus-gene-943.5-mRNA-1	ScDrF4C_24_HRSCAF_619	94286003	94291438	Plant-specific transcription factor YABBY family protein	GO:0000976;GO:0010154;GO:0010450;GO:0009909;GO:0003700;GO:0010093;GO:1902183;GO:0009933;GO:0090706;GO:0009944;GO:0045165;GO:0005515;GO:0010158;GO:2000024;GO:0007275;GO:0005634
AT2G45190.1	maker-ScDrF4C_28_HRSCAF_834-augustus-gene-680.4-mRNA-1	ScDrF4C_28_HRSCAF_834	67996856	68000609	Plant-specific transcription factor YABBY family protein	GO:0000976;GO:0010154;GO:0010450;GO:0009909;GO:0003700;GO:0010093;GO:1902183;GO:0009933;GO:0090706;GO:0009944;GO:0045165;GO:0005515;GO:0010158;GO:2000024;GO:0007275;GO:0005634
AT2G45190.1	maker-ScDrF4C_8_HRSCAF_266-snap-gene-972.5-mRNA-1	ScDrF4C_8_HRSCAF_266	97222087	97226929	Plant-specific transcription factor YABBY family protein	GO:0000976;GO:0010154;GO:0010450;GO:0009909;GO:0003700;GO:0010093;GO:1902183;GO:0009933;GO:0090706;GO:0009944;GO:0045165;GO:0005515;GO:0010158;GO:2000024;GO:0007275;GO:0005634
AT2G45660.1	maker-ScDrF4C_24_HRSCAF_619-augustus-gene-947.25-mRNA-1	ScDrF4C_24_HRSCAF_619	94782134	94783849	AGAMOUS-like 20	GO:0010077;GO:0005515;GO:0046983;GO:0008134;GO:0043565;GO:0009739;GO:0045893;GO:0045944;GO:0009911;GO:0003700;GO:0009409;GO:0000976;GO:0000981;GO:0000977;GO:0009908;GO:0005634;GO:0005737
AT2G45660.1	maker-ScDrF4C_8_HRSCAF_266-augustus-gene-977.10-mRNA-1	ScDrF4C_8_HRSCAF_266	97767285	97769269	AGAMOUS-like 20	GO:0010077;GO:0005515;GO:0046983;GO:0008134;GO:0043565;GO:0009739;GO:0045893;GO:0045944;GO:0009911;GO:0003700;GO:0009409;GO:0000976;GO:0000981;GO:0000977;GO:0009908;GO:0005634;GO:0005737
AT2G45840.1	maker-ScDrF4C_20_HRSCAF_566-augustus-gene-69.8-mRNA-1	ScDrF4C_20_HRSCAF_566	6919559	6928873	Arabidopsis thaliana protein of unknown function (DUF821)	GO:0005634
AT2G46020.2	maker-ScDrF4C_18_HRSCAF_503-augustus-gene-950.23-mRNA-1	ScDrF4C_18_HRSCAF_503	95012381	95021347	transcription regulatory protein SNF2, putative	GO:0010050;GO:0005575;GO:0045944;GO:0043044;GO:0005634;GO:0003678;GO:0010199;GO:0005515;GO:0010449;GO:0005829;GO:0003677;GO:0090691;GO:0003682;GO:1903798;GO:1900036;GO:0040029;GO:0008283;GO:0008094
AT2G46020.2	maker-ScDrF4C_7_HRSCAF_245-augustus-gene-129.6-mRNA-1	ScDrF4C_7_HRSCAF_245	12977056	12978933	transcription regulatory protein SNF2, putative	GO:0010050;GO:0005575;GO:0045944;GO:0043044;GO:0005634;GO:0003678;GO:0010199;GO:0005515;GO:0010449;GO:0005829;GO:0003677;GO:0090691;GO:0003682;GO:1903798;GO:1900036;GO:0040029;GO:0008283;GO:0008094
AT2G46020.2	maker-ScDrF4C_7_HRSCAF_245-augustus-gene-130.14-mRNA-1	ScDrF4C_7_HRSCAF_245	12988563	12991615	transcription regulatory protein SNF2, putative	GO:0010050;GO:0005575;GO:0045944;GO:0043044;GO:0005634;GO:0003678;GO:0010199;GO:0005515;GO:0010449;GO:0005829;GO:0003677;GO:0090691;GO:0003682;GO:1903798;GO:1900036;GO:0040029;GO:0008283;GO:0008094
AT2G46020.2	maker-ScDrF4C_7_HRSCAF_245-augustus-gene-739.11-mRNA-1	ScDrF4C_7_HRSCAF_245	73967166	73977690	transcription regulatory protein SNF2, putative	GO:0010050;GO:0005575;GO:0045944;GO:0043044;GO:0005634;GO:0003678;GO:0010199;GO:0005515;GO:0010449;GO:0005829;GO:0003677;GO:0090691;GO:0003682;GO:1903798;GO:1900036;GO:0040029;GO:0008283;GO:0008094
AT2G46340.1	maker-ScDrF4C_18_HRSCAF_503-augustus-gene-3.6-mRNA-1	ScDrF4C_18_HRSCAF_503	375097	377470	SPA (suppressor of phyA-105) protein family	GO:0005515;GO:0009637;GO:0048575;GO:0010100;GO:2000028;GO:0004672;GO:0010218;GO:0009640;GO:0009585;GO:0005634;GO:0010017;GO:0006468;GO:0016604;GO:0080008;GO:0010114;GO:0009658;GO:0042802
AT2G46370.4	augustus_masked-ScDrF4C_20_HRSCAF_566-processed-gene-75.1-mRNA-1	ScDrF4C_20_HRSCAF_566	7525547	7528167	Auxin-responsive GH3 family protein	GO:0005524;GO:0009864;GO:0010193;GO:0005737;GO:0031348;GO:0009611;GO:0009585;GO:0009627;GO:2000030;GO:0080123;GO:0009753;GO:0009640;GO:0010046;GO:0009694;GO:0009861;GO:0071365;GO:0010224;GO:2000377;GO:0010119;GO:0016881;GO:0070566;GO:0005515;GO:0018117;GO:0070728;GO:0019899;GO:0003824;GO:0016597
AT2G46370.4	augustus_masked-ScDrF4C_7_HRSCAF_245-processed-gene-757.7-mRNA-1	ScDrF4C_7_HRSCAF_245	75712541	75713057	Auxin-responsive GH3 family protein	GO:0005524;GO:0009864;GO:0010193;GO:0005737;GO:0031348;GO:0009611;GO:0009585;GO:0009627;GO:2000030;GO:0080123;GO:0009753;GO:0009640;GO:0010046;GO:0009694;GO:0009861;GO:0071365;GO:0010224;GO:2000377;GO:0010119;GO:0016881;GO:0070566;GO:0005515;GO:0018117;GO:0070728;GO:0019899;GO:0003824;GO:0016597
AT2G46370.4	augustus_masked-ScDrF4C_8_HRSCAF_266-processed-gene-91.3-mRNA-1	ScDrF4C_8_HRSCAF_266	9142560	9145779	Auxin-responsive GH3 family protein	GO:0005524;GO:0009864;GO:0010193;GO:0005737;GO:0031348;GO:0009611;GO:0009585;GO:0009627;GO:2000030;GO:0080123;GO:0009753;GO:0009640;GO:0010046;GO:0009694;GO:0009861;GO:0071365;GO:0010224;GO:2000377;GO:0010119;GO:0016881;GO:0070566;GO:0005515;GO:0018117;GO:0070728;GO:0019899;GO:0003824;GO:0016597
AT2G46680.1	maker-ScDrF4C_10_HRSCAF_299-augustus-gene-947.7-mRNA-1	ScDrF4C_10_HRSCAF_299	94769086	94769169	homeobox 7	GO:0006355;GO:0009737;GO:0009414;GO:0045893;GO:0005515;GO:0009738;GO:0005634;GO:0003700;GO:0043565
AT2G46680.1	maker-ScDrF4C_116_HRSCAF_1174-augustus-gene-884.25-mRNA-1	ScDrF4C_116_HRSCAF_1174	88390344	88390414	homeobox 7	GO:0006355;GO:0009737;GO:0009414;GO:0045893;GO:0005515;GO:0009738;GO:0005634;GO:0003700;GO:0043565
AT2G46680.1	maker-ScDrF4C_18_HRSCAF_503-snap-gene-137.1-mRNA-1	ScDrF4C_18_HRSCAF_503	13721589	13721788	homeobox 7	GO:0006355;GO:0009737;GO:0009414;GO:0045893;GO:0005515;GO:0009738;GO:0005634;GO:0003700;GO:0043565
AT2G46680.1	maker-ScDrF4C_20_HRSCAF_566-augustus-gene-84.2-mRNA-1	ScDrF4C_20_HRSCAF_566	8404414	8404502	homeobox 7	GO:0006355;GO:0009737;GO:0009414;GO:0045893;GO:0005515;GO:0009738;GO:0005634;GO:0003700;GO:0043565
AT2G46770.1	maker-ScDrF4C_1632_HRSCAF_2960-augustus-gene-84.9-mRNA-1	ScDrF4C_1632_HRSCAF_2960	8413986	8414663	NAC (No Apical Meristem) domain transcriptional regulator superfamily protein	GO:0005515;GO:0045893;GO:0009793;GO:0009834;GO:0009901;GO:0009809;GO:0010047;GO:0005634;GO:0003700
AT2G46770.1	maker-ScDrF4C_1634_HRSCAF_2962-snap-gene-498.3-mRNA-1	ScDrF4C_1634_HRSCAF_2962	49860211	49861306	NAC (No Apical Meristem) domain transcriptional regulator superfamily protein	GO:0005515;GO:0045893;GO:0009793;GO:0009834;GO:0009901;GO:0009809;GO:0010047;GO:0005634;GO:0003700
AT2G46770.1	maker-ScDrF4C_16_HRSCAF_437-snap-gene-205.1-mRNA-1	ScDrF4C_16_HRSCAF_437	20511606	20512171	NAC (No Apical Meristem) domain transcriptional regulator superfamily protein	GO:0005515;GO:0045893;GO:0009793;GO:0009834;GO:0009901;GO:0009809;GO:0010047;GO:0005634;GO:0003700
AT2G46770.1	maker-ScDrF4C_18_HRSCAF_503-snap-gene-142.15-mRNA-1	ScDrF4C_18_HRSCAF_503	14207743	14208643	NAC (No Apical Meristem) domain transcriptional regulator superfamily protein	GO:0005515;GO:0045893;GO:0009793;GO:0009834;GO:0009901;GO:0009809;GO:0010047;GO:0005634;GO:0003700
AT2G46770.1	maker-ScDrF4C_24_HRSCAF_619-augustus-gene-153.1-mRNA-1	ScDrF4C_24_HRSCAF_619	15371063	15371870	NAC (No Apical Meristem) domain transcriptional regulator superfamily protein	GO:0005515;GO:0045893;GO:0009793;GO:0009834;GO:0009901;GO:0009809;GO:0010047;GO:0005634;GO:0003700
AT2G46800.1	maker-ScDrF4C_24_HRSCAF_619-snap-gene-980.9-mRNA-1	ScDrF4C_24_HRSCAF_619	98019692	98020423	zinc transporter of Arabidopsis thaliana	GO:0005773;GO:0010038;GO:0071577;GO:0006829;GO:0005774;GO:0006882;GO:0046873;GO:0005385;GO:0005886;GO:0015103;GO:0016020
AT2G47460.1	maker-ScDrF4C_17_HRSCAF_438-augustus-gene-856.10-mRNA-1	ScDrF4C_17_HRSCAF_438	85617306	85618062	myb domain protein 12	GO:0009651;GO:0045893;GO:0009813;GO:0009723;GO:0051555;GO:0010224;GO:1900386;GO:0009416;GO:0009733;GO:0005634;GO:0003700;GO:0005515
AT2G47460.1	maker-ScDrF4C_27_HRSCAF_778-augustus-gene-15.10-mRNA-1	ScDrF4C_27_HRSCAF_778	1558196	1561598	myb domain protein 12	GO:0009651;GO:0045893;GO:0009813;GO:0009723;GO:0051555;GO:0010224;GO:1900386;GO:0009416;GO:0009733;GO:0005634;GO:0003700;GO:0005515
AT2G47460.1	maker-ScDrF4C_5_HRSCAF_195-augustus-gene-634.6-mRNA-1	ScDrF4C_5_HRSCAF_195	63399716	63400743	myb domain protein 12	GO:0009651;GO:0045893;GO:0009813;GO:0009723;GO:0051555;GO:0010224;GO:1900386;GO:0009416;GO:0009733;GO:0005634;GO:0003700;GO:0005515
AT2G47460.1	maker-ScDrF4C_5_HRSCAF_195-augustus-gene-634.7-mRNA-1	ScDrF4C_5_HRSCAF_195	63403155	63404278	myb domain protein 12	GO:0009651;GO:0045893;GO:0009813;GO:0009723;GO:0051555;GO:0010224;GO:1900386;GO:0009416;GO:0009733;GO:0005634;GO:0003700;GO:0005515
AT3G01090.2	maker-ScDrF4C_13_HRSCAF_342-augustus-gene-180.7-mRNA-1	ScDrF4C_13_HRSCAF_342	18000949	18004760	SNF1 kinase homolog 10	GO:0005515;GO:0019900;GO:0010228;GO:0005982;GO:0005634;GO:0080022;GO:0004674;GO:0003006;GO:0000152;GO:0010508;GO:0005737;GO:0019902;GO:0009789;GO:0016301;GO:0010050;GO:0006468;GO:0009635;GO:0009738;GO:0010182;GO:0004672;GO:0099402;GO:1902074;GO:0001666;GO:0009749;GO:0035556;GO:0010150;GO:0009507;GO:0006979;GO:0005794;GO:0005829;GO:0009594;GO:1900055
AT3G02130.1	augustus_masked-ScDrF4C_20_HRSCAF_566-processed-gene-824.8-mRNA-1	ScDrF4C_20_HRSCAF_566	82447414	82447504	receptor-like protein kinase 2	GO:0005886;GO:0009808;GO:0048508;GO:0009942;GO:0010152;GO:0009409;GO:0009945;GO:0048653;GO:0009414;GO:0005515;GO:0006468;GO:0009846;GO:0010073;GO:0016301
AT3G02130.1	maker-ScDrF4C_13_HRSCAF_342-augustus-gene-180.5-mRNA-1	ScDrF4C_13_HRSCAF_342	17977450	17977534	receptor-like protein kinase 2	GO:0005886;GO:0009808;GO:0048508;GO:0009942;GO:0010152;GO:0009409;GO:0009945;GO:0048653;GO:0009414;GO:0005515;GO:0006468;GO:0009846;GO:0010073;GO:0016301
AT3G02130.1	maker-ScDrF4C_1633_HRSCAF_2961-augustus-gene-669.0-mRNA-1	ScDrF4C_1633_HRSCAF_2961	66926730	66926846	receptor-like protein kinase 2	GO:0005886;GO:0009808;GO:0048508;GO:0009942;GO:0010152;GO:0009409;GO:0009945;GO:0048653;GO:0009414;GO:0005515;GO:0006468;GO:0009846;GO:0010073;GO:0016301
AT3G02130.1	maker-ScDrF4C_19_HRSCAF_560-snap-gene-662.11-mRNA-1	ScDrF4C_19_HRSCAF_560	66225736	66226337	receptor-like protein kinase 2	GO:0005886;GO:0009808;GO:0048508;GO:0009942;GO:0010152;GO:0009409;GO:0009945;GO:0048653;GO:0009414;GO:0005515;GO:0006468;GO:0009846;GO:0010073;GO:0016301
AT3G02130.1	maker-ScDrF4C_28_HRSCAF_834-snap-gene-617.10-mRNA-1	ScDrF4C_28_HRSCAF_834	61750735	61752928	receptor-like protein kinase 2	GO:0005886;GO:0009808;GO:0048508;GO:0009942;GO:0010152;GO:0009409;GO:0009945;GO:0048653;GO:0009414;GO:0005515;GO:0006468;GO:0009846;GO:0010073;GO:0016301
AT3G02150.2	maker-ScDrF4C_28_HRSCAF_834-snap-gene-617.9-mRNA-1	ScDrF4C_28_HRSCAF_834	61697369	61697383	plastid transcription factor 1	GO:0048366;GO:0010150;GO:0005515;GO:0009965;GO:0043565;GO:2000032;GO:0030154;GO:0048831;GO:0006355;GO:0003700;GO:0031347;GO:0005634;GO:0009507;GO:0045962
AT3G02520.1	augustus_masked-ScDrF4C_116_HRSCAF_1174-processed-gene-683.12-mRNA-1	ScDrF4C_116_HRSCAF_1174	68302092	68302756	general regulatory factor 7	GO:0005886;GO:0005635;GO:0005515;GO:0005794;GO:0005829;GO:0009570;GO:0005737;GO:0045309;GO:0009506
AT3G02520.1	maker-ScDrF4C_10_HRSCAF_299-augustus-gene-735.14-mRNA-1	ScDrF4C_10_HRSCAF_299	73510060	73510702	general regulatory factor 7	GO:0005886;GO:0005635;GO:0005515;GO:0005794;GO:0005829;GO:0009570;GO:0005737;GO:0045309;GO:0009506
AT3G02520.1	maker-ScDrF4C_14_HRSCAF_375-augustus-gene-171.1-mRNA-1	ScDrF4C_14_HRSCAF_375	17103252	17104326	general regulatory factor 7	GO:0005886;GO:0005635;GO:0005515;GO:0005794;GO:0005829;GO:0009570;GO:0005737;GO:0045309;GO:0009506
AT3G02520.1	maker-ScDrF4C_16_HRSCAF_437-augustus-gene-1124.10-mRNA-1	ScDrF4C_16_HRSCAF_437	112439007	112440014	general regulatory factor 7	GO:0005886;GO:0005635;GO:0005515;GO:0005794;GO:0005829;GO:0009570;GO:0005737;GO:0045309;GO:0009506
AT3G02520.1	maker-ScDrF4C_23_HRSCAF_597-augustus-gene-166.6-mRNA-1	ScDrF4C_23_HRSCAF_597	16639203	16640689	general regulatory factor 7	GO:0005886;GO:0005635;GO:0005515;GO:0005794;GO:0005829;GO:0009570;GO:0005737;GO:0045309;GO:0009506
AT3G03220.1	maker-ScDrF4C_10_HRSCAF_299-augustus-gene-692.2-mRNA-1	ScDrF4C_10_HRSCAF_299	69221976	69223047	expansin A13	GO:0009828;GO:0005576;GO:0009664;GO:0009826
AT3G03220.1	maker-ScDrF4C_116_HRSCAF_1174-augustus-gene-645.4-mRNA-1	ScDrF4C_116_HRSCAF_1174	64497281	64498300	expansin A13	GO:0009828;GO:0005576;GO:0009664;GO:0009826
AT3G03300.1	maker-ScDrF4C_11_HRSCAF_313-augustus-gene-415.0-mRNA-1	ScDrF4C_11_HRSCAF_313	41524227	41525530	dicer-like 2	GO:0005515;GO:0030422;GO:0006396;GO:0051214;GO:0051607;GO:0010267;GO:0004525;GO:0005634;GO:0010216;GO:0005737
AT3G03300.1	maker-ScDrF4C_30_HRSCAF_923-augustus-gene-647.0-mRNA-1	ScDrF4C_30_HRSCAF_923	64696844	64703561	dicer-like 2	GO:0005515;GO:0030422;GO:0006396;GO:0051214;GO:0051607;GO:0010267;GO:0004525;GO:0005634;GO:0010216;GO:0005737
AT3G03450.1	maker-ScDrF4C_3_HRSCAF_117-snap-gene-756.8-mRNA-1	ScDrF4C_3_HRSCAF_117	75603532	75603623	RGA-like 2	GO:0009863;GO:0042538;GO:0010187;GO:0005515;GO:0009740;GO:0009739;GO:2000033;GO:0009867;GO:0005634;GO:2000377;GO:0009723;GO:0009737;GO:0009938;GO:0043565;GO:0009651;GO:0003700;GO:0010029;GO:0006355
AT3G04740.1	maker-ScDrF4C_1632_HRSCAF_2960-augustus-gene-140.7-mRNA-1	ScDrF4C_1632_HRSCAF_2960	14014880	14023615	RNA polymerase II transcription mediators	GO:0006357;GO:0009631;GO:0008284;GO:0045893;GO:0005515;GO:0016592;GO:0009506;GO:0070847;GO:0009627;GO:0003712;GO:0005634
AT3G04740.1	maker-ScDrF4C_18_HRSCAF_503-snap-gene-229.19-mRNA-1	ScDrF4C_18_HRSCAF_503	22933362	22946208	RNA polymerase II transcription mediators	GO:0006357;GO:0009631;GO:0008284;GO:0045893;GO:0005515;GO:0016592;GO:0009506;GO:0070847;GO:0009627;GO:0003712;GO:0005634
AT3G05040.1	maker-ScDrF4C_10_HRSCAF_299-snap-gene-641.13-mRNA-1	ScDrF4C_10_HRSCAF_299	64122460	64130840	ARM repeat superfamily protein	GO:0048367;GO:0003723;GO:0046825;GO:0006405;GO:0009910;GO:0051168;GO:0048364;GO:0005634;GO:0005515;GO:0005737;GO:0061716;GO:0042565;GO:0005049;GO:0009965;GO:0009944;GO:0005635
AT3G05040.1	maker-ScDrF4C_116_HRSCAF_1174-snap-gene-596.3-mRNA-1	ScDrF4C_116_HRSCAF_1174	59583766	59595174	ARM repeat superfamily protein	GO:0048367;GO:0003723;GO:0046825;GO:0006405;GO:0009910;GO:0051168;GO:0048364;GO:0005634;GO:0005515;GO:0005737;GO:0061716;GO:0042565;GO:0005049;GO:0009965;GO:0009944;GO:0005635
AT3G06370.1	maker-ScDrF4C_1632_HRSCAF_2960-augustus-gene-142.10-mRNA-1	ScDrF4C_1632_HRSCAF_2960	14203591	14208275	sodium hydrogen exchanger 4	GO:0009651;GO:0006885;GO:0098719;GO:0015386;GO:0015385;GO:0055075;GO:0015081;GO:0071805;GO:0005774;GO:0051453;GO:0005886
AT3G06370.1	maker-ScDrF4C_28_HRSCAF_834-augustus-gene-845.3-mRNA-1	ScDrF4C_28_HRSCAF_834	84556184	84558117	sodium hydrogen exchanger 4	GO:0009651;GO:0006885;GO:0098719;GO:0015386;GO:0015385;GO:0055075;GO:0015081;GO:0071805;GO:0005774;GO:0051453;GO:0005886
AT3G08500.1	maker-ScDrF4C_4_HRSCAF_191-snap-gene-623.0-mRNA-1	ScDrF4C_4_HRSCAF_191	62310888	62312751	myb domain protein 83	GO:0000976;GO:0045893;GO:0003700;GO:2000652;GO:0005634
AT3G08570.1	maker-ScDrF4C_1633_HRSCAF_2961-augustus-gene-244.8-mRNA-1	ScDrF4C_1633_HRSCAF_2961	24474563	24477234	Phototropic-responsive NPH3 family protein	GO:0016567
AT3G10500.1	maker-ScDrF4C_10_HRSCAF_299-snap-gene-870.16-mRNA-1	ScDrF4C_10_HRSCAF_299	87023306	87036405	NAC domain containing protein 53	GO:2000377;GO:0009819;GO:0010150;GO:0003700;GO:0005634;GO:0005737;GO:0045893;GO:0005886
AT3G10500.1	maker-ScDrF4C_116_HRSCAF_1174-augustus-gene-815.18-mRNA-1	ScDrF4C_116_HRSCAF_1174	81503189	81506294	NAC domain containing protein 53	GO:2000377;GO:0009819;GO:0010150;GO:0003700;GO:0005634;GO:0005737;GO:0045893;GO:0005886
AT3G10500.1	maker-ScDrF4C_15_HRSCAF_396-snap-gene-978.29-mRNA-1	ScDrF4C_15_HRSCAF_396	97836956	97840764	NAC domain containing protein 53	GO:2000377;GO:0009819;GO:0010150;GO:0003700;GO:0005634;GO:0005737;GO:0045893;GO:0005886
AT3G11220.2	maker-ScDrF4C_639_HRSCAF_1866-augustus-gene-0.5-mRNA-1	ScDrF4C_639_HRSCAF_1866	18347	22160	Paxneb protein-related	GO:2000024;GO:0008284;GO:0006357;GO:0033588;GO:0005737;GO:0009737;GO:0002098;GO:0006979;GO:0005515;GO:0010928;GO:0071329;GO:0031538;GO:0008023;GO:0043609;GO:0035265;GO:0005634;GO:0051301
AT3G12280.1	maker-ScDrF4C_24_HRSCAF_619-augustus-gene-891.20-mRNA-1	ScDrF4C_24_HRSCAF_619	89167363	89172994	retinoblastoma-related 1	GO:0006351;GO:0005515;GO:0001708;GO:0000082;GO:0001102;GO:2000653;GO:0006349;GO:0006357;GO:0007129;GO:0000785;GO:0009555;GO:0051726;GO:0010377;GO:0001558;GO:0009553;GO:0005667;GO:2000134;GO:0003677;GO:0032875;GO:0048366;GO:0030154;GO:0008356;GO:0007346;GO:2000036;GO:0010090;GO:0051783;GO:0009960;GO:0005829;GO:0005634;GO:0008134;GO:0009567;GO:0048229;GO:1903866;GO:0022619
AT3G12630.1	maker-ScDrF4C_1633_HRSCAF_2961-augustus-gene-29.18-mRNA-1	ScDrF4C_1633_HRSCAF_2961	2942483	2942722	A20/AN1-like zinc finger family protein	GO:0009414;GO:0003677;GO:0005634;GO:0004842;GO:0051865;GO:0006970;GO:0008270;GO:0016567
AT3G12630.1	maker-ScDrF4C_21_HRSCAF_572-snap-gene-680.0-mRNA-1	ScDrF4C_21_HRSCAF_572	68077855	68078554	A20/AN1-like zinc finger family protein	GO:0009414;GO:0003677;GO:0005634;GO:0004842;GO:0051865;GO:0006970;GO:0008270;GO:0016567
AT3G12630.1	maker-ScDrF4C_22_HRSCAF_595-snap-gene-624.4-mRNA-1	ScDrF4C_22_HRSCAF_595	62423165	62423825	A20/AN1-like zinc finger family protein	GO:0009414;GO:0003677;GO:0005634;GO:0004842;GO:0051865;GO:0006970;GO:0008270;GO:0016567
AT3G12680.1	maker-ScDrF4C_1633_HRSCAF_2961-snap-gene-484.3-mRNA-1	ScDrF4C_1633_HRSCAF_2961	48435072	48443169	floral homeotic protein (HUA1)	GO:0005634;GO:0003729;GO:0003723;GO:0005515;GO:0001709
AT3G12680.1	maker-ScDrF4C_16_HRSCAF_437-snap-gene-996.14-mRNA-1	ScDrF4C_16_HRSCAF_437	99674298	99683291	floral homeotic protein (HUA1)	GO:0005634;GO:0003729;GO:0003723;GO:0005515;GO:0001709
AT3G13960.1	maker-ScDrF4C_30_HRSCAF_923-augustus-gene-1033.19-mRNA-1	ScDrF4C_30_HRSCAF_923	103327172	103328033	growth-regulating factor 5	GO:0005515;GO:0006355;GO:0048366;GO:0005524;GO:0009739;GO:0006351;GO:0009409;GO:0005634
AT3G15030.1	maker-ScDrF4C_11_HRSCAF_313-augustus-gene-278.0-mRNA-1	ScDrF4C_11_HRSCAF_313	27842477	27843206	TCP family transcription factor 4	GO:0010150;GO:0048366;GO:0048826;GO:0005515;GO:0048825;GO:0009793;GO:0006355;GO:0005634;GO:0003700;GO:0043565;GO:0045962;GO:0009965;GO:0003677;GO:1990837;GO:0030154;GO:0001216
AT3G15030.1	maker-ScDrF4C_17_HRSCAF_438-snap-gene-155.9-mRNA-1	ScDrF4C_17_HRSCAF_438	15494290	15495553	TCP family transcription factor 4	GO:0010150;GO:0048366;GO:0048826;GO:0005515;GO:0048825;GO:0009793;GO:0006355;GO:0005634;GO:0003700;GO:0043565;GO:0045962;GO:0009965;GO:0003677;GO:1990837;GO:0030154;GO:0001216
AT3G15210.1	augustus_masked-ScDrF4C_116_HRSCAF_1174-processed-gene-835.19-mRNA-1	ScDrF4C_116_HRSCAF_1174	83549293	83549619	ethylene responsive element binding factor 4	GO:0000976;GO:0071456;GO:0045892;GO:0005634;GO:0009723;GO:0009864;GO:0010105;GO:0005515;GO:0006355;GO:0003700;GO:0010200;GO:0016604;GO:0009737;GO:0003677
AT3G15210.1	maker-ScDrF4C_10_HRSCAF_299-snap-gene-890.14-mRNA-1	ScDrF4C_10_HRSCAF_299	89075384	89076399	ethylene responsive element binding factor 4	GO:0000976;GO:0071456;GO:0045892;GO:0005634;GO:0009723;GO:0009864;GO:0010105;GO:0005515;GO:0006355;GO:0003700;GO:0010200;GO:0016604;GO:0009737;GO:0003677
AT3G15210.1	maker-ScDrF4C_5_HRSCAF_195-snap-gene-122.6-mRNA-1	ScDrF4C_5_HRSCAF_195	12203599	12212677	ethylene responsive element binding factor 4	GO:0000976;GO:0071456;GO:0045892;GO:0005634;GO:0009723;GO:0009864;GO:0010105;GO:0005515;GO:0006355;GO:0003700;GO:0010200;GO:0016604;GO:0009737;GO:0003677
AT3G15270.1	maker-ScDrF4C_7_HRSCAF_245-snap-gene-204.12-mRNA-1	ScDrF4C_7_HRSCAF_245	20443917	20444103	squamosa promoter binding protein-like 5	GO:0005634;GO:0010321;GO:0006355;GO:0003700
AT3G15354.1	maker-ScDrF4C_9_HRSCAF_291-snap-gene-646.11-mRNA-1	ScDrF4C_9_HRSCAF_291	64631317	64635682	SPA1-related 3	GO:0005515;GO:0006468;GO:0042802;GO:0005634;GO:0004672;GO:0080008;GO:0005524
AT3G16830.1	maker-ScDrF4C_9_HRSCAF_291-augustus-gene-754.14-mRNA-1	ScDrF4C_9_HRSCAF_291	75409326	75413220	TOPLESS-related 2	GO:0005515;GO:0006355;GO:0010072;GO:0005737
AT3G16857.2	maker-ScDrF4C_21_HRSCAF_572-snap-gene-804.6-mRNA-1	ScDrF4C_21_HRSCAF_572	80422765	80427360	response regulator 1	GO:0009735;GO:0000976;GO:0009414;GO:0010492;GO:0080113;GO:0048364;GO:0080036;GO:0009736;GO:0005634;GO:0005515;GO:0010380;GO:0010082;GO:0080022;GO:0090506;GO:0009507;GO:0031537;GO:0071368;GO:0005829;GO:0048367;GO:0003700;GO:0000156
AT3G16857.2	maker-ScDrF4C_22_HRSCAF_595-snap-gene-885.14-mRNA-1	ScDrF4C_22_HRSCAF_595	88572920	88576825	response regulator 1	GO:0009735;GO:0000976;GO:0009414;GO:0010492;GO:0080113;GO:0048364;GO:0080036;GO:0009736;GO:0005634;GO:0005515;GO:0010380;GO:0010082;GO:0080022;GO:0090506;GO:0009507;GO:0031537;GO:0071368;GO:0005829;GO:0048367;GO:0003700;GO:0000156
AT3G16857.2	maker-ScDrF4C_2_HRSCAF_115-augustus-gene-817.6-mRNA-1	ScDrF4C_2_HRSCAF_115	81735695	81738936	response regulator 1	GO:0009735;GO:0000976;GO:0009414;GO:0010492;GO:0080113;GO:0048364;GO:0080036;GO:0009736;GO:0005634;GO:0005515;GO:0010380;GO:0010082;GO:0080022;GO:0090506;GO:0009507;GO:0031537;GO:0071368;GO:0005829;GO:0048367;GO:0003700;GO:0000156
AT3G16857.2	maker-ScDrF4C_3_HRSCAF_117-augustus-gene-763.24-mRNA-1	ScDrF4C_3_HRSCAF_117	76340289	76343073	response regulator 1	GO:0009735;GO:0000976;GO:0009414;GO:0010492;GO:0080113;GO:0048364;GO:0080036;GO:0009736;GO:0005634;GO:0005515;GO:0010380;GO:0010082;GO:0080022;GO:0090506;GO:0009507;GO:0031537;GO:0071368;GO:0005829;GO:0048367;GO:0003700;GO:0000156
AT3G17590.2	maker-ScDrF4C_29_HRSCAF_836-augustus-gene-319.1-mRNA-1	ScDrF4C_29_HRSCAF_836	31895936	31899986	transcription regulatory protein SNF5, putative (BSH)	GO:0005515;GO:0006357;GO:0005634;GO:0016514;GO:0006281;GO:0003682;GO:0000228;GO:0006337;GO:0006338
AT3G17590.2	maker-ScDrF4C_5_HRSCAF_195-augustus-gene-714.14-mRNA-1	ScDrF4C_5_HRSCAF_195	71430601	71431789	transcription regulatory protein SNF5, putative (BSH)	GO:0005515;GO:0006357;GO:0005634;GO:0016514;GO:0006281;GO:0003682;GO:0000228;GO:0006337;GO:0006338
AT3G20740.1	maker-ScDrF4C_22_HRSCAF_595-snap-gene-98.9-mRNA-1	ScDrF4C_22_HRSCAF_595	9861934	9867716	Transducin/WD40 repeat-like superfamily protein	GO:2000014;GO:0005634;GO:0005515;GO:0006349;GO:0031491;GO:0006342;GO:0000003;GO:0042054;GO:0000122;GO:0043078;GO:0046976;GO:0035098;GO:0009910;GO:0016571;GO:0009409;GO:0010048;GO:0003700;GO:0005677;GO:0080008
AT3G22170.1	maker-ScDrF4C_30_HRSCAF_923-snap-gene-869.5-mRNA-1	ScDrF4C_30_HRSCAF_923	86976444	86981857	far-red elongated hypocotyls 3	GO:0010017;GO:0010218;GO:0045893;GO:1900056;GO:0001228;GO:0042753;GO:0008270;GO:0005634;GO:0009585;GO:0005515;GO:0007623;GO:0003700
AT3G23050.1	maker-ScDrF4C_8_HRSCAF_266-augustus-gene-961.15-mRNA-1	ScDrF4C_8_HRSCAF_266	96170823	96172837	indole-3-acetic acid 7	GO:0000976;GO:0005515;GO:0009753;GO:0006355;GO:0009733;GO:0005634;GO:0009414;GO:0009611;GO:0040008;GO:0019005;GO:0000502;GO:0009630;GO:0003700;GO:0008180
AT3G23280.1	maker-ScDrF4C_9_HRSCAF_291-snap-gene-848.5-mRNA-1	ScDrF4C_9_HRSCAF_291	84869930	84879651	XB3 ortholog 5 in Arabidopsis thaliana	GO:0016567;GO:0005737;GO:0004842;GO:0005634
AT3G25980.1	maker-ScDrF4C_1634_HRSCAF_2962-augustus-gene-84.6-mRNA-1	ScDrF4C_1634_HRSCAF_2962	8435769	8436890	DNA-binding HORMA family protein	GO:0005515;GO:0005828;GO:0000776;GO:0007094;GO:0005737;GO:0005634;GO:0005654;GO:0007346;GO:0005876;GO:0005635;GO:0010369
AT3G26744.1	maker-ScDrF4C_27_HRSCAF_778-augustus-gene-208.3-mRNA-1	ScDrF4C_27_HRSCAF_778	20882202	20884137	basic helix-loop-helix (bHLH) DNA-binding superfamily protein	GO:0005515;GO:0010162;GO:0048317;GO:0009960;GO:0001046;GO:0009738;GO:0005634;GO:0050826;GO:0045893;GO:0010115;GO:0003677;GO:0046983;GO:0010440;GO:0000987;GO:0003700;GO:0045892;GO:0009409;GO:0016567
AT3G26790.1	maker-ScDrF4C_27_HRSCAF_778-augustus-gene-209.10-mRNA-1	ScDrF4C_27_HRSCAF_778	20946566	20948726	AP2/B3-like transcriptional factor family protein	GO:0009793;GO:0009789;GO:0010262;GO:0010373;GO:0045995;GO:0019900;GO:0010116;GO:0099402;GO:0005634;GO:0009733;GO:0010228;GO:0008284;GO:0003677;GO:0003700
AT3G29575.1	maker-ScDrF4C_27_HRSCAF_778-augustus-gene-254.5-mRNA-1	ScDrF4C_27_HRSCAF_778	25446593	25447791	ABI five binding protein 3	GO:0045892;GO:0005515;GO:0005634;GO:0007165;GO:0009737
AT3G43920.2	maker-ScDrF4C_1633_HRSCAF_2961-snap-gene-80.5-mRNA-1	ScDrF4C_1633_HRSCAF_2961	8051806	8058843	dicer-like 3	GO:0051214;GO:0051607;GO:0004525;GO:0005515;GO:0030422;GO:0010267;GO:0003725;GO:0005634;GO:0005524;GO:0005737;GO:0006396;GO:0010216;GO:0003676;GO:0005730
AT3G44530.1	maker-ScDrF4C_1633_HRSCAF_2961-augustus-gene-50.3-mRNA-1	ScDrF4C_1633_HRSCAF_2961	5051026	5054065	homolog of histone chaperone HIRA	GO:0005515;GO:0031935;GO:0000070;GO:0006351;GO:0045814;GO:0005730;GO:0006336;GO:0005634;GO:0030875;GO:0000790;GO:0003714;GO:0006334;GO:0006355;GO:0000417
AT3G45780.1	maker-ScDrF4C_2_HRSCAF_115-augustus-gene-168.0-mRNA-1	ScDrF4C_2_HRSCAF_115	16848268	16862487	phototropin 1	GO:0005515;GO:0016301;GO:0004674;GO:0009638;GO:0005886;GO:0009904;GO:0007623;GO:0009903;GO:0005634;GO:0009785;GO:0010362;GO:0042802;GO:0005737;GO:0006468;GO:0046777;GO:0009637;GO:0004672;GO:0010181;GO:0010155;GO:0009898;GO:0005773;GO:0009882;GO:0010119;GO:0009986;GO:0003729
AT3G46290.1	maker-ScDrF4C_11_HRSCAF_313-snap-gene-5.29-mRNA-1	ScDrF4C_11_HRSCAF_313	550283	570600	hercules receptor kinase 1	GO:0016301;GO:0046777;GO:0009741;GO:0004672;GO:0005886;GO:0009826;GO:0009742;GO:0005576;GO:0009506;GO:0051510;GO:0009791
AT3G46640.3	maker-ScDrF4C_20_HRSCAF_566-snap-gene-275.20-mRNA-1	ScDrF4C_20_HRSCAF_566	27586393	27587546	Homeodomain-like superfamily protein	GO:0005634;GO:0003700;GO:0010468;GO:0006355;GO:0007623;GO:0042753
AT3G46640.3	maker-ScDrF4C_30_HRSCAF_923-snap-gene-57.16-mRNA-1	ScDrF4C_30_HRSCAF_923	5724631	5724966	Homeodomain-like superfamily protein	GO:0005634;GO:0003700;GO:0010468;GO:0006355;GO:0007623;GO:0042753
AT3G48150.1	maker-ScDrF4C_25_HRSCAF_627-augustus-gene-708.23-mRNA-1	ScDrF4C_25_HRSCAF_627	70833009	70833920	anaphase-promoting complex subunit 8	GO:0005515;GO:0031145;GO:0007091;GO:0030071;GO:0045842;GO:0031347;GO:0016567;GO:0005737;GO:0005680;GO:0005634;GO:0051301
AT3G48150.1	maker-ScDrF4C_25_HRSCAF_627-augustus-gene-708.24-mRNA-1	ScDrF4C_25_HRSCAF_627	70841376	70842145	anaphase-promoting complex subunit 8	GO:0005515;GO:0031145;GO:0007091;GO:0030071;GO:0045842;GO:0031347;GO:0016567;GO:0005737;GO:0005680;GO:0005634;GO:0051301
AT3G48150.1	maker-ScDrF4C_5_HRSCAF_195-snap-gene-909.10-mRNA-1	ScDrF4C_5_HRSCAF_195	90919230	90922670	anaphase-promoting complex subunit 8	GO:0005515;GO:0031145;GO:0007091;GO:0030071;GO:0045842;GO:0031347;GO:0016567;GO:0005737;GO:0005680;GO:0005634;GO:0051301
AT3G48750.1	maker-ScDrF4C_21_HRSCAF_572-snap-gene-154.11-mRNA-1	ScDrF4C_21_HRSCAF_572	15407569	15410130	cell division control 2	GO:0005515;GO:0008356;GO:0008284;GO:0005634;GO:0009409;GO:0030332;GO:0005829;GO:0004693;GO:0009793;GO:0033206;GO:0051445;GO:0004672;GO:0010005;GO:0008353;GO:0010235;GO:0009574;GO:0010389;GO:1902806;GO:0040020;GO:0006468;GO:0000911;GO:0000307;GO:0009555;GO:0010444;GO:0005737;GO:0016301;GO:0042023;GO:0000082;GO:0048229;GO:0098725;GO:0010468;GO:0005886
AT3G48980.1	maker-ScDrF4C_25_HRSCAF_627-snap-gene-855.13-mRNA-1	ScDrF4C_25_HRSCAF_627	85540376	85542255	Arabidopsis thaliana protein of unknown function (DUF821)
AT3G48980.1	maker-ScDrF4C_6_HRSCAF_209-augustus-gene-32.12-mRNA-1	ScDrF4C_6_HRSCAF_209	3241053	3247962	Arabidopsis thaliana protein of unknown function (DUF821)
AT3G49500.1	maker-ScDrF4C_20_HRSCAF_566-augustus-gene-447.3-mRNA-1	ScDrF4C_20_HRSCAF_566	44770630	44772263	RNA-dependent RNA polymerase 6	GO:0048366;GO:0048544;GO:0010267;GO:0030422;GO:0070919;GO:0048467;GO:0003968;GO:0005634;GO:0031047;GO:0048440;GO:0031380;GO:0016441;GO:0051607;GO:0009616;GO:0016246
AT3G49670.1	maker-ScDrF4C_12_HRSCAF_323-snap-gene-776.3-mRNA-1	ScDrF4C_12_HRSCAF_323	77671038	77671717	Leucine-rich receptor-like protein kinase family protein	GO:0009934;GO:0010480;GO:0009755;GO:0010075;GO:0005515;GO:0048437;GO:0048653;GO:0005886;GO:0033612;GO:0006468;GO:0048229
AT3G50070.1	maker-ScDrF4C_13_HRSCAF_342-augustus-gene-603.4-mRNA-1	ScDrF4C_13_HRSCAF_342	60343193	60343896	CYCLIN D3;3	GO:0005515;GO:0044772;GO:0005634;GO:0048316;GO:0000079;GO:0010444;GO:0042025;GO:0042127;GO:0000307;GO:0005737;GO:0016538
AT3G50070.1	maker-ScDrF4C_1633_HRSCAF_2961-augustus-gene-603.8-mRNA-1	ScDrF4C_1633_HRSCAF_2961	60342099	60342765	CYCLIN D3;3	GO:0005515;GO:0044772;GO:0005634;GO:0048316;GO:0000079;GO:0010444;GO:0042025;GO:0042127;GO:0000307;GO:0005737;GO:0016538
AT3G50070.1	maker-ScDrF4C_20_HRSCAF_566-augustus-gene-771.1-mRNA-1	ScDrF4C_20_HRSCAF_566	77100374	77101037	CYCLIN D3;3	GO:0005515;GO:0044772;GO:0005634;GO:0048316;GO:0000079;GO:0010444;GO:0042025;GO:0042127;GO:0000307;GO:0005737;GO:0016538
AT3G51800.2	maker-ScDrF4C_1633_HRSCAF_2961-augustus-gene-221.17-mRNA-1	ScDrF4C_1633_HRSCAF_2961	22101119	22105005	metallopeptidase M24 family protein	GO:0003676;GO:0044843;GO:0009734;GO:0005730;GO:0001558;GO:0005886;GO:0005515;GO:0051302;GO:0005829;GO:0005634;GO:0005737;GO:0003729
AT3G51800.2	maker-ScDrF4C_20_HRSCAF_566-snap-gene-404.2-mRNA-1	ScDrF4C_20_HRSCAF_566	40433421	40436992	metallopeptidase M24 family protein	GO:0003676;GO:0044843;GO:0009734;GO:0005730;GO:0001558;GO:0005886;GO:0005515;GO:0051302;GO:0005829;GO:0005634;GO:0005737;GO:0003729
AT3G51800.2	maker-ScDrF4C_5_HRSCAF_195-snap-gene-294.3-mRNA-1	ScDrF4C_5_HRSCAF_195	29435524	29440121	metallopeptidase M24 family protein	GO:0003676;GO:0044843;GO:0009734;GO:0005730;GO:0001558;GO:0005886;GO:0005515;GO:0051302;GO:0005829;GO:0005634;GO:0005737;GO:0003729
AT3G52280.2	maker-ScDrF4C_1633_HRSCAF_2961-augustus-gene-799.20-mRNA-1	ScDrF4C_1633_HRSCAF_2961	79902879	79905386	general transcription factor group E6	GO:0006355;GO:0005634;GO:0004402;GO:0006338
AT3G52280.2	maker-ScDrF4C_4_HRSCAF_191-snap-gene-736.17-mRNA-1	ScDrF4C_4_HRSCAF_191	73682056	73686308	general transcription factor group E6	GO:0006355;GO:0005634;GO:0004402;GO:0006338
AT3G54020.1	maker-ScDrF4C_20_HRSCAF_566-augustus-gene-236.2-mRNA-1	ScDrF4C_20_HRSCAF_566	23643004	23645860	Arabidopsis Inositol phosphorylceramide synthase 1	GO:0005887;GO:0033188;GO:0045140;GO:0046513;GO:0030148;GO:0005802;GO:0005886;GO:0030173;GO:0030176;GO:0047493
AT3G54020.1	maker-ScDrF4C_8_HRSCAF_266-augustus-gene-69.10-mRNA-1	ScDrF4C_8_HRSCAF_266	6903508	6906749	Arabidopsis Inositol phosphorylceramide synthase 1	GO:0005887;GO:0033188;GO:0045140;GO:0046513;GO:0030148;GO:0005802;GO:0005886;GO:0030173;GO:0030176;GO:0047493
AT3G54340.1	maker-ScDrF4C_14_HRSCAF_375-augustus-gene-101.22-mRNA-1	ScDrF4C_14_HRSCAF_375	10091934	10095346	K-box region and MADS-box transcription factor family protein	GO:0048443;GO:0045944;GO:0003700;GO:0000976;GO:0046983;GO:0008134;GO:0043565;GO:0005634;GO:0010093;GO:0000977;GO:0000981
AT3G54340.1	maker-ScDrF4C_23_HRSCAF_597-snap-gene-95.3-mRNA-1	ScDrF4C_23_HRSCAF_597	9517402	9519681	K-box region and MADS-box transcription factor family protein	GO:0048443;GO:0045944;GO:0003700;GO:0000976;GO:0046983;GO:0008134;GO:0043565;GO:0005634;GO:0010093;GO:0000977;GO:0000981
AT3G54340.1	maker-ScDrF4C_28_HRSCAF_834-augustus-gene-463.10-mRNA-1	ScDrF4C_28_HRSCAF_834	46340667	46344473	K-box region and MADS-box transcription factor family protein	GO:0048443;GO:0045944;GO:0003700;GO:0000976;GO:0046983;GO:0008134;GO:0043565;GO:0005634;GO:0010093;GO:0000977;GO:0000981
AT3G54340.1	maker-ScDrF4C_28_HRSCAF_834-augustus-gene-463.9-mRNA-1	ScDrF4C_28_HRSCAF_834	46301397	46305203	K-box region and MADS-box transcription factor family protein	GO:0048443;GO:0045944;GO:0003700;GO:0000976;GO:0046983;GO:0008134;GO:0043565;GO:0005634;GO:0010093;GO:0000977;GO:0000981
AT3G54340.1	maker-ScDrF4C_29_HRSCAF_836-snap-gene-156.4-mRNA-1	ScDrF4C_29_HRSCAF_836	15648381	15657670	K-box region and MADS-box transcription factor family protein	GO:0048443;GO:0045944;GO:0003700;GO:0000976;GO:0046983;GO:0008134;GO:0043565;GO:0005634;GO:0010093;GO:0000977;GO:0000981
AT3G54340.1	maker-ScDrF4C_5_HRSCAF_195-snap-gene-85.20-mRNA-1	ScDrF4C_5_HRSCAF_195	8529660	8531979	K-box region and MADS-box transcription factor family protein	GO:0048443;GO:0045944;GO:0003700;GO:0000976;GO:0046983;GO:0008134;GO:0043565;GO:0005634;GO:0010093;GO:0000977;GO:0000981
AT3G55370.3	maker-ScDrF4C_11_HRSCAF_313-augustus-gene-1063.17-mRNA-1	ScDrF4C_11_HRSCAF_313	106358341	106358560	OBF-binding protein 3	GO:0000976;GO:0006355;GO:0005634;GO:0003700;GO:0009640;GO:0045893;GO:0003677
AT3G55370.3	maker-ScDrF4C_12_HRSCAF_323-augustus-gene-958.1-mRNA-1	ScDrF4C_12_HRSCAF_323	95814704	95814901	OBF-binding protein 3	GO:0000976;GO:0006355;GO:0005634;GO:0003700;GO:0009640;GO:0045893;GO:0003677
AT3G55370.3	maker-ScDrF4C_4_HRSCAF_191-augustus-gene-171.2-mRNA-1	ScDrF4C_4_HRSCAF_191	17153228	17153444	OBF-binding protein 3	GO:0000976;GO:0006355;GO:0005634;GO:0003700;GO:0009640;GO:0045893;GO:0003677
AT3G56970.1	maker-ScDrF4C_6_HRSCAF_209-augustus-gene-72.2-mRNA-1	ScDrF4C_6_HRSCAF_209	7235872	7236437	basic helix-loop-helix (bHLH) DNA-binding superfamily protein	GO:0055072;GO:0006357;GO:0000977;GO:0006355;GO:0010106;GO:0090575;GO:0005634;GO:0008134;GO:0005515;GO:0003700;GO:0046983
AT3G57290.1	maker-ScDrF4C_14_HRSCAF_375-augustus-gene-348.3-mRNA-1	ScDrF4C_14_HRSCAF_375	34885762	34888849	eukaryotic translation initiation factor 3E	GO:0005515;GO:0005852;GO:0006352;GO:0003729;GO:0006413;GO:0008180;GO:0005886;GO:0009908;GO:0005737;GO:0006412;GO:0005829;GO:0009640;GO:0005634;GO:0003743;GO:0030371;GO:0031597
AT3G57290.1	maker-ScDrF4C_23_HRSCAF_597-augustus-gene-350.6-mRNA-1	ScDrF4C_23_HRSCAF_597	35025751	35028862	eukaryotic translation initiation factor 3E	GO:0005515;GO:0005852;GO:0006352;GO:0003729;GO:0006413;GO:0008180;GO:0005886;GO:0009908;GO:0005737;GO:0006412;GO:0005829;GO:0009640;GO:0005634;GO:0003743;GO:0030371;GO:0031597
AT3G57920.1	maker-ScDrF4C_17_HRSCAF_438-augustus-gene-744.5-mRNA-1	ScDrF4C_17_HRSCAF_438	74417822	74421067	squamosa promoter binding protein-like 15	GO:0048653;GO:0006355;GO:0010228;GO:0003700;GO:0005634;GO:0042127;GO:0005515;GO:0008361
AT3G57920.1	maker-ScDrF4C_20_HRSCAF_566-augustus-gene-58.9-mRNA-1	ScDrF4C_20_HRSCAF_566	5799687	5801842	squamosa promoter binding protein-like 15	GO:0048653;GO:0006355;GO:0010228;GO:0003700;GO:0005634;GO:0042127;GO:0005515;GO:0008361
AT3G58040.1	maker-ScDrF4C_2_HRSCAF_115-augustus-gene-182.9-mRNA-1	ScDrF4C_2_HRSCAF_115	18228312	18230481	seven in absentia of Arabidopsis 2	GO:2000785;GO:0061630;GO:0005737;GO:0006511;GO:0016567;GO:0005634;GO:0042025;GO:0005515;GO:0008270;GO:0007275
AT3G58040.1	maker-ScDrF4C_4_HRSCAF_191-augustus-gene-199.7-mRNA-1	ScDrF4C_4_HRSCAF_191	19899359	19900838	seven in absentia of Arabidopsis 2	GO:2000785;GO:0061630;GO:0005737;GO:0006511;GO:0016567;GO:0005634;GO:0042025;GO:0005515;GO:0008270;GO:0007275
AT3G58040.1	snap_masked-ScDrF4C_4_HRSCAF_191-processed-gene-780.22-mRNA-1	ScDrF4C_4_HRSCAF_191	78065047	78066316	seven in absentia of Arabidopsis 2	GO:2000785;GO:0061630;GO:0005737;GO:0006511;GO:0016567;GO:0005634;GO:0042025;GO:0005515;GO:0008270;GO:0007275
AT3G59420.1	maker-ScDrF4C_1632_HRSCAF_2960-snap-gene-24.9-mRNA-1	ScDrF4C_1632_HRSCAF_2960	2423395	2423814	crinkly4	GO:0005515;GO:0048364;GO:0009793;GO:0019199;GO:0010311;GO:0009986;GO:0030139;GO:0009786;GO:0048829;GO:0016301;GO:0005886;GO:0042803
AT3G60830.1	maker-ScDrF4C_10_HRSCAF_299-augustus-gene-11.16-mRNA-1	ScDrF4C_10_HRSCAF_299	1169767	1172580	actin-related protein 7	GO:0009793;GO:0009653;GO:0005737;GO:0005869;GO:0006325;GO:0010227;GO:0005829;GO:0005634;GO:0005200
AT3G61140.1	maker-ScDrF4C_6_HRSCAF_209-snap-gene-295.21-mRNA-1	ScDrF4C_6_HRSCAF_209	29512972	29517864	26S proteasome, regulatory subunit Rpn7;Proteasome component (PCI) domain	GO:0005515;GO:0000338;GO:0009651;GO:0009793;GO:0005829;GO:0006972;GO:0005634;GO:0008180;GO:0009640;GO:0009646
AT3G61140.1	maker-ScDrF4C_7_HRSCAF_245-augustus-gene-136.0-mRNA-1	ScDrF4C_7_HRSCAF_245	13636650	13642327	26S proteasome, regulatory subunit Rpn7;Proteasome component (PCI) domain	GO:0005515;GO:0000338;GO:0009651;GO:0009793;GO:0005829;GO:0006972;GO:0005634;GO:0008180;GO:0009640;GO:0009646
AT3G61140.1	maker-ScDrF4C_7_HRSCAF_245-augustus-gene-748.3-mRNA-1	ScDrF4C_7_HRSCAF_245	74865477	74866626	26S proteasome, regulatory subunit Rpn7;Proteasome component (PCI) domain	GO:0005515;GO:0000338;GO:0009651;GO:0009793;GO:0005829;GO:0006972;GO:0005634;GO:0008180;GO:0009640;GO:0009646
AT3G61510.1	maker-ScDrF4C_7_HRSCAF_245-augustus-gene-124.0-mRNA-1	ScDrF4C_7_HRSCAF_245	12461144	12463077	ACC synthase 1	GO:0030170;GO:0005737
AT3G62000.2	maker-ScDrF4C_15_HRSCAF_396-augustus-gene-962.10-mRNA-1	ScDrF4C_15_HRSCAF_396	96286627	96288773	S-adenosyl-L-methionine-dependent methyltransferases superfamily protein	GO:0008171;GO:0008757;GO:0005829
AT3G62000.2	maker-ScDrF4C_23_HRSCAF_597-augustus-gene-168.9-mRNA-1	ScDrF4C_23_HRSCAF_597	16817268	16817821	S-adenosyl-L-methionine-dependent methyltransferases superfamily protein	GO:0008171;GO:0008757;GO:0005829
AT3G62980.1	maker-ScDrF4C_17_HRSCAF_438-augustus-gene-885.8-mRNA-1	ScDrF4C_17_HRSCAF_438	88495371	88497589	F-box/RNI-like superfamily protein	GO:0005515;GO:0010011;GO:0009734;GO:0031146;GO:0000822;GO:0016036;GO:0010311;GO:0010152;GO:0006511;GO:0009733;GO:0038198;GO:0048443;GO:0000151;GO:0004842;GO:0016567;GO:0019005;GO:0005737
AT3G62980.1	maker-ScDrF4C_17_HRSCAF_438-augustus-gene-885.9-mRNA-1	ScDrF4C_17_HRSCAF_438	88507959	88509575	F-box/RNI-like superfamily protein	GO:0005515;GO:0010011;GO:0009734;GO:0031146;GO:0000822;GO:0016036;GO:0010311;GO:0010152;GO:0006511;GO:0009733;GO:0038198;GO:0048443;GO:0000151;GO:0004842;GO:0016567;GO:0019005;GO:0005737
AT3G62980.1	maker-ScDrF4C_26_HRSCAF_729-augustus-gene-78.5-mRNA-1	ScDrF4C_26_HRSCAF_729	7824839	7827259	F-box/RNI-like superfamily protein	GO:0005515;GO:0010011;GO:0009734;GO:0031146;GO:0000822;GO:0016036;GO:0010311;GO:0010152;GO:0006511;GO:0009733;GO:0038198;GO:0048443;GO:0000151;GO:0004842;GO:0016567;GO:0019005;GO:0005737
AT3G62980.1	maker-ScDrF4C_26_HRSCAF_729-augustus-gene-78.6-mRNA-1	ScDrF4C_26_HRSCAF_729	7836916	7838396	F-box/RNI-like superfamily protein	GO:0005515;GO:0010011;GO:0009734;GO:0031146;GO:0000822;GO:0016036;GO:0010311;GO:0010152;GO:0006511;GO:0009733;GO:0038198;GO:0048443;GO:0000151;GO:0004842;GO:0016567;GO:0019005;GO:0005737
AT3G62980.1	maker-ScDrF4C_27_HRSCAF_778-augustus-gene-22.26-mRNA-1	ScDrF4C_27_HRSCAF_778	2254816	2257369	F-box/RNI-like superfamily protein	GO:0005515;GO:0010011;GO:0009734;GO:0031146;GO:0000822;GO:0016036;GO:0010311;GO:0010152;GO:0006511;GO:0009733;GO:0038198;GO:0048443;GO:0000151;GO:0004842;GO:0016567;GO:0019005;GO:0005737
AT3G62980.1	maker-ScDrF4C_2_HRSCAF_115-augustus-gene-19.6-mRNA-1	ScDrF4C_2_HRSCAF_115	1964552	1967258	F-box/RNI-like superfamily protein	GO:0005515;GO:0010011;GO:0009734;GO:0031146;GO:0000822;GO:0016036;GO:0010311;GO:0010152;GO:0006511;GO:0009733;GO:0038198;GO:0048443;GO:0000151;GO:0004842;GO:0016567;GO:0019005;GO:0005737
AT3G62980.1	maker-ScDrF4C_4_HRSCAF_191-augustus-gene-25.8-mRNA-1	ScDrF4C_4_HRSCAF_191	2525076	2526545	F-box/RNI-like superfamily protein	GO:0005515;GO:0010011;GO:0009734;GO:0031146;GO:0000822;GO:0016036;GO:0010311;GO:0010152;GO:0006511;GO:0009733;GO:0038198;GO:0048443;GO:0000151;GO:0004842;GO:0016567;GO:0019005;GO:0005737
AT3G63530.1	maker-ScDrF4C_1634_HRSCAF_2962-augustus-gene-762.8-mRNA-1	ScDrF4C_1634_HRSCAF_2962	76202806	76204930	RING/U-box superfamily protein	GO:1900057;GO:0048437;GO:0004842;GO:0008285;GO:0016567;GO:0046621;GO:0031624;GO:0005515;GO:0005634;GO:0051865
AT3G63530.1	maker-ScDrF4C_1_HRSCAF_12-augustus-gene-886.0-mRNA-1	ScDrF4C_1_HRSCAF_12	88676411	88678934	RING/U-box superfamily protein	GO:1900057;GO:0048437;GO:0004842;GO:0008285;GO:0016567;GO:0046621;GO:0031624;GO:0005515;GO:0005634;GO:0051865
AT4G00710.1	maker-ScDrF4C_18_HRSCAF_503-snap-gene-8.11-mRNA-1	ScDrF4C_18_HRSCAF_503	852626	856612	BR-signaling kinase 3	GO:0009742;GO:0005829;GO:0005886;GO:0005634;GO:0006468;GO:0009506;GO:0005515
AT4G02020.1	maker-ScDrF4C_18_HRSCAF_503-augustus-gene-837.10-mRNA-1	ScDrF4C_18_HRSCAF_503	83699839	83709027	SET domain-containing protein	GO:1900055;GO:0009737;GO:0005515;GO:0005634;GO:0009960;GO:0031519;GO:0010048;GO:0009506;GO:0003727;GO:0006349;GO:0005677
AT4G02560.1	augustus_masked-ScDrF4C_8_HRSCAF_266-processed-gene-217.17-mRNA-1	ScDrF4C_8_HRSCAF_266	21755585	21759333	Homeodomain-like superfamily protein	GO:0009911;GO:0010228;GO:0005634;GO:0005515;GO:0006355;GO:0003700
AT4G02570.1	maker-ScDrF4C_14_HRSCAF_375-augustus-gene-804.28-mRNA-1	ScDrF4C_14_HRSCAF_375	80433188	80437912	cullin 1	GO:0005515;GO:0010265;GO:0009733;GO:0009867;GO:0031461;GO:0005819;GO:0048366;GO:0009753;GO:0004842;GO:0016567;GO:0009793;GO:0006511;GO:0005634;GO:0000794;GO:0005737;GO:0031625;GO:0010087;GO:0000151;GO:0005829;GO:0009524;GO:0042752
AT4G02570.1	maker-ScDrF4C_1632_HRSCAF_2960-snap-gene-150.9-mRNA-1	ScDrF4C_1632_HRSCAF_2960	15060046	15066148	cullin 1	GO:0005515;GO:0010265;GO:0009733;GO:0009867;GO:0031461;GO:0005819;GO:0048366;GO:0009753;GO:0004842;GO:0016567;GO:0009793;GO:0006511;GO:0005634;GO:0000794;GO:0005737;GO:0031625;GO:0010087;GO:0000151;GO:0005829;GO:0009524;GO:0042752
AT4G02570.1	maker-ScDrF4C_18_HRSCAF_503-snap-gene-822.29-mRNA-1	ScDrF4C_18_HRSCAF_503	82206352	82211792	cullin 1	GO:0005515;GO:0010265;GO:0009733;GO:0009867;GO:0031461;GO:0005819;GO:0048366;GO:0009753;GO:0004842;GO:0016567;GO:0009793;GO:0006511;GO:0005634;GO:0000794;GO:0005737;GO:0031625;GO:0010087;GO:0000151;GO:0005829;GO:0009524;GO:0042752
AT4G02570.1	maker-ScDrF4C_9_HRSCAF_291-snap-gene-723.15-mRNA-1	ScDrF4C_9_HRSCAF_291	72366943	72372473	cullin 1	GO:0005515;GO:0010265;GO:0009733;GO:0009867;GO:0031461;GO:0005819;GO:0048366;GO:0009753;GO:0004842;GO:0016567;GO:0009793;GO:0006511;GO:0005634;GO:0000794;GO:0005737;GO:0031625;GO:0010087;GO:0000151;GO:0005829;GO:0009524;GO:0042752
AT4G04890.1	maker-ScDrF4C_30_HRSCAF_923-snap-gene-8.2-mRNA-1	ScDrF4C_30_HRSCAF_923	856135	864464	protodermal factor 2	GO:0048497;GO:0003677;GO:0048825;GO:0005515;GO:0003700;GO:0043565;GO:0009913;GO:0005634;GO:0006355;GO:0009845;GO:0008289
AT4G04890.1	maker-ScDrF4C_4_HRSCAF_191-augustus-gene-370.4-mRNA-1	ScDrF4C_4_HRSCAF_191	37006325	37010991	protodermal factor 2	GO:0048497;GO:0003677;GO:0048825;GO:0005515;GO:0003700;GO:0043565;GO:0009913;GO:0005634;GO:0006355;GO:0009845;GO:0008289
AT4G04890.1	maker-ScDrF4C_6_HRSCAF_209-augustus-gene-133.0-mRNA-1	ScDrF4C_6_HRSCAF_209	13347508	13351130	protodermal factor 2	GO:0048497;GO:0003677;GO:0048825;GO:0005515;GO:0003700;GO:0043565;GO:0009913;GO:0005634;GO:0006355;GO:0009845;GO:0008289
AT4G04890.1	maker-ScDrF4C_7_HRSCAF_245-augustus-gene-565.14-mRNA-1	ScDrF4C_7_HRSCAF_245	56580517	56584145	protodermal factor 2	GO:0048497;GO:0003677;GO:0048825;GO:0005515;GO:0003700;GO:0043565;GO:0009913;GO:0005634;GO:0006355;GO:0009845;GO:0008289
AT4G08150.1	maker-ScDrF4C_29_HRSCAF_836-snap-gene-1.8-mRNA-1	ScDrF4C_29_HRSCAF_836	84463	94423	KNOTTED-like from Arabidopsis thaliana	GO:0000976;GO:0005515;GO:0005634;GO:0000978;GO:0045165;GO:0006357;GO:0001708;GO:0003700;GO:0010051;GO:0010089
AT4G08150.1	maker-ScDrF4C_7_HRSCAF_245-augustus-gene-9.1-mRNA-1	ScDrF4C_7_HRSCAF_245	939873	942390	KNOTTED-like from Arabidopsis thaliana	GO:0000976;GO:0005515;GO:0005634;GO:0000978;GO:0045165;GO:0006357;GO:0001708;GO:0003700;GO:0010051;GO:0010089
AT4G08920.1	maker-ScDrF4C_11_HRSCAF_313-snap-gene-520.15-mRNA-1	ScDrF4C_11_HRSCAF_313	52056000	52060095	cryptochrome 1	GO:0010118;GO:0010075;GO:0009414;GO:1901672;GO:0010343;GO:0009640;GO:0004672;GO:0010310;GO:1901529;GO:0099402;GO:0071949;GO:0009637;GO:1902448;GO:0009785;GO:0005515;GO:1901371;GO:0046283;GO:0009638;GO:0042802;GO:0016301;GO:0009583;GO:0046777;GO:0009416;GO:0051510;GO:0072387;GO:0042752;GO:0010117;GO:2000652;GO:1901332;GO:1902347;GO:0005524;GO:0009646;GO:0005634;GO:0010114;GO:0009882;GO:0010244;GO:…
AT4G08920.1	maker-ScDrF4C_30_HRSCAF_923-snap-gene-576.14-mRNA-1	ScDrF4C_30_HRSCAF_923	57659988	57663973	cryptochrome 1	GO:0010118;GO:0010075;GO:0009414;GO:1901672;GO:0010343;GO:0009640;GO:0004672;GO:0010310;GO:1901529;GO:0099402;GO:0071949;GO:0009637;GO:1902448;GO:0009785;GO:0005515;GO:1901371;GO:0046283;GO:0009638;GO:0042802;GO:0016301;GO:0009583;GO:0046777;GO:0009416;GO:0051510;GO:0072387;GO:0042752;GO:0010117;GO:2000652;GO:1901332;GO:1902347;GO:0005524;GO:0009646;GO:0005634;GO:0010114;GO:0009882;GO:0010244;GO:…
AT4G10340.1	maker-ScDrF4C_16_HRSCAF_437-augustus-gene-1107.2-mRNA-1	ScDrF4C_16_HRSCAF_437	110782306	110784589	light harvesting complex of photosystem II 5	GO:0042651;GO:0016168;GO:0009535;GO:0010207;GO:0009533;GO:0009507;GO:0009534;GO:0009579;GO:0003729;GO:0010287;GO:0009768;GO:0009783;GO:0010196;GO:0009517;GO:0009416;GO:0005829;GO:0005515;GO:0015979
AT4G10340.1	maker-ScDrF4C_16_HRSCAF_437-snap-gene-1107.3-mRNA-1	ScDrF4C_16_HRSCAF_437	110756702	110758298	light harvesting complex of photosystem II 5	GO:0042651;GO:0016168;GO:0009535;GO:0010207;GO:0009533;GO:0009507;GO:0009534;GO:0009579;GO:0003729;GO:0010287;GO:0009768;GO:0009783;GO:0010196;GO:0009517;GO:0009416;GO:0005829;GO:0005515;GO:0015979
AT4G11110.1	augustus_masked-ScDrF4C_20_HRSCAF_566-processed-gene-26.20-mRNA-1	ScDrF4C_20_HRSCAF_566	2636435	2638451	SPA1-related 2	GO:0004672;GO:0006468;GO:0005524;GO:0005634;GO:0080008;GO:0005515
AT4G11110.1	maker-ScDrF4C_1632_HRSCAF_2960-augustus-gene-72.20-mRNA-1	ScDrF4C_1632_HRSCAF_2960	7207460	7209649	SPA1-related 2	GO:0004672;GO:0006468;GO:0005524;GO:0005634;GO:0080008;GO:0005515
AT4G14550.1	maker-ScDrF4C_19_HRSCAF_560-augustus-gene-903.6-mRNA-1	ScDrF4C_19_HRSCAF_560	90324505	90326209	indole-3-acetic acid inducible 14	GO:0005515;GO:0010102;GO:0006355;GO:0045892;GO:0003700;GO:0005634;GO:0009733
AT4G14550.1	maker-ScDrF4C_9_HRSCAF_291-augustus-gene-858.1-mRNA-1	ScDrF4C_9_HRSCAF_291	85885696	85887249	indole-3-acetic acid inducible 14	GO:0005515;GO:0010102;GO:0006355;GO:0045892;GO:0003700;GO:0005634;GO:0009733
AT4G16780.1	maker-ScDrF4C_8_HRSCAF_266-snap-gene-932.12-mRNA-1	ScDrF4C_8_HRSCAF_266	93251262	93251466	homeobox protein 2	GO:0010218;GO:0042803;GO:0009733;GO:0005515;GO:0045892;GO:0010311;GO:0010016;GO:0003700;GO:0005634;GO:0010017;GO:0009641;GO:0009826;GO:0080191;GO:0043565;GO:0009735;GO:0048364
AT4G18710.1	augustus_masked-ScDrF4C_21_HRSCAF_572-processed-gene-752.14-mRNA-1	ScDrF4C_21_HRSCAF_572	75256292	75262117	Protein kinase superfamily protein	GO:0048765;GO:0005515;GO:0006468;GO:0004674;GO:0042802;GO:0007165;GO:0009965;GO:0046777;GO:1900458;GO:0009742;GO:0005634;GO:0046827;GO:0009733;GO:0009729;GO:0005886;GO:0004672;GO:0009825;GO:0005829;GO:0005938;GO:0005737
AT4G18710.1	maker-ScDrF4C_22_HRSCAF_595-snap-gene-709.13-mRNA-1	ScDrF4C_22_HRSCAF_595	70920420	70925954	Protein kinase superfamily protein	GO:0048765;GO:0005515;GO:0006468;GO:0004674;GO:0042802;GO:0007165;GO:0009965;GO:0046777;GO:1900458;GO:0009742;GO:0005634;GO:0046827;GO:0009733;GO:0009729;GO:0005886;GO:0004672;GO:0009825;GO:0005829;GO:0005938;GO:0005737
AT4G18960.1	maker-ScDrF4C_19_HRSCAF_560-snap-gene-830.0-mRNA-1	ScDrF4C_19_HRSCAF_560	82991441	83001780	K-box region and MADS-box transcription factor family protein	GO:0005515;GO:0005634;GO:0003677;GO:0045944;GO:0003700;GO:0048443;GO:0048497;GO:0006355;GO:0008134;GO:0048366;GO:0000977;GO:0048440;GO:0046983;GO:0000981;GO:0000976;GO:0043565
AT4G18960.1	maker-ScDrF4C_21_HRSCAF_572-augustus-gene-252.4-mRNA-1	ScDrF4C_21_HRSCAF_572	25210354	25217402	K-box region and MADS-box transcription factor family protein	GO:0005515;GO:0005634;GO:0003677;GO:0045944;GO:0003700;GO:0048443;GO:0048497;GO:0006355;GO:0008134;GO:0048366;GO:0000977;GO:0048440;GO:0046983;GO:0000981;GO:0000976;GO:0043565
AT4G18960.1	maker-ScDrF4C_7_HRSCAF_245-augustus-gene-177.0-mRNA-1	ScDrF4C_7_HRSCAF_245	17694188	17698578	K-box region and MADS-box transcription factor family protein	GO:0005515;GO:0005634;GO:0003677;GO:0045944;GO:0003700;GO:0048443;GO:0048497;GO:0006355;GO:0008134;GO:0048366;GO:0000977;GO:0048440;GO:0046983;GO:0000981;GO:0000976;GO:0043565
AT4G23810.1	maker-ScDrF4C_18_HRSCAF_503-augustus-gene-4.18-mRNA-1	ScDrF4C_18_HRSCAF_503	398582	399131	WRKY family transcription factor	GO:0045893;GO:0003677;GO:0010193;GO:0042742;GO:2000022;GO:0010200;GO:0005634;GO:0010150;GO:0005515;GO:0003700;GO:0009507;GO:0009816;GO:0031347;GO:0009751;GO:0009617;GO:0042542;GO:0043565
AT4G23810.1	maker-ScDrF4C_18_HRSCAF_503-snap-gene-131.8-mRNA-1	ScDrF4C_18_HRSCAF_503	13112804	13113464	WRKY family transcription factor	GO:0045893;GO:0003677;GO:0010193;GO:0042742;GO:2000022;GO:0010200;GO:0005634;GO:0010150;GO:0005515;GO:0003700;GO:0009507;GO:0009816;GO:0031347;GO:0009751;GO:0009617;GO:0042542;GO:0043565
AT4G25420.1	maker-ScDrF4C_116_HRSCAF_1174-augustus-gene-490.1-mRNA-1	ScDrF4C_116_HRSCAF_1174	49035313	49035782	2-oxoglutarate (2OG) and Fe(II)-dependent oxygenase superfamily protein	GO:0009686;GO:0009416;GO:0009740;GO:0009826;GO:0048366;GO:0045544;GO:0048575;GO:0009739;GO:0055114;GO:0051213;GO:0005737;GO:0009908
AT4G25420.1	maker-ScDrF4C_1633_HRSCAF_2961-snap-gene-743.15-mRNA-1	ScDrF4C_1633_HRSCAF_2961	74347334	74349989	2-oxoglutarate (2OG) and Fe(II)-dependent oxygenase superfamily protein	GO:0009686;GO:0009416;GO:0009740;GO:0009826;GO:0048366;GO:0045544;GO:0048575;GO:0009739;GO:0055114;GO:0051213;GO:0005737;GO:0009908
AT4G25420.1	maker-ScDrF4C_18_HRSCAF_503-snap-gene-757.1-mRNA-1	ScDrF4C_18_HRSCAF_503	75704392	75705313	2-oxoglutarate (2OG) and Fe(II)-dependent oxygenase superfamily protein	GO:0009686;GO:0009416;GO:0009740;GO:0009826;GO:0048366;GO:0045544;GO:0048575;GO:0009739;GO:0055114;GO:0051213;GO:0005737;GO:0009908
AT4G25420.1	maker-ScDrF4C_20_HRSCAF_566-augustus-gene-925.3-mRNA-1	ScDrF4C_20_HRSCAF_566	92493821	92494433	2-oxoglutarate (2OG) and Fe(II)-dependent oxygenase superfamily protein	GO:0009686;GO:0009416;GO:0009740;GO:0009826;GO:0048366;GO:0045544;GO:0048575;GO:0009739;GO:0055114;GO:0051213;GO:0005737;GO:0009908
AT4G25420.1	maker-ScDrF4C_20_HRSCAF_566-snap-gene-891.16-mRNA-1	ScDrF4C_20_HRSCAF_566	89123742	89125985	2-oxoglutarate (2OG) and Fe(II)-dependent oxygenase superfamily protein	GO:0009686;GO:0009416;GO:0009740;GO:0009826;GO:0048366;GO:0045544;GO:0048575;GO:0009739;GO:0055114;GO:0051213;GO:0005737;GO:0009908
AT4G25420.1	maker-ScDrF4C_7_HRSCAF_245-augustus-gene-159.3-mRNA-1	ScDrF4C_7_HRSCAF_245	15894238	15894987	2-oxoglutarate (2OG) and Fe(II)-dependent oxygenase superfamily protein	GO:0009686;GO:0009416;GO:0009740;GO:0009826;GO:0048366;GO:0045544;GO:0048575;GO:0009739;GO:0055114;GO:0051213;GO:0005737;GO:0009908
AT4G28190.2	maker-ScDrF4C_1634_HRSCAF_2962-snap-gene-130.2-mRNA-1	ScDrF4C_1634_HRSCAF_2962	13027986	13029219	Developmental regulator, ULTRAPETALA	GO:0010582;GO:0005829;GO:0009909;GO:0010081;GO:0010080;GO:1901000;GO:0009910;GO:1905435;GO:0005634;GO:0005515;GO:0010022
AT4G28190.2	maker-ScDrF4C_28_HRSCAF_834-augustus-gene-784.16-mRNA-1	ScDrF4C_28_HRSCAF_834	78466802	78468086	Developmental regulator, ULTRAPETALA	GO:0010582;GO:0005829;GO:0009909;GO:0010081;GO:0010080;GO:1901000;GO:0009910;GO:1905435;GO:0005634;GO:0005515;GO:0010022
AT4G28640.2	maker-ScDrF4C_22_HRSCAF_595-snap-gene-751.3-mRNA-1	ScDrF4C_22_HRSCAF_595	75137806	75140662	indole-3-acetic acid inducible 11	GO:0005515;GO:0006355;GO:0009733;GO:0010583;GO:0005634;GO:0003700
AT4G30200.2	maker-ScDrF4C_14_HRSCAF_375-augustus-gene-875.1-mRNA-1	ScDrF4C_14_HRSCAF_375	87546852	87550059	vernalization5/VIN3-like	GO:1900111;GO:0005515;GO:0010228;GO:0042802;GO:0032922;GO:0048587;GO:0005677;GO:0031519;GO:0009409;GO:0005634;GO:0035064
AT4G30200.2	maker-ScDrF4C_1632_HRSCAF_2960-snap-gene-770.6-mRNA-1	ScDrF4C_1632_HRSCAF_2960	77036712	77038186	vernalization5/VIN3-like	GO:1900111;GO:0005515;GO:0010228;GO:0042802;GO:0032922;GO:0048587;GO:0005677;GO:0031519;GO:0009409;GO:0005634;GO:0035064
AT4G30200.2	maker-ScDrF4C_23_HRSCAF_597-snap-gene-854.5-mRNA-1	ScDrF4C_23_HRSCAF_597	85393097	85396577	vernalization5/VIN3-like	GO:1900111;GO:0005515;GO:0010228;GO:0042802;GO:0032922;GO:0048587;GO:0005677;GO:0031519;GO:0009409;GO:0005634;GO:0035064
AT4G31550.1	maker-ScDrF4C_11_HRSCAF_313-snap-gene-1024.5-mRNA-1	ScDrF4C_11_HRSCAF_313	102472796	102473148	WRKY DNA-binding protein 11	GO:0005634;GO:0042742;GO:0003700;GO:0009682;GO:2000022;GO:0009617;GO:0005516;GO:0006355;GO:0010200;GO:0043565
AT4G31550.1	maker-ScDrF4C_1634_HRSCAF_2962-augustus-gene-53.12-mRNA-1	ScDrF4C_1634_HRSCAF_2962	5352898	5353020	WRKY DNA-binding protein 11	GO:0005634;GO:0042742;GO:0003700;GO:0009682;GO:2000022;GO:0009617;GO:0005516;GO:0006355;GO:0010200;GO:0043565
AT4G31550.1	maker-ScDrF4C_5_HRSCAF_195-augustus-gene-112.0-mRNA-1	ScDrF4C_5_HRSCAF_195	11233904	11235449	WRKY DNA-binding protein 11	GO:0005634;GO:0042742;GO:0003700;GO:0009682;GO:2000022;GO:0009617;GO:0005516;GO:0006355;GO:0010200;GO:0043565
AT4G31820.1	maker-ScDrF4C_24_HRSCAF_619-augustus-gene-866.4-mRNA-1	ScDrF4C_24_HRSCAF_619	86671735	86673762	Phototropic-responsive NPH3 family protein	GO:0010540;GO:0048825;GO:0045176;GO:0099402;GO:0010229;GO:0009911;GO:0048827;GO:0060918;GO:0009908;GO:0005770;GO:0016567;GO:0005886;GO:0005634
AT4G32551.2	maker-ScDrF4C_24_HRSCAF_619-augustus-gene-24.13-mRNA-1	ScDrF4C_24_HRSCAF_619	2416557	2422176	LisH dimerisation motif;WD40/YVTN repeat-like-containing domain	GO:0046982;GO:0048359;GO:0080001;GO:0009909;GO:0009617;GO:0005515;GO:0051512;GO:0009944;GO:0046898;GO:0006974;GO:0045892;GO:0071217;GO:1902183;GO:0045995;GO:0009733;GO:0010393;GO:0001666;GO:1902074;GO:0009624;GO:2000024;GO:0005634;GO:0009611;GO:0009414;GO:0010272;GO:0009620;GO:0006979;GO:0005737;GO:0010073;GO:0009908
AT4G32551.2	maker-ScDrF4C_26_HRSCAF_729-augustus-gene-1047.6-mRNA-1	ScDrF4C_26_HRSCAF_729	104731028	104737918	LisH dimerisation motif;WD40/YVTN repeat-like-containing domain	GO:0046982;GO:0048359;GO:0080001;GO:0009909;GO:0009617;GO:0005515;GO:0051512;GO:0009944;GO:0046898;GO:0006974;GO:0045892;GO:0071217;GO:1902183;GO:0045995;GO:0009733;GO:0010393;GO:0001666;GO:1902074;GO:0009624;GO:2000024;GO:0005634;GO:0009611;GO:0009414;GO:0010272;GO:0009620;GO:0006979;GO:0005737;GO:0010073;GO:0009908
AT4G32650.1	maker-ScDrF4C_3_HRSCAF_117-augustus-gene-569.7-mRNA-1	ScDrF4C_3_HRSCAF_117	56951090	56954693	potassium channel in Arabidopsis thaliana 3	GO:0005515;GO:0009507;GO:0005249;GO:0005886;GO:0009624;GO:0071805;GO:0005242;GO:0005783
AT4G32880.1	maker-ScDrF4C_15_HRSCAF_396-augustus-gene-704.7-mRNA-1	ScDrF4C_15_HRSCAF_396	70462981	70463225	homeobox gene 8	GO:0010067;GO:0009733;GO:0010072;GO:0008284;GO:0010014;GO:0010089;GO:0045597;GO:0003700;GO:0005634;GO:0008289
AT4G32980.1	maker-ScDrF4C_20_HRSCAF_566-augustus-gene-141.11-mRNA-1	ScDrF4C_20_HRSCAF_566	14186211	14188073	homeobox gene 1	GO:0010073;GO:0006357;GO:0010227;GO:0010371;GO:0043565;GO:0003700;GO:0000978;GO:0010228;GO:0005634;GO:0005515;GO:0003677;GO:0008285;GO:0090470;GO:0009640
AT4G32980.1	maker-ScDrF4C_28_HRSCAF_834-augustus-gene-853.5-mRNA-1	ScDrF4C_28_HRSCAF_834	85293239	85294990	homeobox gene 1	GO:0010073;GO:0006357;GO:0010227;GO:0010371;GO:0043565;GO:0003700;GO:0000978;GO:0010228;GO:0005634;GO:0005515;GO:0003677;GO:0008285;GO:0090470;GO:0009640
AT4G34000.1	maker-ScDrF4C_1634_HRSCAF_2962-augustus-gene-452.6-mRNA-1	ScDrF4C_1634_HRSCAF_2962	45191576	45192501	abscisic acid responsive elements-binding factor 3	GO:0000976;GO:0005515;GO:0003700;GO:0006355;GO:0045893;GO:0009651;GO:0009738;GO:0009414;GO:0003677;GO:0005634;GO:0009737;GO:0043565
AT4G34160.1	maker-ScDrF4C_29_HRSCAF_836-augustus-gene-702.1-mRNA-1	ScDrF4C_29_HRSCAF_836	70272210	70273550	CYCLIN D3;1	GO:0005515;GO:0048316;GO:0005737;GO:0009735;GO:0042127;GO:0000082;GO:0009741;GO:0000079;GO:0009744;GO:0044772;GO:0042025;GO:0000307;GO:0005634;GO:0010444;GO:0016538;GO:0010583
AT4G35110.3	maker-ScDrF4C_16_HRSCAF_437-snap-gene-19.10-mRNA-1	ScDrF4C_16_HRSCAF_437	1937265	1940390	Arabidopsis phospholipase-like protein (PEARLI 4) family	GO:0003682;GO:0080167;GO:0000790;GO:0000785;GO:0034087;GO:0071733;GO:0007064;GO:1905406;GO:1990414;GO:0006302;GO:0090694;GO:0070550;GO:0000228;GO:0007076;GO:0005634;GO:0071169
AT4G35230.1	augustus_masked-ScDrF4C_7_HRSCAF_245-processed-gene-537.4-mRNA-1	ScDrF4C_7_HRSCAF_245	53776449	53778936	BR-signaling kinase 1	GO:0006468;GO:0042742;GO:0005886;GO:0009742;GO:0004672;GO:0009737;GO:0005515;GO:0005773;GO:0050832;GO:0009506
AT4G35230.1	maker-ScDrF4C_10_HRSCAF_299-augustus-gene-29.5-mRNA-1	ScDrF4C_10_HRSCAF_299	2932226	2938668	BR-signaling kinase 1	GO:0006468;GO:0042742;GO:0005886;GO:0009742;GO:0004672;GO:0009737;GO:0005515;GO:0005773;GO:0050832;GO:0009506
AT4G35230.1	maker-ScDrF4C_19_HRSCAF_560-snap-gene-35.6-mRNA-1	ScDrF4C_19_HRSCAF_560	3575595	3578484	BR-signaling kinase 1	GO:0006468;GO:0042742;GO:0005886;GO:0009742;GO:0004672;GO:0009737;GO:0005515;GO:0005773;GO:0050832;GO:0009506
AT4G35230.1	maker-ScDrF4C_6_HRSCAF_209-augustus-gene-163.1-mRNA-1	ScDrF4C_6_HRSCAF_209	16307615	16312741	BR-signaling kinase 1	GO:0006468;GO:0042742;GO:0005886;GO:0009742;GO:0004672;GO:0009737;GO:0005515;GO:0005773;GO:0050832;GO:0009506
AT4G35350.1	maker-ScDrF4C_11_HRSCAF_313-snap-gene-406.4-mRNA-1	ScDrF4C_11_HRSCAF_313	40655519	40656240	xylem cysteine peptidase 1	GO:0005615;GO:0004197;GO:0006508;GO:0005576;GO:0051603;GO:0010623;GO:0000325;GO:0008234;GO:0005764;GO:0005634
AT4G35350.1	maker-ScDrF4C_6_HRSCAF_209-augustus-gene-100.1-mRNA-1	ScDrF4C_6_HRSCAF_209	9990410	9991187	xylem cysteine peptidase 1	GO:0005615;GO:0004197;GO:0006508;GO:0005576;GO:0051603;GO:0010623;GO:0000325;GO:0008234;GO:0005764;GO:0005634
AT4G36380.1	maker-ScDrF4C_28_HRSCAF_834-augustus-gene-467.4-mRNA-1	ScDrF4C_28_HRSCAF_834	46709586	46714026	Cytochrome P450 superfamily protein	GO:0048441;GO:0020037;GO:0048443;GO:0042814;GO:0016132;GO:0016125;GO:0010268;GO:0009965;GO:0016705;GO:0048366;GO:0016709;GO:0102097;GO:0004497;GO:0005506;GO:0008395;GO:0055114;GO:0016491;GO:0007275;GO:0009507
AT4G36870.1	maker-ScDrF4C_19_HRSCAF_560-snap-gene-646.1-mRNA-1	ScDrF4C_19_HRSCAF_560	64603495	64610229	BEL1-like homeodomain 2	GO:0009965;GO:0140110;GO:0006357;GO:0006355;GO:0005634;GO:0000978;GO:0048363;GO:0003700
AT4G36870.1	maker-ScDrF4C_24_HRSCAF_619-augustus-gene-86.15-mRNA-1	ScDrF4C_24_HRSCAF_619	8645303	8646759	BEL1-like homeodomain 2	GO:0009965;GO:0140110;GO:0006357;GO:0006355;GO:0005634;GO:0000978;GO:0048363;GO:0003700
AT4G36870.1	maker-ScDrF4C_24_HRSCAF_619-augustus-gene-992.3-mRNA-1	ScDrF4C_24_HRSCAF_619	99281248	99282734	BEL1-like homeodomain 2	GO:0009965;GO:0140110;GO:0006357;GO:0006355;GO:0005634;GO:0000978;GO:0048363;GO:0003700
AT4G36870.1	maker-ScDrF4C_28_HRSCAF_834-snap-gene-597.0-mRNA-1	ScDrF4C_28_HRSCAF_834	59703114	59712872	BEL1-like homeodomain 2	GO:0009965;GO:0140110;GO:0006357;GO:0006355;GO:0005634;GO:0000978;GO:0048363;GO:0003700
AT4G36870.1	maker-ScDrF4C_3_HRSCAF_117-augustus-gene-737.2-mRNA-1	ScDrF4C_3_HRSCAF_117	73708245	73709736	BEL1-like homeodomain 2	GO:0009965;GO:0140110;GO:0006357;GO:0006355;GO:0005634;GO:0000978;GO:0048363;GO:0003700
AT4G36920.1	augustus_masked-ScDrF4C_30_HRSCAF_923-processed-gene-37.1-mRNA-1	ScDrF4C_30_HRSCAF_923	3771038	3772315	Integrase-type DNA-binding superfamily protein	GO:0048481;GO:0010093;GO:0048316;GO:0006355;GO:0009908;GO:0005634;GO:0010073;GO:0003700;GO:0019953;GO:0030154
AT4G36920.1	maker-ScDrF4C_16_HRSCAF_437-augustus-gene-394.4-mRNA-1	ScDrF4C_16_HRSCAF_437	39434254	39437060	Integrase-type DNA-binding superfamily protein	GO:0048481;GO:0010093;GO:0048316;GO:0006355;GO:0009908;GO:0005634;GO:0010073;GO:0003700;GO:0019953;GO:0030154
AT4G36920.1	maker-ScDrF4C_25_HRSCAF_627-augustus-gene-908.4-mRNA-1	ScDrF4C_25_HRSCAF_627	90847303	90849692	Integrase-type DNA-binding superfamily protein	GO:0048481;GO:0010093;GO:0048316;GO:0006355;GO:0009908;GO:0005634;GO:0010073;GO:0003700;GO:0019953;GO:0030154
AT4G37580.1	maker-ScDrF4C_28_HRSCAF_834-augustus-gene-554.5-mRNA-1	ScDrF4C_28_HRSCAF_834	55451574	55451961	Acyl-CoA N-acyltransferases (NAT) superfamily protein	GO:0009723;GO:0009640;GO:0009734;GO:0008080;GO:0009826;GO:0016747
AT4G37740.1	maker-ScDrF4C_1632_HRSCAF_2960-augustus-gene-111.13-mRNA-1	ScDrF4C_1632_HRSCAF_2960	11113668	11117137	growth-regulating factor 2	GO:0005634;GO:0048366;GO:0005515;GO:0006355;GO:0048364;GO:0005524;GO:0006351;GO:0008285
AT4G37740.1	maker-ScDrF4C_24_HRSCAF_619-snap-gene-980.11-mRNA-1	ScDrF4C_24_HRSCAF_619	98085503	98087985	growth-regulating factor 2	GO:0005634;GO:0048366;GO:0005515;GO:0006355;GO:0048364;GO:0005524;GO:0006351;GO:0008285
AT4G37750.1	maker-ScDrF4C_16_HRSCAF_437-snap-gene-444.0-mRNA-1	ScDrF4C_16_HRSCAF_437	44480525	44483780	Integrase-type DNA-binding superfamily protein	GO:0007276;GO:0003700;GO:0005634;GO:0003677;GO:0010492;GO:1905392;GO:0016049;GO:0006355;GO:0019760;GO:0051301;GO:0042127
AT4G37790.1	maker-ScDrF4C_10_HRSCAF_299-augustus-gene-748.20-mRNA-1	ScDrF4C_10_HRSCAF_299	74814464	74815591	Homeobox-leucine zipper protein family	GO:0005515;GO:0003700;GO:0009738;GO:0009737;GO:0009414;GO:0043565;GO:0006355;GO:0005634;GO:0009735;GO:0000976
AT4G37790.1	maker-ScDrF4C_116_HRSCAF_1174-augustus-gene-694.5-mRNA-1	ScDrF4C_116_HRSCAF_1174	69414798	69415356	Homeobox-leucine zipper protein family	GO:0005515;GO:0003700;GO:0009738;GO:0009737;GO:0009414;GO:0043565;GO:0006355;GO:0005634;GO:0009735;GO:0000976
AT4G37790.1	maker-ScDrF4C_14_HRSCAF_375-augustus-gene-174.12-mRNA-1	ScDrF4C_14_HRSCAF_375	17417803	17418952	Homeobox-leucine zipper protein family	GO:0005515;GO:0003700;GO:0009738;GO:0009737;GO:0009414;GO:0043565;GO:0006355;GO:0005634;GO:0009735;GO:0000976
AT4G37790.1	maker-ScDrF4C_15_HRSCAF_396-snap-gene-801.17-mRNA-1	ScDrF4C_15_HRSCAF_396	80183777	80184665	Homeobox-leucine zipper protein family	GO:0005515;GO:0003700;GO:0009738;GO:0009737;GO:0009414;GO:0043565;GO:0006355;GO:0005634;GO:0009735;GO:0000976
AT4G37790.1	maker-ScDrF4C_23_HRSCAF_597-snap-gene-183.2-mRNA-1	ScDrF4C_23_HRSCAF_597	18310876	18312364	Homeobox-leucine zipper protein family	GO:0005515;GO:0003700;GO:0009738;GO:0009737;GO:0009414;GO:0043565;GO:0006355;GO:0005634;GO:0009735;GO:0000976
AT4G37790.1	maker-ScDrF4C_28_HRSCAF_834-snap-gene-539.7-mRNA-1	ScDrF4C_28_HRSCAF_834	53946039	53952302	Homeobox-leucine zipper protein family	GO:0005515;GO:0003700;GO:0009738;GO:0009737;GO:0009414;GO:0043565;GO:0006355;GO:0005634;GO:0009735;GO:0000976
AT4G37790.1	maker-ScDrF4C_543_HRSCAF_1754-snap-gene-0.2-mRNA-1	ScDrF4C_543_HRSCAF_1754	12079	13953	Homeobox-leucine zipper protein family	GO:0005515;GO:0003700;GO:0009738;GO:0009737;GO:0009414;GO:0043565;GO:0006355;GO:0005634;GO:0009735;GO:0000976
AT4G38620.1	maker-ScDrF4C_17_HRSCAF_438-augustus-gene-441.0-mRNA-1	ScDrF4C_17_HRSCAF_438	44139137	44139602	myb domain protein 4	GO:0000976;GO:0045892;GO:1903086;GO:0010224;GO:2000762;GO:0005515;GO:0003677;GO:0005634;GO:0003700
AT4G38620.1	maker-ScDrF4C_18_HRSCAF_503-augustus-gene-595.5-mRNA-1	ScDrF4C_18_HRSCAF_503	59569804	59569905	myb domain protein 4	GO:0000976;GO:0045892;GO:1903086;GO:0010224;GO:2000762;GO:0005515;GO:0003677;GO:0005634;GO:0003700
AT4G38620.1	maker-ScDrF4C_20_HRSCAF_566-snap-gene-30.0-mRNA-1	ScDrF4C_20_HRSCAF_566	3056002	3056514	myb domain protein 4	GO:0000976;GO:0045892;GO:1903086;GO:0010224;GO:2000762;GO:0005515;GO:0003677;GO:0005634;GO:0003700
AT4G38620.1	maker-ScDrF4C_20_HRSCAF_566-snap-gene-31.9-mRNA-1	ScDrF4C_20_HRSCAF_566	3122708	3128352	myb domain protein 4	GO:0000976;GO:0045892;GO:1903086;GO:0010224;GO:2000762;GO:0005515;GO:0003677;GO:0005634;GO:0003700
AT4G38620.1	maker-ScDrF4C_27_HRSCAF_778-augustus-gene-145.0-mRNA-1	ScDrF4C_27_HRSCAF_778	14490341	14490956	myb domain protein 4	GO:0000976;GO:0045892;GO:1903086;GO:0010224;GO:2000762;GO:0005515;GO:0003677;GO:0005634;GO:0003700
AT4G39400.1	maker-ScDrF4C_13_HRSCAF_342-snap-gene-24.3-mRNA-1	ScDrF4C_13_HRSCAF_342	2466523	2474777	Leucine-rich receptor-like protein kinase family protein	GO:0010224;GO:0005515;GO:0009911;GO:0046982;GO:0009742;GO:0042802;GO:0004674;GO:0004672;GO:0004714;GO:0060548;GO:0005496;GO:1900140;GO:0005886;GO:0048657;GO:0009755;GO:0010584;GO:0009729;GO:0009826;GO:0048366;GO:0042803;GO:0005768;GO:0016301;GO:0010268
AT4G39400.1	maker-ScDrF4C_19_HRSCAF_560-snap-gene-498.10-mRNA-1	ScDrF4C_19_HRSCAF_560	49800451	49802689	Leucine-rich receptor-like protein kinase family protein	GO:0010224;GO:0005515;GO:0009911;GO:0046982;GO:0009742;GO:0042802;GO:0004674;GO:0004672;GO:0004714;GO:0060548;GO:0005496;GO:1900140;GO:0005886;GO:0048657;GO:0009755;GO:0010584;GO:0009729;GO:0009826;GO:0048366;GO:0042803;GO:0005768;GO:0016301;GO:0010268
AT4G39400.1	maker-ScDrF4C_30_HRSCAF_923-snap-gene-199.8-mRNA-1	ScDrF4C_30_HRSCAF_923	19934993	19935020	Leucine-rich receptor-like protein kinase family protein	GO:0010224;GO:0005515;GO:0009911;GO:0046982;GO:0009742;GO:0042802;GO:0004674;GO:0004672;GO:0004714;GO:0060548;GO:0005496;GO:1900140;GO:0005886;GO:0048657;GO:0009755;GO:0010584;GO:0009729;GO:0009826;GO:0048366;GO:0042803;GO:0005768;GO:0016301;GO:0010268
AT5G02030.1	maker-ScDrF4C_3_HRSCAF_117-augustus-gene-904.3-mRNA-1	ScDrF4C_3_HRSCAF_117	90472008	90474223	POX (plant homeobox) family protein	GO:0048367;GO:0010223;GO:0010077;GO:0005515;GO:0010228;GO:0048457;GO:0010154;GO:0000978;GO:0010089;GO:0080006;GO:0010076;GO:0045892;GO:0003700;GO:0005829;GO:0006357;GO:0043565;GO:0010051;GO:1905393;GO:0005634;GO:0007389
AT5G02410.1	maker-ScDrF4C_116_HRSCAF_1174-augustus-gene-208.7-mRNA-1	ScDrF4C_116_HRSCAF_1174	20800258	20803304	DIE2/ALG10 family	GO:0006487;GO:0005783;GO:0006488;GO:0106073;GO:0009651;GO:0048366;GO:0046527
AT5G03260.1	augustus_masked-ScDrF4C_116_HRSCAF_1174-processed-gene-677.9-mRNA-1	ScDrF4C_116_HRSCAF_1174	67762603	67764016	laccase 11	GO:0009809;GO:0005507;GO:0005576;GO:0052716;GO:0016491
AT5G03260.1	maker-ScDrF4C_10_HRSCAF_299-snap-gene-731.16-mRNA-1	ScDrF4C_10_HRSCAF_299	73126194	73126978	laccase 11	GO:0009809;GO:0005507;GO:0005576;GO:0052716;GO:0016491
AT5G03260.1	maker-ScDrF4C_116_HRSCAF_1174-snap-gene-677.22-mRNA-1	ScDrF4C_116_HRSCAF_1174	67750676	67751502	laccase 11	GO:0009809;GO:0005507;GO:0005576;GO:0052716;GO:0016491
AT5G03260.1	maker-ScDrF4C_15_HRSCAF_396-augustus-gene-764.12-mRNA-1	ScDrF4C_15_HRSCAF_396	76458175	76459249	laccase 11	GO:0009809;GO:0005507;GO:0005576;GO:0052716;GO:0016491
AT5G03260.1	maker-ScDrF4C_19_HRSCAF_560-snap-gene-541.10-mRNA-1	ScDrF4C_19_HRSCAF_560	54153866	54155143	laccase 11	GO:0009809;GO:0005507;GO:0005576;GO:0052716;GO:0016491
AT5G03650.1	maker-ScDrF4C_19_HRSCAF_560-augustus-gene-197.8-mRNA-1	ScDrF4C_19_HRSCAF_560	19680305	19688572	starch branching enzyme 2.2	GO:0005975;GO:0019252;GO:0005978;GO:0005982;GO:0004553;GO:0009570;GO:0102752;GO:0003844;GO:0009507;GO:0043169;GO:0005737;GO:0010021
AT5G03650.1	maker-ScDrF4C_27_HRSCAF_778-augustus-gene-553.1-mRNA-1	ScDrF4C_27_HRSCAF_778	55356469	55368398	starch branching enzyme 2.2	GO:0005975;GO:0019252;GO:0005978;GO:0005982;GO:0004553;GO:0009570;GO:0102752;GO:0003844;GO:0009507;GO:0043169;GO:0005737;GO:0010021
AT5G03730.2	maker-ScDrF4C_22_HRSCAF_595-augustus-gene-868.20-mRNA-1	ScDrF4C_22_HRSCAF_595	86863226	86873504	Protein kinase superfamily protein	GO:0005515;GO:0004672;GO:0001666;GO:0010105;GO:0046777;GO:0004674;GO:0009750;GO:0009686;GO:0048510;GO:0005789;GO:0004712;GO:2000069;GO:0010182;GO:0009723;GO:0005634;GO:0009744;GO:2000035
AT5G04410.1	maker-ScDrF4C_16_HRSCAF_437-augustus-gene-216.12-mRNA-1	ScDrF4C_16_HRSCAF_437	21663335	21665064	NAC domain containing protein 2	GO:0003700;GO:0009962;GO:0005737;GO:0045893;GO:0009644;GO:0005634
AT5G04410.1	maker-ScDrF4C_25_HRSCAF_627-snap-gene-139.13-mRNA-1	ScDrF4C_25_HRSCAF_627	13939279	13942464	NAC domain containing protein 2	GO:0003700;GO:0009962;GO:0005737;GO:0045893;GO:0009644;GO:0005634
AT5G05390.1	maker-ScDrF4C_11_HRSCAF_313-augustus-gene-557.3-mRNA-1	ScDrF4C_11_HRSCAF_313	55714816	55717939	laccase 12	GO:0016491;GO:0005576;GO:0052716;GO:0005507
AT5G05390.1	maker-ScDrF4C_12_HRSCAF_323-augustus-gene-985.30-mRNA-1	ScDrF4C_12_HRSCAF_323	98560708	98561456	laccase 12	GO:0016491;GO:0005576;GO:0052716;GO:0005507
AT5G05390.1	maker-ScDrF4C_12_HRSCAF_323-snap-gene-238.16-mRNA-1	ScDrF4C_12_HRSCAF_323	23866363	23868463	laccase 12	GO:0016491;GO:0005576;GO:0052716;GO:0005507
AT5G05390.1	maker-ScDrF4C_14_HRSCAF_375-augustus-gene-483.2-mRNA-1	ScDrF4C_14_HRSCAF_375	48359711	48361577	laccase 12	GO:0016491;GO:0005576;GO:0052716;GO:0005507
AT5G05390.1	maker-ScDrF4C_25_HRSCAF_627-snap-gene-221.11-mRNA-1	ScDrF4C_25_HRSCAF_627	22136038	22158009	laccase 12	GO:0016491;GO:0005576;GO:0052716;GO:0005507
AT5G05690.1	maker-ScDrF4C_1633_HRSCAF_2961-augustus-gene-788.3-mRNA-1	ScDrF4C_1633_HRSCAF_2961	78871557	78880115	Cytochrome P450 superfamily protein	GO:0010224;GO:0009911;GO:0020037;GO:0005739;GO:0016132;GO:0016125;GO:0009826;GO:0016491;GO:0010584;GO:0048657;GO:0055114;GO:0016705;GO:0004497;GO:0005506;GO:0007275;GO:0010268
AT5G05690.1	maker-ScDrF4C_19_HRSCAF_560-snap-gene-859.12-mRNA-1	ScDrF4C_19_HRSCAF_560	85946431	85955194	Cytochrome P450 superfamily protein	GO:0010224;GO:0009911;GO:0020037;GO:0005739;GO:0016132;GO:0016125;GO:0009826;GO:0016491;GO:0010584;GO:0048657;GO:0055114;GO:0016705;GO:0004497;GO:0005506;GO:0007275;GO:0010268
AT5G06600.1	maker-ScDrF4C_10_HRSCAF_299-snap-gene-836.24-mRNA-1	ScDrF4C_10_HRSCAF_299	83643029	83651323	ubiquitin-specific protease 12	GO:0005515;GO:0005737;GO:0005634;GO:0005829;GO:0006511;GO:0016579;GO:0009867;GO:0004197;GO:0004843;GO:0036459;GO:0031647
AT5G06600.1	maker-ScDrF4C_116_HRSCAF_1174-augustus-gene-780.13-mRNA-1	ScDrF4C_116_HRSCAF_1174	78060754	78069404	ubiquitin-specific protease 12	GO:0005515;GO:0005737;GO:0005634;GO:0005829;GO:0006511;GO:0016579;GO:0009867;GO:0004197;GO:0004843;GO:0036459;GO:0031647
AT5G06600.1	maker-ScDrF4C_15_HRSCAF_396-snap-gene-932.6-mRNA-1	ScDrF4C_15_HRSCAF_396	93190818	93201489	ubiquitin-specific protease 12	GO:0005515;GO:0005737;GO:0005634;GO:0005829;GO:0006511;GO:0016579;GO:0009867;GO:0004197;GO:0004843;GO:0036459;GO:0031647
AT5G06600.1	maker-ScDrF4C_15_HRSCAF_396-snap-gene-938.2-mRNA-1	ScDrF4C_15_HRSCAF_396	93791401	93792127	ubiquitin-specific protease 12	GO:0005515;GO:0005737;GO:0005634;GO:0005829;GO:0006511;GO:0016579;GO:0009867;GO:0004197;GO:0004843;GO:0036459;GO:0031647
AT5G06600.1	maker-ScDrF4C_15_HRSCAF_396-snap-gene-969.7-mRNA-1	ScDrF4C_15_HRSCAF_396	96924702	96938160	ubiquitin-specific protease 12	GO:0005515;GO:0005737;GO:0005634;GO:0005829;GO:0006511;GO:0016579;GO:0009867;GO:0004197;GO:0004843;GO:0036459;GO:0031647
AT5G06600.1	maker-ScDrF4C_21_HRSCAF_572-augustus-gene-828.6-mRNA-1	ScDrF4C_21_HRSCAF_572	82809549	82825257	ubiquitin-specific protease 12	GO:0005515;GO:0005737;GO:0005634;GO:0005829;GO:0006511;GO:0016579;GO:0009867;GO:0004197;GO:0004843;GO:0036459;GO:0031647
AT5G06600.1	maker-ScDrF4C_22_HRSCAF_595-augustus-gene-838.13-mRNA-1	ScDrF4C_22_HRSCAF_595	83788910	83804097	ubiquitin-specific protease 12	GO:0005515;GO:0005737;GO:0005634;GO:0005829;GO:0006511;GO:0016579;GO:0009867;GO:0004197;GO:0004843;GO:0036459;GO:0031647
AT5G06600.1	maker-ScDrF4C_30_HRSCAF_923-snap-gene-626.0-mRNA-1	ScDrF4C_30_HRSCAF_923	62644973	62669216	ubiquitin-specific protease 12	GO:0005515;GO:0005737;GO:0005634;GO:0005829;GO:0006511;GO:0016579;GO:0009867;GO:0004197;GO:0004843;GO:0036459;GO:0031647
AT5G06710.1	maker-ScDrF4C_16_HRSCAF_437-augustus-gene-1132.17-mRNA-1	ScDrF4C_16_HRSCAF_437	113270600	113272020	homeobox from Arabidopsis thaliana	GO:0006355;GO:0003700;GO:0043565;GO:0005634
AT5G06710.1	maker-ScDrF4C_2_HRSCAF_115-snap-gene-590.1-mRNA-1	ScDrF4C_2_HRSCAF_115	59028274	59031046	homeobox from Arabidopsis thaliana	GO:0006355;GO:0003700;GO:0043565;GO:0005634
AT5G06710.1	maker-ScDrF4C_4_HRSCAF_191-augustus-gene-648.8-mRNA-1	ScDrF4C_4_HRSCAF_191	64816242	64818698	homeobox from Arabidopsis thaliana	GO:0006355;GO:0003700;GO:0043565;GO:0005634
AT5G06820.1	maker-ScDrF4C_20_HRSCAF_566-snap-gene-244.1-mRNA-1	ScDrF4C_20_HRSCAF_566	24450504	24454877	STRUBBELIG-receptor family 2	GO:0005524;GO:0006468;GO:0005515;GO:0016301;GO:0005886;GO:0042802;GO:0016310
AT5G07130.1	maker-ScDrF4C_25_HRSCAF_627-augustus-gene-893.2-mRNA-1	ScDrF4C_25_HRSCAF_627	89289281	89289861	laccase 13	GO:0016491;GO:0005507;GO:0005576;GO:0052716
AT5G07180.1	maker-ScDrF4C_16_HRSCAF_437-augustus-gene-984.0-mRNA-1	ScDrF4C_16_HRSCAF_437	98427779	98432758	ERECTA-like 2	GO:0048481;GO:0009553;GO:0010103;GO:0005515;GO:0016301;GO:0042802;GO:0004672;GO:0005886;GO:0006468;GO:0005524;GO:0033612
AT5G07180.1	maker-ScDrF4C_3_HRSCAF_117-snap-gene-619.3-mRNA-1	ScDrF4C_3_HRSCAF_117	61967399	61968748	ERECTA-like 2	GO:0048481;GO:0009553;GO:0010103;GO:0005515;GO:0016301;GO:0042802;GO:0004672;GO:0005886;GO:0006468;GO:0005524;GO:0033612
AT5G07200.1	maker-ScDrF4C_20_HRSCAF_566-augustus-gene-891.12-mRNA-1	ScDrF4C_20_HRSCAF_566	89099374	89101603	gibberellin 20-oxidase 3	GO:0055114;GO:0051213;GO:0009686;GO:0045544;GO:0009908;GO:0009826;GO:0009416;GO:0005737
AT5G07270.1	maker-ScDrF4C_3_HRSCAF_117-augustus-gene-55.1-mRNA-1	ScDrF4C_3_HRSCAF_117	5522557	5526621	XB3 ortholog 3 in Arabidopsis thaliana	GO:0005737;GO:0004842;GO:0016567
AT5G07270.1	maker-ScDrF4C_6_HRSCAF_209-augustus-gene-34.2-mRNA-1	ScDrF4C_6_HRSCAF_209	3439339	3443853	XB3 ortholog 3 in Arabidopsis thaliana	GO:0005737;GO:0004842;GO:0016567
AT5G08790.1	maker-ScDrF4C_1633_HRSCAF_2961-augustus-gene-687.3-mRNA-1	ScDrF4C_1633_HRSCAF_2961	68752168	68752660	NAC (No Apical Meristem) domain transcriptional regulator superfamily protein	GO:0045892;GO:0009751;GO:0005515;GO:0009793;GO:0010150;GO:0005634;GO:0010099;GO:0003700;GO:0045893;GO:0009620;GO:0009416;GO:0008361;GO:0009611;GO:0009753;GO:0043565;GO:0009744;GO:0043424
AT5G08790.1	snap_masked-ScDrF4C_19_HRSCAF_560-processed-gene-683.11-mRNA-1	ScDrF4C_19_HRSCAF_560	68374149	68374727	NAC (No Apical Meristem) domain transcriptional regulator superfamily protein	GO:0045892;GO:0009751;GO:0005515;GO:0009793;GO:0010150;GO:0005634;GO:0010099;GO:0003700;GO:0045893;GO:0009620;GO:0009416;GO:0008361;GO:0009611;GO:0009753;GO:0043565;GO:0009744;GO:0043424
AT5G09360.1	maker-ScDrF4C_1_HRSCAF_12-snap-gene-553.0-mRNA-1	ScDrF4C_1_HRSCAF_12	55367978	55373231	laccase 14	GO:0052716;GO:0016491;GO:0005507;GO:0005576
AT5G09360.1	maker-ScDrF4C_22_HRSCAF_595-augustus-gene-4.15-mRNA-1	ScDrF4C_22_HRSCAF_595	387974	389418	laccase 14	GO:0052716;GO:0016491;GO:0005507;GO:0005576
AT5G09410.3	maker-ScDrF4C_12_HRSCAF_323-augustus-gene-24.3-mRNA-1	ScDrF4C_12_HRSCAF_323	2401760	2405741	ethylene induced calmodulin binding protein	GO:0006355;GO:0050826;GO:0009409;GO:0045893;GO:0045944;GO:0005516;GO:0003677;GO:0009414;GO:0043565;GO:0009733;GO:0005634
AT5G10250.1	maker-ScDrF4C_19_HRSCAF_560-snap-gene-877.24-mRNA-1	ScDrF4C_19_HRSCAF_560	87723558	87731303	Phototropic-responsive NPH3 family protein	GO:0010588;GO:0080022;GO:0048367;GO:0016567;GO:0010087;GO:0010305
AT5G10800.1	maker-ScDrF4C_9_HRSCAF_291-snap-gene-749.9-mRNA-1	ScDrF4C_9_HRSCAF_291	74899678	74905690	RNA recognition motif (RRM)-containing protein	GO:0006396;GO:0005634;GO:0003723
AT5G11260.1	maker-ScDrF4C_16_HRSCAF_437-augustus-gene-177.12-mRNA-1	ScDrF4C_16_HRSCAF_437	17785791	17787588	Basic-leucine zipper (bZIP) transcription factor family protein	GO:0003690;GO:0009958;GO:0009963;GO:0010017;GO:0005515;GO:0003700;GO:0010099;GO:0009787;GO:0009740;GO:0003677;GO:0010218;GO:0010224;GO:0009640;GO:0009737;GO:0005634;GO:0006355;GO:0042753;GO:0031539;GO:0010114;GO:0080167
AT5G11260.1	maker-ScDrF4C_1_HRSCAF_12-augustus-gene-781.6-mRNA-1	ScDrF4C_1_HRSCAF_12	78157157	78158715	Basic-leucine zipper (bZIP) transcription factor family protein	GO:0003690;GO:0009958;GO:0009963;GO:0010017;GO:0005515;GO:0003700;GO:0010099;GO:0009787;GO:0009740;GO:0003677;GO:0010218;GO:0010224;GO:0009640;GO:0009737;GO:0005634;GO:0006355;GO:0042753;GO:0031539;GO:0010114;GO:0080167
AT5G11300.1	maker-ScDrF4C_14_HRSCAF_375-augustus-gene-253.3-mRNA-1	ScDrF4C_14_HRSCAF_375	25292775	25293747	mitotic-like cyclin 3B from Arabidopsis	GO:0010389;GO:2000123;GO:0000088;GO:0005515;GO:0016538;GO:0000079;GO:0044772;GO:0042025;GO:0005737;GO:0000307;GO:0005634
AT5G11300.1	maker-ScDrF4C_1634_HRSCAF_2962-snap-gene-66.21-mRNA-1	ScDrF4C_1634_HRSCAF_2962	6600048	6602587	mitotic-like cyclin 3B from Arabidopsis	GO:0010389;GO:2000123;GO:0000088;GO:0005515;GO:0016538;GO:0000079;GO:0044772;GO:0042025;GO:0005737;GO:0000307;GO:0005634
AT5G11300.1	maker-ScDrF4C_16_HRSCAF_437-snap-gene-215.12-mRNA-1	ScDrF4C_16_HRSCAF_437	21523617	21526506	mitotic-like cyclin 3B from Arabidopsis	GO:0010389;GO:2000123;GO:0000088;GO:0005515;GO:0016538;GO:0000079;GO:0044772;GO:0042025;GO:0005737;GO:0000307;GO:0005634
AT5G11950.1	maker-ScDrF4C_20_HRSCAF_566-snap-gene-134.1-mRNA-1	ScDrF4C_20_HRSCAF_566	13445121	13447760	Putative lysine decarboxylase family protein	GO:0016799;GO:0005829;GO:0009691;GO:0005634;GO:0042803;GO:0005886;GO:0005737
AT5G12870.1	maker-ScDrF4C_1634_HRSCAF_2962-snap-gene-760.2-mRNA-1	ScDrF4C_1634_HRSCAF_2962	76028342	76029269	myb domain protein 46	GO:0003700;GO:2000652;GO:0045893;GO:0005634;GO:0050832;GO:1901348;GO:0009834
AT5G12870.1	maker-ScDrF4C_1_HRSCAF_12-snap-gene-885.8-mRNA-1	ScDrF4C_1_HRSCAF_12	88522677	88523545	myb domain protein 46	GO:0003700;GO:2000652;GO:0045893;GO:0005634;GO:0050832;GO:1901348;GO:0009834
AT5G13290.2	maker-ScDrF4C_7_HRSCAF_245-augustus-gene-863.9-mRNA-1	ScDrF4C_7_HRSCAF_245	86344372	86344455	Protein kinase superfamily protein	GO:0005886;GO:0010082;GO:0009909;GO:0010075;GO:0006468;GO:0004675;GO:0002229;GO:0042742;GO:0033612;GO:0005739;GO:0010073;GO:0006952;GO:0005515;GO:0005102
AT5G13530.1	augustus_masked-ScDrF4C_8_HRSCAF_266-processed-gene-131.9-mRNA-1	ScDrF4C_8_HRSCAF_266	13180252	13187992	protein kinases;ubiquitin-protein ligases	GO:0005515;GO:0009738;GO:0005802;GO:0004842;GO:0004672;GO:0009788;GO:0045324;GO:0009737;GO:0005622;GO:0048589;GO:0006468;GO:0016567;GO:0016197;GO:0005737;GO:0006952;GO:0005769;GO:0043621;GO:0005524;GO:0032940
[truncated: 185 more rows]
