# Supplementary material for: The genomic basis of adaptive leaf variation in the Galápagos giant daisies
Source: Nat Commun. 2026 Apr 16;17:5319. doi: 10.1038/s41467-026-71865-3 (PMC13273160; doi:10.1038/s41467-026-71865-3)
Supplement: Supplementary file 14 — Supplementary Data 12 [file 41467_2026_71865_MOESM14_ESM.xlsx]

## Sheet: SD 12
Description of leaf measurement characters taken for morphological analysis.
Character	Description
LeafArea	Leaf area, excluding the petiole
Perimeter	Leaf perimeter, excluding the petiole
VertLength	The leaf vertical length
HorizWidth	The leaf horizontal maximum width
AvgHorizWidth	The average of all horizontal widths measured along the leaf length (excl the petiole)
AspectRation.W.L.	The leaf aspect ratio (horizontal width/vertical length)
FormCoefficient	The leaf form coefficient (= 4piA/P2, where A = leaf Area, P = leaf perimeter)
BladeLength	The blade length
MaxPerpWidth	The blade maximum width measured perpendicular to its length
PosiMaxPerpWidth	The position (% of blade length) where maximum blade width has been measured
PerpWidth1	The blade with measured perpendicular to length at user specified position (here 50% of height)
PerpWidth2	The blade with measured perpendicular to length at user specified position (here 90% of height)
LobeAngle1	The blade lobe angle at user specified height (here 10% of height)
LobeAngle2	The blade lobe angle at user specified height (here 25% of height)
PetioleLength	The petiole length
PetioleArea	The petiole area
